# Supplementary material for: N,N′-Di­cyclo­hexyl-N-(phthaloylglyc­yl)urea
Source: IUCrdata. 2021 Jul 13;6(Pt 7):x210697. doi: 10.1107/S2414314621006970 (PMC9462355; doi:10.1107/S2414314621006970)
Supplement: Supplementary file 1 [file x-06-x210697-sup1.cif]

##############################################################################
#                                                                            #
# This CIF contains the data for a data article accepted for                 #
# publication in IUCrData. It conforms to the requirements of                #
# Notes for Authors for IUCrData, and has been                               #
# peer reviewed under the auspices of IUCrData.                              #
#                                                                            #
# Full details of the Crystallographic Information File format               #
# are given in the paper "The Crystallographic Information File (CIF):       #
# a New Standard Archive File for Crystallography" by S. R. Hall, F. H.      #
# Allen and I. D. Brown [Acta Cryst. (1991), A47, 655-685].                  #
#                                                                            #
# The current version of the core CIF dictionary is obtainable from          #
# ftp://ftp.iucr.org/pub/cif_core.dic.                                       #
#                                                                            #
# Software is freely available for graphical display of the structure(s)     #
# in this CIF. For information consult the CIF software page                 #
# http://www.iucr.org/resources/cif/software.                                #
#                                                                            #
# This file may be used for bona fide research purposes within the           #
# scientific community so long as proper attribution is given to the data    # 
# article from which it was obtained.                                        #
#                                                                            #
##############################################################################
data_I
_database_code_depnum_ccdc_archive 'CCDC 2094892'
_audit_creation_method     SHELXL-2018/1
_journal_date_recd_electronic     2021-07-01
_journal_date_accepted     2021-07-06
_journal_name_full     'IUCrData'
_journal_year     2021
_journal_volume     6
_journal_issue      7
_journal_page_first     0
_journal_page_last     0
_journal_paper_category     HO
_journal_paper_doi     10.1107/S2414314621006970
_journal_coeditor_code     HB4389
_publ_contact_author_name     'Bern\`es, Sylvain'
_publ_contact_author_address
;
Instituto de F\'isica
Universidad Aut\'onoma de Puebla
Av. San Claudio y 18 Sur
72570 Puebla, Pue.
Mexico
;
_publ_contact_author_email     sylvain_bernes@hotmail.com
_publ_contact_author_fax     ?
_publ_contact_author_phone     '(+52)(222) 229 55 00 x 2037'
_publ_section_title
;
<i>N</i>,<i>N</i>'-Dicyclohexyl-<i>N</i>-(phthaloylglycyl)urea
;
loop_
    _publ_author_name
    _publ_author_footnote
    _publ_author_address
    'Bern\`es, Sylvain' .
;
Instituto de F\'isica
Benem\'erita Universidad Aut\'onoma de Puebla
Av. San Claudio y 18 Sur
72570 Puebla, Pue.
Mexico
;
    'Hern\'andez-Linares, Mar\'ia Guadalupe' .
;
Laboratorio de Investigaci\'on del Jard\'in Bot\'anico,
Centro de Qu\'imica
Instituto de Ciencias
Benem\'erita Universidad Aut\'onoma de Puebla
72570 Puebla, Pue.
Mexico
;
_publ_section_synopsis
;
The title urea derivative forms a one-dimensional supramolecular structure in
the solid state, <i>via</i> intermolecular N---H...O hydrogen bonds.
;
_database_code_CSD     ?
_chemical_name_systematic
;
1,3-Dicyclohexyl-1-[2-(1,3-dioxo-2,3-dihydro-1<i>H</i>-isoindol-2-yl)acetyl]urea
;
_chemical_name_common
;
<i>N</i>,<i>N</i>'-Dicyclohexyl-<i>N</i>-(phthaloylglycyl)urea
;
_chemical_formula_moiety     'C23 H29 N3 O4'
_chemical_formula_sum     'C23 H29 N3 O4'
_chemical_formula_iupac     'C23 H29 N3 O4'
_chemical_formula_weight     411.49
_chemical_melting_point     ?
_chemical_absolute_configuration     .
_space_group_crystal_system     monoclinic
_space_group_name_H-M_alt     'P 21/c'
_space_group_name_Hall     '-P 2ybc'
loop_
    _space_group_symop_operation_xyz
    'x, y, z'
    '-x, y+1/2, -z+1/2'
    '-x, -y, -z'
    'x, -y-1/2, z-1/2'
_cell_length_a     10.2705(5)
_cell_length_b     23.5891(18)
_cell_length_c     9.3482(4)
_cell_angle_alpha     90
_cell_angle_beta     97.810(4)
_cell_angle_gamma     90
_cell_volume     2243.8(2)
_cell_formula_units_Z     4
_cell_measurement_reflns_used     17715
_cell_measurement_theta_min     2.29
_cell_measurement_theta_max     25.38
_cell_measurement_temperature     263.0(10)
_exptl_crystal_description     prism
_exptl_crystal_colour     colourless
_exptl_crystal_size_max     0.600
_exptl_crystal_size_mid     0.400
_exptl_crystal_size_min     0.200
_exptl_crystal_density_diffrn     1.218
_exptl_crystal_density_meas     ?
_exptl_crystal_density_method     ?
_exptl_crystal_F_000     880
_exptl_absorpt_coefficient_mu     0.053
_exptl_absorpt_correction_type     multi-scan
_exptl_absorpt_process_details
;
(X-AREA; Stoe & Cie, 2018)
;
_exptl_absorpt_correction_T_min     0.5245
_exptl_absorpt_correction_T_max     1.0000
_diffrn_ambient_temperature     263.0(10)
_diffrn_source     'Sealed X-ray tube'
_diffrn_source_power     0.039
_diffrn_source_voltage     65
_diffrn_source_current     0.600
_diffrn_radiation_type     AgK\a
_diffrn_radiation_wavelength     0.56083
_diffrn_radiation_monochromator     'Graded multilayer mirror'
_diffrn_measurement_device_type     'Stoe Stadivari'
_diffrn_measurement_device     'four-circle diffractometer'
_diffrn_measurement_method     '\w scans'
_diffrn_detector     'Reverse-biased silicon diode array'
_diffrn_measurement_specimen_support     'Mitegen 50um'
_diffrn_detector_area_resol_mean     5.81
_diffrn_reflns_number     38438
_diffrn_reflns_av_R_equivalents     0.0393
_diffrn_reflns_av_unetI/netI     0.0249
_diffrn_reflns_theta_min     2.206
_diffrn_reflns_theta_max     20.498
_diffrn_reflns_theta_full     19.664
_diffrn_measured_fraction_theta_max     0.987
_diffrn_measured_fraction_theta_full     0.986
_diffrn_reflns_limit_h_min     -12
_diffrn_reflns_limit_h_max     12
_diffrn_reflns_limit_k_min     -29
_diffrn_reflns_limit_k_max     29
_diffrn_reflns_limit_l_min     -11
_diffrn_reflns_limit_l_max     11
_diffrn_radiation_probe     x-ray
_refine_special_details
;
The refinement was straightforward. All H atoms were placed in
idealized positions, except amine H atom (H14), which was found in a
difference map, and refined with free coordinates (Table 1).
;
_reflns_number_total     4522
_reflns_number_gt     2974
_reflns_threshold_expression     'I > 2\s(I)'
_refine_ls_structure_factor_coef     Fsqd
_refine_ls_matrix_type     full
_refine_ls_R_factor_all     0.0730
_refine_ls_R_factor_gt     0.0451
_refine_ls_wR_factor_gt     0.1192
_refine_ls_wR_factor_ref     0.1329
_refine_ls_goodness_of_fit_ref     1.046
_refine_ls_restrained_S_all     1.046
_refine_ls_number_reflns     4522
_refine_ls_number_parameters     275
_refine_ls_number_restraints     0
_refine_ls_number_constraints     0
_refine_ls_hydrogen_treatment     mixed
_refine_ls_weighting_scheme     calc
_refine_ls_weighting_details
              'w=1/[\s^2^(Fo^2^)+(0.0664P)^2^+0.1585P] where P=(Fo^2^+2Fc^2^)/3'
_atom_sites_solution_hydrogens     mixed
_atom_sites_solution_primary     direct
_atom_sites_solution_secondary     difmap
_refine_ls_shift/su_max     0.001
_refine_ls_shift/su_mean     0.000
_refine_diff_density_max     0.161
_refine_diff_density_min     -0.144
_refine_ls_extinction_method
;
SHELXL-2018/1 (Sheldrick 2015b)
;
_refine_ls_extinction_coef     0.013(2)
_refine_ls_extinction_expression
                                  'Fc^*^=kFc[1+0.001xFc^2^\l^3^/sin(2\q)]^-1/4^'
loop_
    _atom_type_symbol
    _atom_type_description
    _atom_type_scat_dispersion_real
    _atom_type_scat_dispersion_imag
    _atom_type_scat_source
    'C' 'C' 0.0015 0.0009
                         'International Tables Vol C Tables 4.2.6.8 and 6.1.1.4'
    'H' 'H' 0.0000 0.0000
                         'International Tables Vol C Tables 4.2.6.8 and 6.1.1.4'
    'N' 'N' 0.0030 0.0019
                         'International Tables Vol C Tables 4.2.6.8 and 6.1.1.4'
    'O' 'O' 0.0056 0.0036
                         'International Tables Vol C Tables 4.2.6.8 and 6.1.1.4'
_computing_data_collection
;
X-AREA (Stoe & Cie, 2018)
;
_computing_cell_refinement
;
X-AREA (Stoe & Cie, 2018)
;
_computing_data_reduction
;
X-AREA (Stoe & Cie, 2018)
;
_computing_structure_solution
;
<i>SHELXT2014/5</i> (Sheldrick, 2015a)
;
_computing_structure_refinement
;
<i>SHELXL2018/1</i> (Sheldrick, 2015b)
;
_computing_molecular_graphics
;
XP in SHELXTL-Plus (Sheldrick, 2008) and Mercury (Macrae <i>et al.</i>,
2020)
;
_computing_publication_material
;
publCIF (Westrip, 2010)
;
loop_
    _atom_site_type_symbol
    _atom_site_label
    _atom_site_fract_x
    _atom_site_fract_y
    _atom_site_fract_z
    _atom_site_U_iso_or_equiv
    _atom_site_adp_type
    _atom_site_calc_flag
    _atom_site_occupancy
    _atom_site_disorder_assembly
    _atom_site_disorder_group
    N N1 0.50710(14) 0.65006(7) 0.53206(16) 0.0611(4) Uani d 1 . .
    C C2 0.44228(17) 0.66270(9) 0.3962(2) 0.0606(5) Uani d 1 . .
    O O2 0.45849(15) 0.70516(7) 0.32921(18) 0.0883(5) Uani d 1 . .
    C C3 0.35388(16) 0.61377(8) 0.35670(19) 0.0569(5) Uani d 1 . .
    C C4 0.2652(2) 0.60453(11) 0.2345(2) 0.0771(6) Uani d 1 . .
    H H4A 0.251307 0.631325 0.161011 0.093 Uiso calc 1 . .
    C C5 0.1979(2) 0.55356(13) 0.2260(3) 0.0909(8) Uani d 1 . .
    H H5A 0.136821 0.546009 0.145404 0.109 Uiso calc 1 . .
    C C6 0.2194(2) 0.51398(12) 0.3340(4) 0.0947(8) Uani d 1 . .
    H H6A 0.173671 0.479874 0.324236 0.114 Uiso calc 1 . .
    C C7 0.3075(2) 0.52358(10) 0.4568(3) 0.0799(6) Uani d 1 . .
    H H7A 0.321440 0.496745 0.530185 0.096 Uiso calc 1 . .
    C C8 0.37350(17) 0.57431(9) 0.46639(19) 0.0587(5) Uani d 1 . .
    C C9 0.47180(18) 0.59748(10) 0.5822(2) 0.0631(5) Uani d 1 . .
    O O9 0.51337(16) 0.57772(8) 0.69790(15) 0.0910(5) Uani d 1 . .
    C C10 0.60516(18) 0.68651(10) 0.6082(2) 0.0745(6) Uani d 1 . .
    H H10A 0.591711 0.688873 0.708764 0.089 Uiso calc 1 . .
    H H10B 0.596025 0.724342 0.567432 0.089 Uiso calc 1 . .
    C C11 0.74357(16) 0.66443(8) 0.59874(16) 0.0494(4) Uani d 1 . .
    O O11 0.76138(12) 0.61945(6) 0.54114(13) 0.0609(3) Uani d 1 . .
    N N12 0.84226(13) 0.69750(6) 0.66247(12) 0.0442(3) Uani d 1 . .
    C C13 0.81671(15) 0.75108(7) 0.72619(14) 0.0442(4) Uani d 1 . .
    O O13 0.82208(13) 0.75622(6) 0.85662(10) 0.0628(4) Uani d 1 . .
    N N14 0.78851(14) 0.79217(6) 0.63139(13) 0.0486(4) Uani d 1 . .
    H H14 0.7920(17) 0.7824(8) 0.544(2) 0.058 Uiso d 1 . .
    C C15 0.75042(16) 0.84949(8) 0.66761(15) 0.0489(4) Uani d 1 . .
    H H15A 0.725700 0.848446 0.765210 0.059 Uiso calc 1 . .
    C C16 0.6322(2) 0.86825(10) 0.5665(3) 0.0840(7) Uani d 1 . .
    H H16A 0.560209 0.842203 0.573018 0.101 Uiso calc 1 . .
    H H16B 0.652429 0.867405 0.468148 0.101 Uiso calc 1 . .
    C C17 0.5906(2) 0.92800(11) 0.6028(3) 0.0994(8) Uani d 1 . .
    H H17A 0.516729 0.939667 0.533124 0.119 Uiso calc 1 . .
    H H17B 0.562183 0.927968 0.697566 0.119 Uiso calc 1 . .
    C C18 0.7003(3) 0.96934(10) 0.6012(3) 0.0908(7) Uani d 1 . .
    H H18A 0.672273 1.006388 0.630210 0.109 Uiso calc 1 . .
    H H18B 0.722557 0.972468 0.503966 0.109 Uiso calc 1 . .
    C C19 0.8200(2) 0.95069(10) 0.7026(3) 0.0971(8) Uani d 1 . .
    H H19A 0.800711 0.952286 0.801210 0.117 Uiso calc 1 . .
    H H19B 0.891983 0.976576 0.694241 0.117 Uiso calc 1 . .
    C C20 0.8620(2) 0.89019(9) 0.6689(3) 0.0835(7) Uani d 1 . .
    H H20A 0.893196 0.889700 0.575506 0.100 Uiso calc 1 . .
    H H20B 0.933851 0.878421 0.741015 0.100 Uiso calc 1 . .
    C C21 0.98021(15) 0.67802(8) 0.66926(16) 0.0481(4) Uani d 1 . .
    H H21A 0.985134 0.653999 0.584618 0.058 Uiso calc 1 . .
    C C22 1.07413(17) 0.72744(9) 0.6609(2) 0.0608(5) Uani d 1 . .
    H H22A 1.069335 0.752926 0.741411 0.073 Uiso calc 1 . .
    H H22B 1.048687 0.748397 0.572202 0.073 Uiso calc 1 . .
    C C23 1.21452(19) 0.70585(11) 0.6649(2) 0.0810(7) Uani d 1 . .
    H H23A 1.220726 0.683089 0.579677 0.097 Uiso calc 1 . .
    H H23B 1.273705 0.737837 0.663612 0.097 Uiso calc 1 . .
    C C24 1.2556(2) 0.67079(12) 0.7979(3) 0.0869(7) Uani d 1 . .
    H H24A 1.256342 0.694352 0.883057 0.104 Uiso calc 1 . .
    H H24B 1.343972 0.656574 0.796054 0.104 Uiso calc 1 . .
    C C25 1.1626(2) 0.62139(11) 0.8063(2) 0.0832(7) Uani d 1 . .
    H H25A 1.188750 0.600477 0.894923 0.100 Uiso calc 1 . .
    H H25B 1.168083 0.595950 0.725833 0.100 Uiso calc 1 . .
    C C26 1.02084(19) 0.64185(9) 0.80252(19) 0.0630(5) Uani d 1 . .
    H H26A 0.962661 0.609424 0.801547 0.076 Uiso calc 1 . .
    H H26B 1.013125 0.663887 0.888572 0.076 Uiso calc 1 . .
loop_
    _atom_site_aniso_label
    _atom_site_aniso_U_11
    _atom_site_aniso_U_22
    _atom_site_aniso_U_33
    _atom_site_aniso_U_12
    _atom_site_aniso_U_13
    _atom_site_aniso_U_23
    N1 0.0527(8) 0.0596(11) 0.0689(9) -0.0029(7) 0.0010(7) -0.0066(8)
    C2 0.0493(10) 0.0562(13) 0.0757(11) 0.0017(9) 0.0069(8) 0.0019(10)
    O2 0.0843(10) 0.0665(11) 0.1115(11) -0.0071(8) 0.0036(8) 0.0236(9)
    C3 0.0472(9) 0.0567(13) 0.0664(10) 0.0015(8) 0.0069(8) -0.0059(9)
    C4 0.0625(12) 0.0847(18) 0.0806(13) 0.0026(11) -0.0035(10) -0.0108(12)
    C5 0.0634(13) 0.095(2) 0.1089(18) -0.0025(13) -0.0064(12) -0.0388(17)
    C6 0.0702(14) 0.0702(18) 0.144(2) -0.0172(12) 0.0152(15) -0.0283(17)
    C7 0.0726(14) 0.0632(16) 0.1071(16) -0.0077(11) 0.0236(12) 0.0026(13)
    C8 0.0520(10) 0.0560(13) 0.0705(10) -0.0012(8) 0.0170(8) -0.0047(9)
    C9 0.0577(11) 0.0713(15) 0.0615(10) 0.0056(9) 0.0127(8) -0.0004(10)
    O9 0.0957(11) 0.1102(15) 0.0661(8) 0.0102(10) 0.0079(7) 0.0163(9)
    C10 0.0542(11) 0.0751(16) 0.0918(13) -0.0031(10) 0.0015(10) -0.0281(12)
    C11 0.0571(10) 0.0467(11) 0.0442(7) -0.0002(8) 0.0061(7) -0.0040(8)
    O11 0.0666(8) 0.0508(9) 0.0654(7) -0.0037(6) 0.0089(6) -0.0131(6)
    N12 0.0513(7) 0.0418(9) 0.0394(6) 0.0007(6) 0.0059(5) -0.0024(6)
    C13 0.0493(8) 0.0463(11) 0.0372(7) -0.0017(7) 0.0067(6) -0.0013(7)
    O13 0.0977(9) 0.0579(9) 0.0338(5) 0.0094(7) 0.0126(5) -0.0004(5)
    N14 0.0680(9) 0.0454(9) 0.0332(6) 0.0056(7) 0.0092(6) -0.0012(6)
    C15 0.0610(10) 0.0452(11) 0.0416(7) 0.0043(8) 0.0112(7) -0.0004(7)
    C16 0.0839(15) 0.0568(15) 0.1026(15) 0.0061(11) -0.0186(12) 0.0063(12)
    C17 0.0805(15) 0.0611(17) 0.149(2) 0.0171(12) -0.0117(15) 0.0091(16)
    C18 0.114(2) 0.0515(15) 0.1135(18) 0.0124(13) 0.0386(15) 0.0163(13)
    C19 0.0762(15) 0.0521(15) 0.168(2) -0.0070(11) 0.0330(16) -0.0266(16)
    C20 0.0651(13) 0.0546(15) 0.1344(19) -0.0020(10) 0.0267(12) -0.0204(13)
    C21 0.0522(9) 0.0488(11) 0.0435(7) 0.0045(8) 0.0071(6) -0.0039(7)
    C22 0.0546(10) 0.0628(14) 0.0659(10) -0.0028(9) 0.0111(8) 0.0024(9)
    C23 0.0540(11) 0.098(2) 0.0926(14) -0.0021(11) 0.0140(10) -0.0135(13)
    C24 0.0571(12) 0.102(2) 0.0968(15) 0.0174(13) -0.0077(11) -0.0246(14)
    C25 0.0848(15) 0.0796(18) 0.0807(13) 0.0313(13) -0.0056(11) -0.0015(12)
    C26 0.0728(12) 0.0526(13) 0.0610(10) 0.0086(9) 0.0001(9) 0.0055(9)
_geom_special_details     ?
loop_
    _geom_bond_atom_site_label_1
    _geom_bond_atom_site_label_2
    _geom_bond_site_symmetry_2
    _geom_bond_distance
    _geom_bond_publ_flag
    N1 C2 . 1.384(2) ?
    N1 C9 . 1.391(3) ?
    N1 C10 . 1.437(2) ?
    C2 O2 . 1.205(2) ?
    C2 C3 . 1.484(3) ?
    C3 C4 . 1.378(3) ?
    C3 C8 . 1.379(3) ?
    C4 C5 . 1.384(4) ?
    C4 H4A . 0.9300 ?
    C5 C6 . 1.371(4) ?
    C5 H5A . 0.9300 ?
    C6 C7 . 1.380(4) ?
    C6 H6A . 0.9300 ?
    C7 C8 . 1.372(3) ?
    C7 H7A . 0.9300 ?
    C8 C9 . 1.481(3) ?
    C9 O9 . 1.202(2) ?
    C10 C11 . 1.528(3) ?
    C10 H10A . 0.9700 ?
    C10 H10B . 0.9700 ?
    C11 O11 . 1.215(2) ?
    C11 N12 . 1.352(2) ?
    N12 C13 . 1.436(2) ?
    N12 C21 . 1.483(2) ?
    C13 O13 . 1.2191(16) ?
    C13 N14 . 1.319(2) ?
    N14 C15 . 1.460(2) ?
    N14 H14 . 0.858(18) ?
    C15 C20 . 1.494(3) ?
    C15 C16 . 1.500(3) ?
    C15 H15A . 0.9800 ?
    C16 C17 . 1.524(3) ?
    C16 H16A . 0.9700 ?
    C16 H16B . 0.9700 ?
    C17 C18 . 1.491(4) ?
    C17 H17A . 0.9700 ?
    C17 H17B . 0.9700 ?
    C18 C19 . 1.512(4) ?
    C18 H18A . 0.9700 ?
    C18 H18B . 0.9700 ?
    C19 C20 . 1.536(3) ?
    C19 H19A . 0.9700 ?
    C19 H19B . 0.9700 ?
    C20 H20A . 0.9700 ?
    C20 H20B . 0.9700 ?
    C21 C26 . 1.521(2) ?
    C21 C22 . 1.522(3) ?
    C21 H21A . 0.9800 ?
    C22 C23 . 1.525(3) ?
    C22 H22A . 0.9700 ?
    C22 H22B . 0.9700 ?
    C23 C24 . 1.505(3) ?
    C23 H23A . 0.9700 ?
    C23 H23B . 0.9700 ?
    C24 C25 . 1.515(4) ?
    C24 H24A . 0.9700 ?
    C24 H24B . 0.9700 ?
    C25 C26 . 1.530(3) ?
    C25 H25A . 0.9700 ?
    C25 H25B . 0.9700 ?
    C26 H26A . 0.9700 ?
    C26 H26B . 0.9700 ?
loop_
    _geom_angle_atom_site_label_1
    _geom_angle_atom_site_label_2
    _geom_angle_atom_site_label_3
    _geom_angle_site_symmetry_1
    _geom_angle_site_symmetry_3
    _geom_angle
    _geom_angle_publ_flag
    C2 N1 C9 . . 112.71(16) ?
    C2 N1 C10 . . 122.89(19) ?
    C9 N1 C10 . . 124.32(17) ?
    O2 C2 N1 . . 124.95(19) ?
    O2 C2 C3 . . 129.83(18) ?
    N1 C2 C3 . . 105.22(17) ?
    C4 C3 C8 . . 121.53(19) ?
    C4 C3 C2 . . 129.96(19) ?
    C8 C3 C2 . . 108.51(16) ?
    C3 C4 C5 . . 117.0(2) ?
    C3 C4 H4A . . 121.5 ?
    C5 C4 H4A . . 121.5 ?
    C6 C5 C4 . . 121.4(2) ?
    C6 C5 H5A . . 119.3 ?
    C4 C5 H5A . . 119.3 ?
    C5 C6 C7 . . 121.5(2) ?
    C5 C6 H6A . . 119.2 ?
    C7 C6 H6A . . 119.2 ?
    C8 C7 C6 . . 117.3(2) ?
    C8 C7 H7A . . 121.3 ?
    C6 C7 H7A . . 121.3 ?
    C7 C8 C3 . . 121.27(19) ?
    C7 C8 C9 . . 130.6(2) ?
    C3 C8 C9 . . 108.08(17) ?
    O9 C9 N1 . . 124.9(2) ?
    O9 C9 C8 . . 129.7(2) ?
    N1 C9 C8 . . 105.43(16) ?
    N1 C10 C11 . . 111.23(17) ?
    N1 C10 H10A . . 109.4 ?
    C11 C10 H10A . . 109.4 ?
    N1 C10 H10B . . 109.4 ?
    C11 C10 H10B . . 109.4 ?
    H10A C10 H10B . . 108.0 ?
    O11 C11 N12 . . 123.39(16) ?
    O11 C11 C10 . . 121.39(16) ?
    N12 C11 C10 . . 115.18(16) ?
    C11 N12 C13 . . 121.49(14) ?
    C11 N12 C21 . . 119.66(14) ?
    C13 N12 C21 . . 118.84(13) ?
    O13 C13 N14 . . 125.09(16) ?
    O13 C13 N12 . . 121.08(15) ?
    N14 C13 N12 . . 113.82(12) ?
    C13 N14 C15 . . 124.48(12) ?
    C13 N14 H14 . . 114.4(13) ?
    C15 N14 H14 . . 121.1(13) ?
    N14 C15 C20 . . 111.57(15) ?
    N14 C15 C16 . . 110.27(15) ?
    C20 C15 C16 . . 111.69(18) ?
    N14 C15 H15A . . 107.7 ?
    C20 C15 H15A . . 107.7 ?
    C16 C15 H15A . . 107.7 ?
    C15 C16 C17 . . 111.12(19) ?
    C15 C16 H16A . . 109.4 ?
    C17 C16 H16A . . 109.4 ?
    C15 C16 H16B . . 109.4 ?
    C17 C16 H16B . . 109.4 ?
    H16A C16 H16B . . 108.0 ?
    C18 C17 C16 . . 111.6(2) ?
    C18 C17 H17A . . 109.3 ?
    C16 C17 H17A . . 109.3 ?
    C18 C17 H17B . . 109.3 ?
    C16 C17 H17B . . 109.3 ?
    H17A C17 H17B . . 108.0 ?
    C17 C18 C19 . . 110.8(2) ?
    C17 C18 H18A . . 109.5 ?
    C19 C18 H18A . . 109.5 ?
    C17 C18 H18B . . 109.5 ?
    C19 C18 H18B . . 109.5 ?
    H18A C18 H18B . . 108.1 ?
    C18 C19 C20 . . 111.7(2) ?
    C18 C19 H19A . . 109.3 ?
    C20 C19 H19A . . 109.3 ?
    C18 C19 H19B . . 109.3 ?
    C20 C19 H19B . . 109.3 ?
    H19A C19 H19B . . 107.9 ?
    C15 C20 C19 . . 111.25(17) ?
    C15 C20 H20A . . 109.4 ?
    C19 C20 H20A . . 109.4 ?
    C15 C20 H20B . . 109.4 ?
    C19 C20 H20B . . 109.4 ?
    H20A C20 H20B . . 108.0 ?
    N12 C21 C26 . . 111.30(13) ?
    N12 C21 C22 . . 111.66(15) ?
    C26 C21 C22 . . 111.50(14) ?
    N12 C21 H21A . . 107.4 ?
    C26 C21 H21A . . 107.4 ?
    C22 C21 H21A . . 107.4 ?
    C21 C22 C23 . . 110.29(18) ?
    C21 C22 H22A . . 109.6 ?
    C23 C22 H22A . . 109.6 ?
    C21 C22 H22B . . 109.6 ?
    C23 C22 H22B . . 109.6 ?
    H22A C22 H22B . . 108.1 ?
    C24 C23 C22 . . 111.21(17) ?
    C24 C23 H23A . . 109.4 ?
    C22 C23 H23A . . 109.4 ?
    C24 C23 H23B . . 109.4 ?
    C22 C23 H23B . . 109.4 ?
    H23A C23 H23B . . 108.0 ?
    C23 C24 C25 . . 110.95(18) ?
    C23 C24 H24A . . 109.4 ?
    C25 C24 H24A . . 109.4 ?
    C23 C24 H24B . . 109.4 ?
    C25 C24 H24B . . 109.4 ?
    H24A C24 H24B . . 108.0 ?
    C24 C25 C26 . . 111.14(19) ?
    C24 C25 H25A . . 109.4 ?
    C26 C25 H25A . . 109.4 ?
    C24 C25 H25B . . 109.4 ?
    C26 C25 H25B . . 109.4 ?
    H25A C25 H25B . . 108.0 ?
    C21 C26 C25 . . 110.52(16) ?
    C21 C26 H26A . . 109.5 ?
    C25 C26 H26A . . 109.5 ?
    C21 C26 H26B . . 109.5 ?
    C25 C26 H26B . . 109.5 ?
    H26A C26 H26B . . 108.1 ?
loop_
    _geom_torsion_atom_site_label_1
    _geom_torsion_atom_site_label_2
    _geom_torsion_atom_site_label_3
    _geom_torsion_atom_site_label_4
    _geom_torsion_site_symmetry_1
    _geom_torsion_site_symmetry_2
    _geom_torsion_site_symmetry_3
    _geom_torsion_site_symmetry_4
    _geom_torsion
    _geom_torsion_publ_flag
    C9 N1 C2 O2 . . . . -178.38(19) ?
    C10 N1 C2 O2 . . . . -1.5(3) ?
    C9 N1 C2 C3 . . . . 1.5(2) ?
    C10 N1 C2 C3 . . . . 178.41(16) ?
    O2 C2 C3 C4 . . . . -1.5(4) ?
    N1 C2 C3 C4 . . . . 178.66(19) ?
    O2 C2 C3 C8 . . . . 177.8(2) ?
    N1 C2 C3 C8 . . . . -2.13(19) ?
    C8 C3 C4 C5 . . . . -0.7(3) ?
    C2 C3 C4 C5 . . . . 178.39(19) ?
    C3 C4 C5 C6 . . . . -0.5(3) ?
    C4 C5 C6 C7 . . . . 1.1(4) ?
    C5 C6 C7 C8 . . . . -0.4(4) ?
    C6 C7 C8 C3 . . . . -0.8(3) ?
    C6 C7 C8 C9 . . . . 179.4(2) ?
    C4 C3 C8 C7 . . . . 1.4(3) ?
    C2 C3 C8 C7 . . . . -177.87(17) ?
    C4 C3 C8 C9 . . . . -178.77(17) ?
    C2 C3 C8 C9 . . . . 1.9(2) ?
    C2 N1 C9 O9 . . . . -178.78(18) ?
    C10 N1 C9 O9 . . . . 4.4(3) ?
    C2 N1 C9 C8 . . . . -0.4(2) ?
    C10 N1 C9 C8 . . . . -177.23(16) ?
    C7 C8 C9 O9 . . . . -2.9(3) ?
    C3 C8 C9 O9 . . . . 177.28(19) ?
    C7 C8 C9 N1 . . . . 178.76(19) ?
    C3 C8 C9 N1 . . . . -1.02(19) ?
    C2 N1 C10 C11 . . . . -101.7(2) ?
    C9 N1 C10 C11 . . . . 74.8(2) ?
    N1 C10 C11 O11 . . . . -4.7(3) ?
    N1 C10 C11 N12 . . . . 177.35(16) ?
    O11 C11 N12 C13 . . . . 178.43(14) ?
    C10 C11 N12 C13 . . . . -3.6(2) ?
    O11 C11 N12 C21 . . . . -2.5(2) ?
    C10 C11 N12 C21 . . . . 175.45(15) ?
    C11 N12 C13 O13 . . . . 102.49(18) ?
    C21 N12 C13 O13 . . . . -76.59(19) ?
    C11 N12 C13 N14 . . . . -77.72(18) ?
    C21 N12 C13 N14 . . . . 103.21(16) ?
    O13 C13 N14 C15 . . . . -4.4(3) ?
    N12 C13 N14 C15 . . . . 175.80(14) ?
    C13 N14 C15 C20 . . . . 102.1(2) ?
    C13 N14 C15 C16 . . . . -133.17(18) ?
    N14 C15 C16 C17 . . . . 179.85(19) ?
    C20 C15 C16 C17 . . . . -55.5(3) ?
    C15 C16 C17 C18 . . . . 56.4(3) ?
    C16 C17 C18 C19 . . . . -55.8(3) ?
    C17 C18 C19 C20 . . . . 54.6(3) ?
    N14 C15 C20 C19 . . . . 178.28(19) ?
    C16 C15 C20 C19 . . . . 54.4(3) ?
    C18 C19 C20 C15 . . . . -54.0(3) ?
    C11 N12 C21 C26 . . . . -87.41(17) ?
    C13 N12 C21 C26 . . . . 91.68(18) ?
    C11 N12 C21 C22 . . . . 147.27(14) ?
    C13 N12 C21 C22 . . . . -33.64(17) ?
    N12 C21 C22 C23 . . . . -178.80(14) ?
    C26 C21 C22 C23 . . . . 55.99(19) ?
    C21 C22 C23 C24 . . . . -56.7(2) ?
    C22 C23 C24 C25 . . . . 57.2(3) ?
    C23 C24 C25 C26 . . . . -56.5(2) ?
    N12 C21 C26 C25 . . . . 179.09(16) ?
    C22 C21 C26 C25 . . . . -55.5(2) ?
    C24 C25 C26 C21 . . . . 55.4(2) ?
loop_
    _geom_hbond_atom_site_label_D
    _geom_hbond_atom_site_label_H
    _geom_hbond_atom_site_label_A
    _geom_hbond_site_symmetry_A
    _geom_hbond_distance_DH
    _geom_hbond_distance_HA
    _geom_hbond_distance_DA
    _geom_hbond_angle_DHA
    _geom_hbond_publ_flag
    C10 H10B N14 . 0.97 2.55 3.114(3) 117.0 no
    N14 H14 O13 4_575 0.858(18) 2.031(19) 2.8741(16) 167.0(18) yes
_shelx_space_group_comment     ?
_shelx_estimated_absorpt_T_min     0.969
_shelx_estimated_absorpt_T_max     0.989
_shelx_hkl_file
;
  10  -8  -5    1.72    0.68
  10  -5  -4    4.33    0.94
   6  -2  -3   34.84    1.27
   8  -2  -3   17.42    1.35
  12  -4  -3   -0.59    0.92
   8   0  -2   -0.04    0.88
  11  -1  -2    8.56    1.45
  12  -2  -2    0.66    1.13
   7   2  -1    6.44    1.14
  10   1  -1   -0.69    1.06
  12   0  -1    0.33    0.96
   9   3   0    0.72    1.09
  11   2   0    0.10    1.35
  10   4   1    8.34    1.81
   3   5   2    8.06    1.18
  10   5   2    2.59    1.61
   3   6   3    6.55    1.28
   9   6   3    7.46    1.91
  11   5   3    0.75    1.60
   4   7   4    9.36    1.50
   8   7   4   -1.30    1.41
   6   8   5    9.09    1.79
  10   7   5    3.69    2.06
   4   8   6   43.15    2.82
   5   8   6   -0.41    1.46
   7   8   6    0.74    1.60
   8   8   6    2.30    1.81
   0   6   6    6.18    1.04
  -1   5   6   50.18    1.95
  -2   4   6    0.29    0.54
   3   8   7   -0.51    1.07
   8   8   7   -0.06    1.83
   1   7   7   30.46    2.10
   3   8   8    5.69    1.50
   1   7   8    0.60    1.19
  -4   2   8    2.10    0.53
   3   8   9    0.85    1.33
   1   7   9    8.34    1.60
   4   8  10   -0.68    1.30
   1   7  10    6.45    1.38
  -4   2  10    1.80    0.72
   0   6  11    7.57    1.51
  -1   5  11    2.52    1.24
  -3   3  11    0.10    0.76
  11  -6  -4    3.82    1.00
   7  -2  -3   18.21    1.16
  10  -3  -3    0.83    1.02
   6   0  -2   41.06    1.68
   7   0  -2    3.51    1.01
  10  -1  -2    6.08    1.23
   5   3   0  368.31    5.37
   8   3   0    9.34    1.60
  12   1   0    2.93    1.46
   4   4   1  161.82    3.64
   9   4   1   25.46    2.30
  11   3   1   -0.70    1.36
  12   2   1    4.12    1.89
   9   5   2   16.04    2.09
  11   4   2    5.11    1.87
  12   3   2    2.50    1.65
   4   6   3   74.54    3.00
   8   6   3    0.16    1.30
   5   7   4   21.63    2.11
   6   7   4    2.63    1.53
   7   7   4    2.13    1.36
   2   6   4    0.28    0.92
  10   6   4   -0.21    1.64
   3   7   5   -0.16    0.99
   8   7   5    0.73    1.61
   9   7   5    2.71    1.83
   1   6   5    0.62    0.85
   6   8   6    0.47    1.49
   2   7   6   44.01    2.47
   9   7   6    0.76    1.92
   4   8   7    2.15    1.31
   5   8   7   -0.22    1.38
   6   8   7    1.54    1.60
   7   8   7   -1.08    1.59
   0   6   7   -0.13    0.94
  -3   3   7    0.21    0.56
   4   8   8    5.53    1.56
   5   8   8    4.83    1.75
   6   8   8   -1.10    1.58
   7   8   8    8.59    2.34
   4   8   9    0.80    1.43
   5   8   9    0.32    1.62
   0   6   9    2.12    1.12
  -4   2   9   -0.10    0.53
   2   7  10   -0.76    1.29
   0   6  10    4.09    1.37
  -2   4  11   -0.32    0.84
  11  -9  -5    0.26    0.63
   9  -5  -4   19.25    1.25
  12  -7  -4   -0.09    0.81
  11  -2  -2   -0.86    1.09
   4   1  -1  169.25    2.79
   9   1  -1    0.10    0.89
   2   0  -1   -0.02    0.21
  11   0  -1    0.70    1.01
  12  -1  -1    2.00    1.41
   6   3   0   71.23    2.69
   7   3   0   44.29    2.38
  10   2   0    2.91    1.23
   5   4   1  417.88    6.26
   7   4   1   20.95    1.99
   8   4   1   23.77    2.23
   2   3   1   20.18    1.06
  10   3   1    1.59    1.41
   4   5   2   45.48    2.28
   5   5   2   22.21    1.83
   7   5   2    5.57    1.55
   8   5   2   20.09    2.13
   2   4   2   38.81    1.71
  10   4   2    0.37    1.44
   5   6   3    1.48    1.12
   6   6   3    1.86    1.29
   7   6   3    6.01    1.68
   2   5   3  129.08    3.19
  10   5   3   -0.59    1.51
   9   6   4    0.31    1.59
   4   7   5   16.72    1.91
   5   7   5   -0.07    1.25
   6   7   5   22.13    2.29
   7   7   5   -0.38    1.27
  10   6   5    1.06    1.87
   0   5   5   42.95    1.92
  -3   2   5   18.84    0.63
   3   7   6    6.34    1.45
   8   7   6    2.79    1.80
   2   7   7   10.96    1.59
   8   7   7    0.48    1.86
  -1   5   7    0.46    0.81
   2   7   8   14.68    1.79
   0   6   8    4.29    1.07
   2   7   9    0.49    1.06
  -1   5   9    1.11    1.02
   3   7  10    1.22    1.31
   4   7  10   -0.47    1.52
  -1   5  10    1.72    1.07
  -2   4  10    4.41    1.16
  -3   3  10    0.33    0.82
   1   6  11    6.36    1.56
  -5   0  11   -0.05    0.48
   9  -3  -3    3.52    0.97
  11  -4  -3   -0.20    0.88
  12  -5  -3    0.01    1.01
   9  -1  -2    1.12    0.96
  12  -3  -2    2.31    1.20
   8   1  -1   38.09    2.25
  10   0  -1    1.10    1.13
   3   2   0  295.50    3.65
   9   2   0    0.98    1.09
  11   1   0    0.24    1.25
  12   0   0    1.73    1.36
   6   4   1    1.10    1.04
   9   3   1    1.51    1.44
  11   2   1   -1.05    1.33
   6   5   2    6.49    1.39
   9   4   2   12.20    2.19
  11   3   2    0.16    1.55
  12   2   2    0.95    1.53
   9   5   3    1.16    1.57
   3   6   4    1.65    1.04
   7   6   4    1.37    1.60
   8   6   4    9.11    2.01
   1   5   4   51.52    2.05
  10   5   4    1.52    1.74
   2   6   5   -0.08    0.84
   9   6   5    3.19    1.84
   4   7   6    5.05    1.50
   5   7   6    1.13    1.45
   6   7   6    2.52    1.57
   7   7   6    0.87    1.56
   1   6   6    8.04    1.22
   9   6   6    1.73    1.70
   3   7   7    0.07    1.08
   4   7   7   14.75    2.08
   6   7   7    2.68    1.92
   7   7   7    1.22    1.91
   3   7   8    2.23    1.25
   6   7   8    6.97    2.22
  -1   5   8   11.42    1.31
  -2   4   8    0.15    0.72
  -3   3   8    1.39    0.64
   3   7   9    6.14    1.63
   4   7   9    1.72    1.50
   5   7   9    3.29    1.62
   6   7   9   -0.47    1.71
  -2   4   9    3.88    0.92
  -3   3   9   -0.32    0.63
   1   6  10    0.84    1.17
   0   5  11    4.29    1.31
  10 -12  -6    5.22    0.58
   9  -8  -5    9.59    0.81
   8  -5  -4    0.08    0.63
  10  -6  -4    2.54    0.86
   5   1  -1   79.93    2.29
   6   1  -1   -0.15    0.92
   7   1  -1   34.43    1.91
  11  -1  -1    0.44    1.17
  12  -2  -1    1.00    1.35
   8   2   0    2.28    1.42
  10   1   0    0.38    1.25
   8   4   2   -1.98    1.48
  10   3   2    0.24    1.51
   3   5   3  348.26    5.62
   8   5   3    3.81    1.55
  10   4   3    4.88    1.81
   4   6   4   32.50    2.21
   5   6   4   35.61    2.47
   6   6   4    7.53    1.70
   9   5   4    1.52    1.65
   7   6   5    4.57    1.97
   8   6   5   -0.68    1.56
  10   5   5    0.59    1.65
  -1   4   5  135.69    2.68
  -2   3   5    2.67    0.54
   8   6   6    2.74    1.81
   5   7   7    0.78    1.28
   1   6   7    6.50    1.26
   8   6   7    6.45    2.31
   4   7   8    2.04    1.46
   5   7   8    0.83    1.49
   1   6   8    5.08    1.23
   1   6   9    2.12    1.10
   2   6  10    6.49    1.57
   0   5  10    1.63    1.22
  -1   4  11    0.34    0.92
  11  -7  -4    0.64    0.82
  12  -8  -4    1.11    0.94
   8  -3  -3   15.63    1.28
  10  -4  -3    0.25    0.82
   4  -1  -2  204.27    2.35
   8  -1  -2    2.62    0.84
  10  -2  -2   -0.34    0.71
  11  -3  -2    2.96    1.26
  12  -4  -2    1.93    1.18
   9   0  -1   -0.24    1.03
   4   2   0   56.52    2.00
   7   2   0    0.78    1.13
  11   0   0    1.57    1.51
  12  -1   0    0.75    1.49
   3   3   1   58.18    1.96
   8   3   1   25.63    2.23
  10   2   1    0.69    1.17
  11   1   1    1.28    1.67
   3   4   2   85.11    2.62
   7   4   2  110.03    4.14
  11   2   2    1.00    1.57
  12   1   2   -0.09    1.71
   4   5   3    1.79    1.06
   5   5   3   10.85    1.52
   6   5   3   14.62    1.81
   7   5   3   28.92    2.48
   1   4   3  132.95    2.80
   9   4   3    0.76    1.38
   2   5   4   19.26    1.68
   8   5   4   11.10    2.09
  10   4   4    0.81    1.69
   3   6   5   25.38    1.97
   4   6   5    8.01    1.53
   5   6   5    2.24    1.43
   6   6   5    1.80    1.52
   9   5   5    1.45    1.91
   2   6   6    1.51    1.03
   7   6   6    1.67    1.62
   0   5   6    9.27    1.14
   2   6   7    7.20    1.59
   7   6   7    0.11    1.71
   2   6   8   49.89    2.92
   7   6   8    2.32    1.76
   2   6   9    4.92    1.36
   3   6   9    3.24    1.64
   6   6   9    0.77    1.76
   0   5   9    8.06    1.39
   3   6  10    0.39    1.25
   4   6  10    0.22    1.47
  -5   0  10    3.74    0.63
   1   5  11    0.65    1.10
   2   5  11    2.43    1.52
  -2   3  11    0.63    0.92
  -3   2  11    0.66    0.80
  -4   1  11    2.32    0.73
  10  -9  -5    5.90    0.82
  11 -10  -5    0.24    0.64
   7  -5  -4   11.50    0.79
  11  -5  -3    0.30    0.92
  12  -6  -3    0.37    1.04
   7  -1  -2   98.77    2.74
  10  -1  -1   -1.12    0.98
   5   2   0  189.31    3.79
   6   2   0   15.03    1.41
   9   1   0   -0.23    1.24
   4   3   1   63.21    2.30
   6   3   1   68.09    2.89
   7   3   1   14.35    1.69
   9   2   1    8.74    1.74
   4   4   2    1.18    1.06
   5   4   2   14.90    1.58
   6   4   2   25.79    2.04
   1   3   2 1323.97    7.43
   9   3   2   -1.02    1.15
   8   4   3  117.35    4.71
  10   3   3   -0.37    1.49
   7   5   4   37.03    2.76
   9   4   4   -1.28    1.77
   1   5   5   25.44    1.64
   8   5   5   27.16    2.81
  10   4   5    0.41    1.62
   3   6   6    1.90    1.20
   4   6   6   77.24    3.53
   5   6   6    9.35    1.72
   6   6   6    1.18    1.33
  -1   4   6    7.09    1.00
   3   6   7    0.54    1.08
   4   6   7    6.84    1.75
   5   6   7    8.52    1.85
   6   6   7    4.60    1.78
   0   5   7    3.20    0.94
   3   6   8    1.00    1.32
   4   6   8    3.51    1.52
   5   6   8    9.35    1.97
   6   6   8    1.38    1.69
   0   5   8   67.58    2.79
   4   6   9    1.00    1.43
   5   6   9    2.82    1.65
   1   5  10    1.27    1.18
  -1   4  10    9.76    1.43
   0   4  11    1.00    1.11
   6  -5  -4   12.69    0.64
   9  -6  -4    1.08    0.75
   7  -3  -3    2.71    0.79
   5  -1  -2  246.71    3.19
   6  -1  -2   28.20    1.41
   9  -2  -2   14.02    1.46
   8   0  -1   -0.18    0.84
  11  -2  -1    5.32    1.27
  12  -3  -1   -0.37    1.23
  10   0   0    2.04    1.32
   5   3   1   18.18    1.60
  10   1   1    1.45    1.44
   8   3   2    1.35    1.65
  10   2   2   -0.29    1.22
   2   4   3  209.09    3.94
   3   5   4   17.00    1.60
   4   5   4   46.73    2.50
   5   5   4    4.08    1.35
   6   5   4   11.08    1.82
  -1   3   4  100.58    1.98
  10   3   4    2.27    1.76
   7   5   5    2.46    1.62
   9   4   5   -0.03    1.66
   1   5   6   47.28    2.35
   8   5   6    2.00    1.79
   8   5   7    1.90    1.77
  -1   4   7    6.09    1.02
   7   5   8    1.47    1.71
   1   5   9   33.93    2.33
   6   5   9    6.73    2.19
  -1   4   9    9.82    1.35
   2   5  10   -0.05    1.03
   3   5  10    1.42    1.51
   4   5  10    0.00    1.51
  -2   3  10    1.04    0.88
  -3   2  10   18.47    1.44
  -4   1  10   10.65    1.02
   1   4  11    5.64    1.55
   8  -8  -5    7.66    0.69
   6  -3  -3   16.98    0.99
   9  -4  -3   24.35    1.60
  10  -3  -2    0.10    1.01
  11  -4  -2   11.44    1.62
  12  -5  -2    0.01    1.04
   8   1   0   53.78    2.71
  11  -1   0   -0.42    1.18
  12  -2   0    0.85    1.33
   8   2   1    0.40    1.20
  11   0   1    0.49    1.37
  12  -1   1    1.79    1.46
   6   4   3    1.81    1.49
   7   4   3   -0.23    1.33
   0   3   3   15.74    0.89
   9   3   3    0.26    1.49
  10   2   3    1.94    1.90
   8   4   4   -0.80    1.52
   2   5   5   17.99    1.60
   3   5   5    4.45    1.37
   5   5   5    4.22    1.76
   6   5   5   47.85    3.09
   0   4   5    7.58    1.11
   8   4   5    0.45    1.93
  10   3   5    4.55    1.89
   6   5   6    3.07    1.46
   7   5   6    2.41    1.67
  -2   3   6    0.75    0.63
  -4   1   6    7.52    0.42
   1   5   7    1.35    0.99
   6   5   7    2.86    1.92
   7   5   7   10.73    2.19
   1   5   8    3.11    1.15
   6   5   8    6.96    2.01
   2   5   9    0.21    1.05
   3   5   9    4.48    1.69
   4   5   9    1.72    1.69
   5   5   9    1.69    1.56
  -2   3   9    4.25    0.94
  -5   0   9    0.46    0.43
   0   4  10    6.20    1.31
   2   4  11    1.89    1.47
  -1   3  11   -0.39    0.95
  10  -7  -4    2.09    0.88
  11  -8  -4    0.48    0.81
   5  -3  -3   79.09    1.42
  10  -5  -3    9.53    1.24
  11  -6  -3    9.87    1.36
  12  -7  -3    3.58    1.15
   8  -2  -2   -0.17    0.82
   3   0  -1    0.39    0.40
   9  -1  -1   -0.27    0.82
  10  -2  -1    4.91    1.30
  12  -4  -1    1.80    1.37
   7   1   0    8.27    1.43
   9   0   0   12.59    1.76
   7   2   1   11.97    1.55
   9   1   1    2.07    1.20
   2   3   2    3.88    0.79
   7   3   2   15.48    1.84
   9   2   2   15.74    2.01
  10   1   2    5.51    1.89
   3   4   3  103.39    3.09
   4   4   3    1.51    1.10
   5   4   3  119.55    3.82
   8   3   3   44.13    2.99
  11   1   3    3.17    1.80
   1   4   4    8.69    1.06
   7   4   4   16.97    2.07
   9   3   4    1.23    1.58
  10   2   4   -2.02    1.54
   4   5   5   20.59    1.95
   9   3   5   -1.33    1.53
   2   5   6    9.97    1.39
   3   5   6   10.38    1.56
   4   5   6    2.31    1.37
   5   5   6   34.60    2.62
   8   4   6   -0.97    1.59
  -3   2   6    7.04    0.62
   2   5   7   44.44    2.58
   3   5   7   20.00    2.14
   4   5   7    2.44    1.52
   5   5   7   17.47    2.12
   8   4   7    1.30    1.76
  -2   3   7    0.34    0.70
   2   5   8   -0.08    0.99
   3   5   8   14.55    1.82
   4   5   8    1.20    1.37
   5   5   8    2.94    1.63
   7   4   8    0.55    1.88
  -2   3   8   11.80    1.14
  -5   0   8    6.72    0.55
   0   4   9   -0.17    0.98
  -3   2   9    7.42    0.96
  -4   1   9    1.21    0.57
   1   4  10   -0.32    1.27
  -1   3  10   11.21    1.49
   0   3  11    1.50    1.14
  -2   2  11   -0.42    0.85
   5   0  -1   -0.17    0.72
   6   0  -1   -0.12    0.71
  11  -3  -1    1.49    1.21
  10  -1   0   -0.37    0.95
  11  -2   0    1.51    1.49
  12  -3   0    5.46    1.56
   6   2   1   36.77    2.23
  10   0   1   -0.23    1.07
  11  -1   1    1.21    1.43
  12  -2   1    2.94    1.54
   3   3   2   -0.37    0.97
   5   3   2   15.31    1.74
   6   3   2   10.87    1.50
   8   2   2   11.53    1.80
   7   3   3   25.83    2.52
   9   2   3    1.32    1.54
   2   4   4   95.45    2.99
   6   4   4    0.87    1.32
   8   3   4    3.01    1.54
  -2   2   4    0.56    0.34
   7   4   5   12.20    1.99
  10   2   5    0.59    1.66
   0   4   6   17.08    1.47
   7   4   6    1.16    1.43
   0   4   7    7.64    1.26
   7   4   7    3.97    1.87
   0   4   8   33.82    2.13
   6   4   8   -1.00    1.83
  -3   2   8   21.15    1.23
   1   4   9    8.51    1.57
   5   4   9   11.41    2.31
   6   4   9    2.26    1.68
   2   4  10   -0.03    1.18
   3   4  10    0.31    1.20
   4   4  10   -0.56    1.28
   1   3  11    0.34    1.22
  -3   1  11    0.68    0.83
  -4   0  11   -0.13    0.68
  -5  -1  11    0.17    0.54
   9  -9  -5    6.01    0.75
  11 -11  -5   -0.27    0.66
   8  -6  -4    0.70    0.67
   8  -4  -3   23.60    1.41
  12  -8  -3    1.89    1.14
   7  -2  -2    2.89    0.91
   9  -3  -2    4.37    0.97
  10  -4  -2    1.95    1.08
  11  -5  -2    0.56    1.13
  12  -6  -2   -0.05    1.05
   4   0  -1    0.87    0.51
   8  -1  -1   39.91    2.15
   6   1   0   60.37    2.41
   8   0   0   21.72    2.00
   5   2   1   51.01    2.38
   8   1   1   -0.45    1.11
   4   3   2  151.00    3.67
   0   2   2  302.74    2.77
   9   1   2   17.31    2.08
  10   1   3    1.15    1.58
  11   0   3   -1.19    1.51
   3   4   4   91.97    3.10
   4   4   4    2.01    1.08
   5   4   4    1.23    1.18
   9   2   4    0.04    1.53
  10   1   4    0.34    1.88
   1   4   5   64.70    2.40
   6   4   5    8.12    1.67
  -1   3   5    1.98    0.78
   8   3   5   16.22    2.37
   6   4   6    7.59    1.71
   8   3   6   15.33    2.55
   6   4   7   10.81    2.07
   8   3   7    1.04    1.76
  -3   2   7    1.08    0.55
  -4   1   7   14.57    0.74
   1   4   8    8.90    1.57
   5   4   8    4.00    1.69
  -4   1   8    0.98    0.55
   2   4   9   18.37    1.93
   3   4   9   -0.55    1.20
   4   4   9    1.64    1.45
  -1   3   9    8.19    1.30
   0   3  10    2.74    1.25
  -2   2  10    0.55    0.86
   2   3  11    2.61    1.38
  -1   2  11   -0.41    0.87
  10 -10  -5    4.66    0.80
  11  -9  -4    1.27    0.88
   9  -5  -3    1.40    0.94
  11  -7  -3    0.68    1.12
   9  -2  -1    0.81    1.09
  10  -3  -1    0.54    1.08
  11  -4  -1    0.15    1.28
  12  -5  -1    3.72    1.31
   3   1   0  148.80    2.51
   4   1   0  326.37    4.29
   5   1   0  191.88    3.74
   9  -1   0   -0.76    1.16
  12  -4   0    1.65    1.56
   3   2   1  366.08    4.53
   4   2   1  120.74    3.00
   9   0   1   -0.65    1.04
  10  -1   1    0.10    1.44
  11  -2   1   -0.75    1.54
  12  -3   1    3.64    1.59
   7   2   2    5.82    1.43
  10   0   2    9.58    1.89
  11  -1   2    3.74    1.73
   1   3   3  234.18    3.56
   6   3   3   24.49    2.09
  -1   2   3   75.64    1.37
   8   2   3   64.03    3.45
   7   3   4    9.14    1.74
   2   4   5   73.42    2.77
   3   4   5    2.17    1.08
   4   4   5    9.22    1.54
   5   4   5    0.61    1.31
   7   3   5   43.84    3.09
   9   2   5   -0.24    1.62
  10   1   5    2.17    1.73
   1   4   6    2.24    0.96
   4   4   6    0.32    1.55
   5   4   6    8.65    1.68
   7   3   6   11.07    2.36
   9   2   6    0.23    1.74
   1   4   7   28.53    1.97
   2   4   7    2.89    1.40
   4   4   7   -0.01    1.13
   5   4   7   19.16    2.20
   7   3   7   14.49    2.38
   2   4   8    8.73    1.46
   3   4   8    0.78    1.13
   4   4   8    6.37    1.67
  -1   3   8    5.94    1.08
   7   3   8    0.10    1.58
   8   2   8    2.34    2.23
   6   3   9    4.93    1.83
   1   3  10    0.27    1.30
   2   3  10   -0.33    1.36
   3   3  10    0.46    1.48
   4   3  10    1.88    1.43
   0   2  11    1.40    1.14
  10 -13  -6    0.35    0.50
   9  -7  -4    3.55    0.80
  10  -8  -4    2.60    0.92
  10  -6  -3    0.73    0.86
   6  -2  -2    7.79    0.92
  12  -7  -2    0.91    1.13
   7  -1  -1   35.25    1.87
   7   0   0   37.05    2.19
  10  -2   0    5.80    1.32
  11  -3   0    2.03    1.30
   7   1   1   26.03    1.98
   6   2   2    9.01    1.42
   8   1   2   39.50    2.68
   2   3   3  203.66    3.79
   4   3   3  169.43    4.22
   5   3   3   15.94    1.72
   7   2   3    2.32    1.68
   9   1   3   -0.82    1.40
  10   0   3   -1.69    1.37
  11  -1   3    4.47    1.80
   0   3   4   21.87    1.19
   6   3   4   -0.38    1.24
   8   2   4    2.39    1.53
   9   1   4    1.50    1.90
   8   2   5    1.11    1.65
   2   4   6   -0.73    0.89
   3   4   6    2.33    1.19
  -1   3   6   33.83    1.61
   8   2   6   -0.64    1.61
   3   4   7    5.83    1.42
  -1   3   7   34.84    1.78
   6   3   7    6.57    1.90
   8   2   7    2.29    2.02
   9   1   7   -0.96    1.85
   6   3   8    1.91    1.69
   0   3   9    0.29    0.82
   4   3   9    1.36    1.71
   5   3   9   -0.84    1.48
  -2   2   9    5.54    1.06
  -1   2  10    5.33    1.26
  -3   1  10    1.25    0.79
  -6  -2  10    7.95    0.62
   1   2  11    3.28    1.42
   2   2  11    0.56    1.43
  -2   1  11    2.53    1.02
   9 -12  -6   -0.11    0.40
   7  -8  -5   -0.52    0.37
   7  -4  -3    0.65    0.63
  12  -9  -3    0.67    0.99
   9  -4  -2   20.07    1.65
  11  -6  -2   -0.05    1.09
  12  -6  -1    1.95    1.39
  12  -5   0    5.01    1.72
   8   0   1    0.22    1.16
  12  -4   1    4.45    1.59
   9   0   2   48.51    3.04
  10  -1   2    3.93    1.57
  11  -2   2    2.34    1.60
   3   3   3   74.75    2.62
   5   3   4   28.09    2.17
   7   2   4    1.56    1.62
  10   0   4    1.98    1.73
   6   3   5   25.82    2.34
   9   1   5    0.65    1.65
  10   0   5   -0.82    1.51
   6   3   6   -1.15    1.39
   9   1   6    1.93    1.82
  10   0   6    8.75    2.42
   5   3   7    2.13    1.63
   7   2   7    0.56    1.92
   0   3   8    3.98    1.20
   4   3   8    0.79    1.59
   5   3   8    4.36    1.69
   7   2   8    1.86    1.67
   8   1   8   -0.91    1.85
   1   3   9    7.45    1.34
   2   3   9    3.92    1.27
   3   3   9    1.58    1.33
   6   2   9    1.38    1.76
   4   2  10    0.48    1.58
   5   2  10   -0.47    1.58
  -4   0  10    8.76    1.01
  -5  -1  10    1.34    0.61
  -3   0  11   -0.63    0.79
   7  -6  -4   27.58    1.15
  11  -8  -3    0.14    0.95
  10  -5  -2   10.08    1.47
   6  -1  -1    0.21    0.85
   8  -2  -1   55.32    2.47
   9  -3  -1    5.26    1.30
  10  -4  -1    1.06    1.12
  11  -5  -1    1.30    1.34
   6   0   0   54.97    2.37
   8  -1   0   54.46    2.67
   9  -2   0    1.14    1.25
  10  -3   0    7.65    1.61
  11  -4   0   -0.55    1.21
   6   1   1    9.60    1.34
   9  -1   1    2.22    1.19
  10  -2   1    0.45    1.25
  11  -3   1    0.78    1.36
   1   2   2  129.06    2.28
   5   2   2   37.23    2.17
   7   1   2    0.28    1.14
   6   2   3    7.01    1.45
   8   1   3    7.15    1.66
   9   0   3   -1.19    1.21
  10  -1   3    2.30    1.65
  11  -2   3    1.15    1.55
   1   3   4   69.27    2.23
   3   3   4   21.40    1.86
   4   3   4   12.17    1.56
   8   1   4   62.48    3.57
   0   3   5   91.90    2.50
   5   3   5   33.80    2.51
  -2   2   5    7.59    0.68
   7   2   5   44.90    3.10
   0   3   6   12.28    1.33
   5   3   6   57.61    3.21
   7   2   6    1.37    1.68
   8   1   6    5.39    2.21
   0   3   7    8.11    1.27
   4   3   7    9.75    1.76
   8   1   7   -0.17    1.87
   9   0   7    0.79    1.94
   1   3   8   39.95    2.38
   2   3   8    0.72    1.28
   3   3   8   13.57    1.78
  -2   2   8    1.99    0.80
   6   2   8    1.47    1.79
  -1   2   9    2.59    1.07
   5   2   9    3.15    1.69
  -3   1   9    0.77    0.72
   0   2  10    6.08    1.21
   1   2  10   -0.67    1.10
   2   2  10   -0.03    1.38
   3   2  10    1.03    1.30
  -1   1  11    0.17    0.99
   0   1  11   -0.12    1.05
  11 -10  -4    1.15    0.87
   8  -5  -3    9.44    1.05
  10  -7  -3    5.39    1.22
   5  -2  -2   40.90    1.36
  12  -8  -2   -1.25    0.98
  12  -7  -1    0.73    1.31
   5   1   1    3.63    1.08
   7   0   1    1.11    1.24
  12  -5   1   -0.44    1.50
   2   2   2    3.29    0.72
   3   2   2   22.93    1.44
   4   2   2   35.36    1.92
   8   0   2   54.01    3.04
  10  -2   2    0.72    1.61
  11  -3   2   -1.47    1.40
   2   3   4   39.04    1.94
   6   2   4    3.84    1.44
   9   0   4   41.72    3.23
  10  -1   4    0.67    1.62
   1   3   5   35.66    1.84
   2   3   5  119.87    3.48
   3   3   5  192.11    4.63
   4   3   5   13.73    1.70
   6   2   5    0.29    1.55
   8   1   5   -0.20    1.58
   9   0   5    1.09    1.91
  10  -1   5    3.83    1.84
   1   3   6   23.48    1.77
   3   3   6    3.30    1.44
   4   3   6   33.66    2.47
   6   2   6    4.34    1.69
   9   0   6    4.76    2.03
   1   3   7    8.55    1.33
   2   3   7   29.63    2.17
   3   3   7   10.19    1.64
  -2   2   7    6.04    0.92
   6   2   7    9.79    2.03
   5   2   8   -0.47    1.40
   7   1   8   -0.47    1.53
   8   0   8   10.45    2.50
   3   2   9    0.66    1.53
   4   2   9    3.74    1.62
   6   1   9    1.53    1.61
  -2   1  10   13.55    1.43
   5   1  10   -0.53    1.60
   1   1  11   -0.02    1.22
   2   1  11    1.77    1.30
  -4  -1  11    1.56    0.78
  10 -11  -5   -0.32    0.59
  10  -9  -4    0.19    0.85
   6  -4  -3    3.48    0.70
   9  -6  -3   26.47    1.63
   7  -3  -2   25.96    1.54
  11  -7  -2    4.08    1.33
   5  -1  -1   80.68    2.19
   7  -2  -1    8.47    1.25
   5   0   0  455.26    5.63
   7  -1   0    7.41    1.36
  12  -6   0    1.47    1.31
   8  -1   1    0.44    1.40
  11  -4   1    0.35    1.31
   6   1   2   31.31    2.10
   9  -1   2   18.67    2.10
   5   2   3   83.39    3.20
   7   1   3   -0.22    1.21
   8   0   3    0.87    1.34
  10  -2   3   -1.72    1.65
  11  -3   3    5.45    1.96
   7   1   4   16.59    2.05
   7   1   5   22.61    2.60
   2   3   6   -1.02    0.86
  -2   2   6   24.54    1.18
   7   1   6   11.79    2.16
   5   2   7    7.62    1.78
   7   1   7    2.86    1.77
   8   0   7    0.38    1.69
   9  -1   7    1.31    2.03
  -1   2   8   10.23    1.24
   4   2   8    0.55    1.35
   6   1   8    5.41    1.86
   0   2   9   15.51    1.56
   1   2   9    3.52    1.31
   2   2   9    3.65    1.24
   5   1   9    2.54    1.91
  -4   0   9    0.77    0.58
  -1   1  10    8.18    1.40
   3   1  10    5.42    1.82
   4   1  10    2.23    1.48
  -2   0  11    0.02    0.86
  -5  -2  11    2.84    0.74
   8  -9  -5    8.86    0.81
   9 -10  -5    1.90    0.69
   8  -7  -4    3.22    0.74
   9  -8  -4    0.53    0.71
   4  -2  -2  136.30    1.90
   8  -4  -2    6.59    1.14
   9  -5  -2    1.34    0.99
  10  -6  -2    7.76    1.38
  12  -9  -2    0.53    1.09
  10  -5  -1   -0.34    1.06
  11  -6  -1    2.38    1.09
   8  -2   0    3.13    1.37
  10  -4   0   28.72    2.36
  11  -5   0    1.87    1.29
   4   1   1  116.92    2.90
   9  -2   1    7.59    1.47
  10  -3   1    2.41    1.24
  12  -6   1    0.02    1.50
   7   0   2   27.52    2.29
  11  -4   2    5.96    2.02
   0   2   3    1.29    0.47
   4   2   3  330.24    5.67
   6   1   3    0.52    1.37
   9  -1   3   -0.95    1.20
  -1   2   4    3.69    0.60
   5   2   4   16.66    1.80
   9  -1   4    1.77    1.66
  10  -2   4   -1.22    1.51
   5   2   5   30.61    2.39
   8   0   5   -0.50    1.36
   9  -1   5   -1.48    1.54
  10  -2   5    1.10    1.66
   5   2   6    0.43    1.18
   8   0   6    4.26    1.90
   9  -1   6    4.04    1.94
   4   2   7   17.89    2.01
   6   1   7    2.61    1.65
   0   2   8    7.54    1.34
   2   2   8    7.57    1.56
   3   2   8    5.35    1.41
  -3   1   8    0.37    0.63
   7   0   8    0.67    1.62
   8  -1   8    0.02    1.94
  -2   1   9    4.51    1.05
   4   1   9   -2.06    1.57
   6   0   9   -1.01    1.45
   0   1  10    0.87    1.22
   1   1  10    2.84    1.32
   2   1  10    1.49    1.29
  -3   0  10    1.62    0.91
   5   0  10    1.20    1.68
  -1   0  11    1.22    1.00
   2   0  11   -0.16    1.36
  11  -9  -3    3.23    1.01
   8  -3  -1    7.68    1.24
   9  -4  -1    0.01    0.88
  12  -8  -1    1.02    1.30
   4   0   0  928.23    7.05
   9  -3   0    0.03    0.98
  12  -7   0    1.14    1.26
   3   1   1   70.66    2.01
   6   0   1    0.18    0.92
  11  -5   1   -0.38    1.52
   5   1   2   36.55    2.14
   8  -1   2   38.84    2.64
   9  -2   2   13.45    1.88
  10  -3   2    0.91    1.24
   3   2   3   21.32    1.56
  11  -4   3    8.08    2.09
   4   2   4    8.50    1.42
   6   1   4    4.22    1.45
  11  -4   4    1.09    1.83
   4   2   5   90.19    3.50
   6   1   5    2.28    1.30
   4   2   6   -0.21    1.22
   6   1   6   34.85    2.76
  -1   2   7   10.95    1.19
   3   2   7   44.85    2.72
   7   0   7    0.63    1.61
   8  -1   7    1.28    1.76
   9  -2   7    0.29    1.96
   1   2   8   23.95    1.93
   5   1   8    1.03    1.51
   6   0   8    4.71    2.07
   3   1   9    1.20    1.53
   4   0  10   -0.76    1.28
   0   0  11   -0.41    0.98
   1   0  11    0.51    1.12
  -3  -1  11    1.60    0.94
  11 -11  -4    0.16    0.78
   7  -5  -3   12.28    1.07
  10  -8  -3    1.37    0.92
   6  -3  -2   46.27    1.69
  11  -8  -2    0.76    1.16
   4  -1  -1  170.38    2.64
  11  -7  -1    4.48    1.50
   6  -1   0   65.05    2.44
  11  -6   0    3.72    1.42
   2   1   1   35.01    1.24
   7  -1   1   26.01    1.96
  10  -4   1    8.16    1.70
  11  -5   2   -0.05    1.70
   5   1   3    0.51    1.03
   7   0   3   -0.42    1.23
   8  -1   3    6.85    1.65
   9  -2   3    0.97    1.34
  10  -3   3   -0.59    1.45
   3   2   4   51.15    2.40
   7   0   4   81.34    3.78
   8  -1   4   65.96    3.85
   9  -2   4   -0.37    1.49
  10  -3   4    0.96    1.66
  -1   2   5    6.53    0.84
   3   2   5   86.40    3.19
   7   0   5    0.45    1.39
   8  -1   5   -0.46    1.56
   9  -2   5   -1.88    1.50
  10  -3   5    4.85    1.93
  -1   2   6    8.99    1.05
   3   2   6   16.26    1.77
   5   1   6    0.49    1.41
   7   0   6    3.09    1.77
   8  -1   6    5.01    1.93
   9  -2   6    0.86    1.72
   0   2   7   40.50    2.04
   1   2   7   42.56    2.29
   2   2   7    8.43    1.46
  -3   1   7    4.31    0.69
   5   1   7    4.63    1.60
   4   1   8   23.56    2.36
   7  -1   8    0.65    1.78
   8  -2   8    1.89    2.01
  -1   1   9    9.00    1.28
   0   1   9    5.58    1.29
   1   1   9    1.17    1.19
   2   1   9    0.23    1.03
   5   0   9   -0.55    1.51
  -5  -1   9   -0.49    0.47
   6  -1   9   -0.80    1.48
  -2   0  10   17.79    1.59
   3   0  10    0.65    1.40
  -4  -1  10   12.45    1.19
   5  -1  10    1.10    1.73
   8  -6  -3   23.11    1.48
   9  -7  -3    3.96    0.95
  10  -7  -2    0.20    1.03
  12 -10  -2    1.40    1.15
   6  -2  -1   58.07    2.09
  10  -6  -1   15.10    1.76
  12  -9  -1   -0.07    1.25
   3   0   0 1743.82    8.25
   7  -2   0    1.15    1.12
  10  -5   0   -0.25    1.00
  12  -8   0    1.14    1.28
   5   0   1   -0.15    0.92
   8  -2   1    0.73    1.17
   9  -3   1    0.72    1.10
  11  -6   1    1.92    1.63
   4   1   2    6.47    1.16
   6   0   2   10.24    1.44
  10  -4   2    0.58    1.39
  11  -5   3   -0.73    1.60
   0   2   4  525.98    5.11
   1   2   4   49.69    1.90
   2   2   4  105.52    2.97
   5   1   4   13.72    1.70
  11  -5   4    0.37    1.74
   0   2   5   22.93    1.45
   2   2   5    0.57    0.91
   5   1   5    1.03    1.25
   0   2   6  102.42    2.86
   1   2   6   25.26    1.72
   2   2   6   13.80    1.51
   6   0   6   16.88    2.36
   4   1   7    5.24    1.43
   6   0   7   -0.44    1.47
   7  -1   7    0.45    1.66
   8  -2   7   -0.30    1.65
   9  -3   7    2.26    2.04
  -2   1   8   15.83    1.26
   3   1   8    2.28    1.21
  -4   0   8   17.09    1.00
   5   0   8    2.59    1.59
  -3   0   9   -0.28    0.66
   4   0   9   -0.79    1.32
  -1   0  10    6.19    1.35
   0   0  10    5.72    1.46
   1   0  10    0.29    1.19
   2   0  10    4.90    1.48
  -2  -1  11    2.07    0.95
  -1  -1  11    0.26    0.98
   1  -1  11    1.41    1.34
   2  -1  11    1.09    1.28
  -4  -2  11    3.19    0.88
  10 -12  -5    3.29    0.84
   6  -6  -4  141.69    1.92
  10 -10  -4   10.74    1.22
  11 -10  -3    0.55    0.86
   7  -4  -2   29.40    1.61
   8  -5  -2   51.07    2.24
   7  -3  -1    7.41    1.21
   9  -5  -1    8.94    1.48
   8  -3   0    7.10    1.40
   9  -4   0   -0.08    1.00
  11  -7   0    0.94    1.45
   3   1   2    0.69    0.75
   7  -1   2    0.46    1.13
   8  -2   2   11.04    1.75
   9  -3   2    1.00    1.25
  11  -6   2   -0.09    1.65
   4   1   3   12.62    1.49
   6   0   3   -0.55    1.07
   9  -3   3    1.34    1.74
  10  -4   3    5.09    1.76
   6   0   4   51.14    2.95
   9  -3   4    2.18    1.89
  10  -4   4   -0.75    1.54
   1   2   5  144.49    3.41
  -3   1   5   89.02    1.37
   6   0   5   -0.92    1.13
   9  -3   5   -0.79    1.55
  -3   1   6   95.76    1.81
   4   1   6    9.28    1.66
   7  -1   6   12.10    2.06
   8  -2   6   -0.94    1.80
   9  -3   6    3.67    1.92
   3   1   7   14.31    1.98
   5   0   7    0.58    1.42
  -1   1   8   36.11    1.96
   1   1   8    0.20    1.19
   2   1   8    0.84    1.04
   4   0   8    3.86    1.81
   6  -1   8    3.48    1.77
   7  -2   8    0.95    1.85
   3   0   9   -0.41    1.07
   5  -1   9    3.06    1.69
  -6  -2   9    2.06    0.44
   6  -2   9   -1.33    1.48
   3  -1  10    6.70    1.91
   5  -2  10   -1.13    1.53
   0  -1  11    0.05    0.82
   9  -9  -4    0.11    0.70
  11 -12  -4    0.37    0.91
   5  -4  -3   12.99    0.72
  11  -9  -2    4.17    1.30
   3  -1  -1    0.63    0.40
   8  -4  -1   55.27    2.50
  11  -8  -1    2.29    1.29
  12 -10  -1    0.09    1.28
   5  -1   0  194.92    3.69
  12  -9   0   -0.59    1.27
   6  -1   1   11.45    1.38
   9  -4   1   22.41    2.22
  10  -5   1    0.94    1.17
   7  -1   3    0.22    1.25
   8  -2   3   69.12    3.54
  11  -6   3   -0.74    1.41
   4   1   4    2.58    1.18
   7  -1   4   15.06    1.99
   8  -2   4    3.75    1.60
   4   1   5    1.14    1.17
   7  -1   5   22.43    2.41
   8  -2   5    0.36    1.63
   3   1   6   16.77    1.95
   5   0   6    0.40    1.16
  -2   1   7    0.08    0.72
   2   1   7   16.84    1.94
   6  -1   7    2.07    1.62
   7  -2   7   -0.76    1.57
   8  -3   7   -0.10    1.61
   0   1   8    0.49    0.87
   5  -1   8   -0.72    1.68
  -2   0   9   -0.03    0.79
   2   0   9   -1.30    1.06
   4  -1   9   -1.40    1.59
  -3  -1  10    1.20    0.93
   2  -1  10    0.96    1.49
  -5  -2  10    2.35    0.67
  -3  -2  11    0.98    0.95
   2  -2  11    0.35    1.48
  -5  -3  11    0.66    0.69
   9 -13  -6    2.66    0.58
   8  -8  -4    0.90    0.77
  10  -9  -3    2.36    0.97
  10  -8  -2    2.79    1.16
   5  -2  -1   58.62    1.90
  10  -7  -1    0.53    1.12
  10  -6   0    0.57    1.04
   4   0   1   -0.82    0.73
   7  -2   1   11.43    1.49
   8  -3   1   26.55    2.18
  11  -7   1    3.91    1.56
   2   1   2   11.85    0.96
   6  -1   2   35.53    2.30
   9  -4   2   13.67    2.05
  11  -7   2    0.23    1.65
   3   1   3   -0.70    0.81
   5   0   3    0.51    1.03
  10  -5   3    1.21    1.68
   3   1   4   19.97    1.80
   5   0   4   39.08    2.57
  10  -5   4    0.37    1.61
   3   1   5   40.60    2.30
   5   0   5    0.59    1.24
   9  -4   5    1.35    1.70
   6  -1   6   30.50    2.62
   7  -2   6    2.39    1.74
   8  -3   6   15.79    2.46
  -1   1   7    4.16    0.97
   1   1   7   14.09    1.65
   4   0   7   -0.89    1.06
   3   0   8    2.69    1.24
   6  -2   8    0.04    1.75
   7  -3   8    0.17    1.82
  -1   0   9   -0.26    0.88
   0   0   9    0.12    1.05
   1   0   9   -0.51    0.88
   5  -2   9    1.72    1.66
   6  -3   9    7.81    2.03
  -2  -1  10   13.39    1.48
   1  -1  10    3.27    1.36
  -2  -2  11    0.63    1.04
   1  -2  11    1.46    1.37
   9 -11  -5    0.58    0.67
   7  -7  -4    0.10    0.59
   9  -8  -3    1.01    0.90
  11 -11  -3    0.26    0.94
   5  -3  -2   89.92    1.94
  11 -10  -2    1.63    1.11
  11  -9  -1    2.67    1.41
   6  -2   0   15.84    1.37
   7  -3   0   44.77    2.34
   8  -4   0  254.84    5.55
   9  -5   0   13.70    1.68
  11  -8   0    0.53    1.09
  10  -6   1    1.32    1.33
   1   1   2    9.28    0.73
   7  -2   2    4.71    1.34
   8  -3   2    1.56    1.31
   6  -1   3    0.59    1.12
   7  -2   3    0.73    1.58
   8  -3   3   40.67    2.88
   9  -4   3    0.86    1.32
  11  -7   3    1.29    1.54
   6  -1   4    3.45    1.42
   7  -2   4    1.07    1.57
   8  -3   4    4.35    1.77
   9  -4   4    1.83    1.65
   6  -1   5    0.90    1.24
   8  -3   5   12.59    2.23
  -2   1   6   56.09    1.74
   2   1   6   15.23    1.58
   4   0   6    0.60    1.25
   0   1   7    4.76    1.01
  -4   0   7    0.69    0.49
   3   0   7    0.10    1.42
   5  -1   7    3.92    1.47
   6  -2   7    9.61    2.05
   7  -3   7   13.33    2.35
   8  -4   7    3.90    2.09
  -3   0   8   -0.21    0.63
   2   0   8   34.67    2.38
   4  -1   8   26.40    2.52
  -4  -1   9   -0.11    0.56
   3  -1   9    1.15    1.33
  -1  -1  10   10.34    1.56
   0  -1  10    0.83    0.95
   3  -2  10    0.72    1.41
  -6  -3  10    0.52    0.49
  -1  -2  11   -0.51    0.96
   0  -2  11    1.54    1.13
  10 -11  -4    1.17    0.93
  11 -13  -4    0.14    0.91
   9  -7  -2   10.32    1.36
   6  -3  -1   61.17    2.20
   8  -5  -1   70.56    2.90
   9  -6  -1    0.46    0.94
   4  -1   0  328.84    4.22
  10  -7   0    7.05    1.59
   3   0   1   -0.32    0.58
   5  -1   1    4.14    1.09
   9  -5   1    0.49    1.09
  11  -8   1    1.84    1.59
   0   1   2 1598.60    6.11
   4   0   2  425.64    5.88
  10  -6   2    1.26    1.45
  11  -8   2    1.49    1.76
   2   1   3  125.12    2.91
  10  -6   3    1.93    1.59
  11  -8   3    0.87    1.77
   2   1   4   76.91    2.57
  10  -6   4    0.07    1.56
   2   1   5   33.85    1.95
   4   0   5    0.23    1.11
   9  -5   5    1.33    1.73
  -1   1   6    7.36    1.02
   0   1   6   18.93    1.52
   1   1   6   19.97    1.59
   5  -1   6    0.16    1.16
   7  -3   6    7.69    2.25
   8  -4   6    0.18    1.71
   1   0   8    1.13    1.03
  -5  -1   8    0.85    0.46
   5  -2   8    2.01    1.58
   6  -3   8    1.58    1.69
   7  -4   8   -0.81    1.52
   2  -1   9   -0.88    0.96
   4  -2   9    5.45    1.75
   5  -3   9   -0.91    1.53
   6  -4   9    4.18    2.01
  -4  -2  10    1.24    0.81
   2  -2  10    1.48    1.34
   4  -3  10    0.78    1.46
  -4  -3  11    0.18    0.78
   2  -3  11    2.33    1.43
   8 -10  -5   19.10    1.04
  10 -13  -5   12.90    1.21
   6  -5  -3   69.93    1.76
   7  -6  -3    8.33    0.99
   8  -7  -3   10.12    1.13
  10 -10  -3    1.95    1.07
   6  -4  -2   41.05    1.63
   8  -6  -2   27.13    1.75
   7  -4  -1    1.21    0.83
  10  -8  -1    4.61    1.33
  11  -9   0   -0.63    1.40
   6  -2   1   38.50    2.12
   7  -3   1   11.95    1.72
   8  -4   1   18.98    1.98
  10  -7   1    5.69    1.68
   5  -1   2   40.27    2.30
   9  -5   2   17.27    2.05
   1   1   3  110.51    2.44
   4   0   3   -1.33    0.94
   9  -5   3    1.20    1.34
   4   0   4  143.24    4.06
   9  -5   4    0.97    1.60
  -2   1   5    8.72    0.73
   1   1   5    1.41    0.87
   5  -1   5    0.56    1.27
   7  -3   5   47.79    3.35
   8  -4   5    0.98    1.66
  10  -7   5    1.00    1.86
   3   0   6   27.93    2.14
   6  -2   6    2.31    1.45
   2   0   7    0.55    1.11
   4  -1   7    6.78    1.54
   5  -2   7    9.85    2.14
   7  -4   7    3.62    2.16
   8  -5   7    2.59    1.82
  -2   0   8    6.17    0.97
  -1   0   8    0.97    0.93
   0   0   8    9.78    1.32
   3  -1   8    2.69    1.26
  -3  -1   9   -0.12    0.70
   1  -1   9    0.94    1.01
   3  -2   9    0.54    1.31
   1  -2  10    0.65    1.38
   3  -3  10    0.44    1.30
   0  -3  11    0.71    1.25
   1  -3  11    0.32    1.18
   8 -12  -6    3.87    0.58
   9 -10  -4    3.22    0.88
  11 -12  -3    2.82    1.10
   7  -5  -2    5.70    1.01
  10  -9  -2    3.39    1.20
  11 -11  -2   -0.23    1.01
  11 -10  -1   -0.07    1.00
   9  -6   0   10.55    1.52
  11  -9   1    4.61    1.55
   6  -2   2   11.04    1.47
   7  -3   2   12.69    1.71
   8  -4   2   -0.97    1.19
  10  -7   2    4.10    1.64
  11  -9   2   -0.24    1.59
   5  -1   3   -0.15    1.01
   6  -2   3    8.73    1.70
   7  -3   3   25.32    2.48
   8  -4   3  107.25    4.34
  10  -7   3    0.59    1.51
  -2   1   4    9.04    0.57
   1   1   4    0.18    0.71
   5  -1   4   10.60    1.58
   6  -2   4    5.44    1.52
   7  -3   4    6.78    1.62
   8  -4   4   -0.50    1.32
  -1   1   5  248.33    3.51
   0   1   5   -0.86    0.65
   3   0   5    0.22    0.98
   6  -2   5   -1.11    1.12
   9  -6   5    1.45    1.74
   4  -1   6    6.96    1.58
   8  -5   6    0.65    1.72
   1   0   7   -1.13    1.07
   6  -3   7    4.93    1.84
   2  -1   8    0.37    1.02
   4  -2   8    2.43    1.39
   5  -3   8    1.81    1.61
   6  -4   8    0.47    1.65
   7  -5   8    0.39    1.67
  -2  -1   9    3.02    0.97
  -1  -1   9    8.99    1.34
   0  -1   9    3.50    1.09
   4  -3   9    0.32    1.44
   5  -4   9    8.57    2.05
   6  -5   9    7.67    2.28
  -3  -2  10   17.69    1.47
  -2  -2  10    1.64    1.14
  -1  -2  10    4.99    1.37
   0  -2  10    8.60    1.51
  -7  -4  10    0.48    0.41
   4  -4  10   -0.37    1.36
  -3  -3  11    0.84    0.92
  -2  -3  11    0.51    0.91
  -1  -3  11   -0.07    1.01
   2  -4  11    0.18    1.34
   7  -9  -5   -0.51    0.47
   9  -9  -3    9.52    1.26
   4  -2  -1  303.98    3.49
   9  -7  -1   38.51    2.37
   5  -2   0  196.55    3.70
   7  -4   0    3.66    1.28
   8  -5   0   14.69    1.72
  10  -8   0    5.17    1.35
  11 -10   0    4.40    1.65
   9  -6   1   16.56    1.88
   3   0   2  824.93    7.35
   9  -6   2   -0.88    1.38
  -1   1   3   34.72    0.94
   0   1   3  202.94    2.73
   3   0   3   -0.65    0.84
   9  -6   3    7.33    2.04
  -1   1   4  701.38    4.98
   0   1   4   27.76    1.30
   3   0   4    2.89    1.11
   9  -6   4    0.05    1.69
   8  -5   5   26.73    2.79
   2   0   6   26.97    1.93
   5  -2   6    0.85    1.22
   6  -3   6    0.85    1.50
   7  -4   6    1.02    1.63
   9  -7   6    3.12    2.00
  -3   0   7   -0.21    0.58
   0   0   7   -0.48    0.93
   3  -1   7   13.87    1.79
   7  -5   7   13.69    2.60
   8  -6   7   11.50    2.33
   1  -1   8   -0.95    1.18
   3  -2   8    2.58    1.51
  -5  -2   9    0.27    0.57
   2  -2   9    4.07    1.43
   2  -3  10    0.78    1.30
   3  -4  10    2.41    1.70
  -5  -4  11    0.22    0.70
   1  -4  11    5.63    1.69
  10 -12  -4    5.53    1.04
  11 -13  -3    0.04    1.04
   9  -8  -2    0.45    0.74
   8  -6  -1   77.30    3.00
  10  -9  -1    0.40    1.10
  11 -11  -1    0.89    1.28
   6  -3   0   71.66    2.54
   2   0   1   -0.06    0.42
   4  -1   1  115.10    2.86
   8  -5   1    5.48    1.43
  10  -8   1   -0.28    1.26
  11 -10   1    0.42    1.28
   8  -5   2   24.35    2.38
  10  -8   2    3.59    1.61
  11 -10   2    1.29    1.67
   8  -5   3    4.85    1.82
  10  -8   3    9.36    2.02
   4  -1   4    4.47    1.43
   8  -5   4   12.81    2.02
   2   0   5   -0.57    0.84
   4  -1   5    2.42    1.23
   5  -2   5   28.75    2.36
   6  -3   5   28.71    2.44
   7  -4   5   14.10    2.08
   9  -7   5    1.21    1.73
   3  -1   6   19.22    2.04
   8  -6   6    2.35    1.82
  -2   0   7    0.01    0.64
  -1   0   7    0.44    0.82
   2  -1   7   17.33    1.98
   4  -2   7   21.35    2.16
   5  -3   7    3.87    1.51
  -4  -1   8   -0.03    0.61
   4  -3   8    0.31    1.40
   5  -4   8    4.55    1.79
   6  -5   8   10.72    2.22
   1  -2   9    3.66    1.21
   3  -3   9    2.26    1.30
   4  -4   9    3.13    1.64
   5  -5   9    0.65    1.58
   6  -6   9    1.40    1.90
  -5  -3  10    7.14    0.93
   1  -3  10    0.28    1.04
   4  -5  10    0.72    1.44
   0  -4  11    2.11    1.36
   2  -5  11    2.25    1.65
   9 -12  -5    3.52    0.81
  10 -14  -5    0.12    0.77
   8  -9  -4   17.14    1.18
  10 -11  -3    1.81    0.96
   8  -7  -2    1.73    0.96
  10 -10  -2    1.01    0.83
  11 -12  -2    1.12    1.06
   5  -3  -1    1.94    0.78
   7  -5  -1    5.70    1.17
   3  -1   0  152.13    2.46
   9  -7   0    7.48    1.36
  10  -9   0   12.39    1.86
  11 -11   0    0.48    1.42
   5  -2   1   53.33    2.26
   6  -3   1   69.21    2.73
   7  -4   1   21.83    1.91
   9  -7   1    3.40    1.47
   4  -1   2    6.41    1.14
   7  -4   2  113.28    4.08
   4  -1   3   11.74    1.46
   7  -4   3    1.13    1.37
   9  -7   3    1.78    1.80
   2   0   4  124.87    3.28
   5  -2   4   16.87    1.81
   6  -3   4    1.84    1.34
   7  -4   4   17.41    2.08
   9  -7   4    1.91    1.63
   8  -6   5    2.69    1.77
  -4   0   6    7.10    0.53
   4  -2   6    0.71    1.29
   6  -4   6    7.33    1.98
   7  -5   6    2.46    1.69
   9  -8   6    1.42    1.92
   7  -6   7    1.81    1.82
   0  -1   8    0.12    0.87
   2  -2   8    6.32    1.58
   0  -2   9   17.08    1.81
   2  -3   9    4.33    1.66
   0  -3  10    2.11    1.39
   2  -4  10    1.13    1.35
  -4  -4  11   -0.50    0.81
  -3  -4  11   -0.43    0.91
  -2  -4  11   -0.64    0.97
  -1  -4  11    1.04    1.14
   9 -14  -6    4.10    0.65
   8  -8  -3   15.84    1.30
   4  -3  -2   13.32    0.71
   6  -4  -1   -0.79    0.84
   9  -8  -1    8.37    1.45
  11 -12  -1    0.81    1.28
   8  -6   0   19.98    2.01
  10  -9   1    1.16    1.34
  11 -11   1    1.70    1.39
   2   0   2  146.17    2.77
   5  -2   2   36.07    2.12
   6  -3   2   12.41    1.53
   9  -7   2    1.10    1.39
  10  -9   2    2.57    1.58
  11 -11   2   -0.13    1.39
   2   0   3    0.29    0.71
   5  -2   3   85.91    3.24
   6  -3   3   24.65    2.08
  10  -9   3    3.65    1.92
   8  -6   4    7.93    1.77
   1   0   5    0.18    0.99
   3  -1   5   43.60    2.38
   7  -5   5    1.76    1.44
   9  -8   5    0.10    1.82
   0   0   6  143.36    3.41
   5  -3   6   64.67    3.41
   8  -7   6    2.20    2.00
   1  -1   7   13.73    1.67
   3  -2   7   49.52    2.87
   4  -3   7    8.30    1.65
   5  -4   7   20.03    2.28
   6  -5   7   -0.45    1.55
  -3  -1   8   -0.10    0.70
  -2  -1   8   15.75    1.31
  -1  -1   8   35.29    1.94
   3  -3   8   14.02    1.85
   5  -5   8    4.06    2.02
   6  -6   8    0.02    1.73
  -4  -2   9    0.09    0.61
  -1  -2   9    2.60    1.08
   3  -4   9   -0.54    1.29
   5  -6   9    3.00    1.68
   6  -7   9    1.59    1.95
  -4  -3  10    2.21    0.93
  -3  -3  10    0.69    0.95
  -2  -3  10    0.63    1.01
  -1  -3  10   11.16    1.64
   1  -4  10    0.06    1.37
   3  -5  10    0.76    1.36
   4  -6  10   -0.64    1.39
   1  -5  11   -0.34    1.20
   7  -8  -4    1.50    0.68
   9 -11  -4   13.83    1.28
  10 -13  -4    0.49    0.91
   9 -10  -3   14.30    1.44
  11 -14  -3    1.40    1.11
   7  -6  -2   14.45    1.27
  10 -11  -2    0.09    1.06
  11 -13  -2    2.16    1.17
  10 -10  -1   -0.35    1.02
   9  -8   0   -1.11    1.12
  11 -12   0    0.64    1.44
   8  -6   1    5.52    1.36
   8  -6   2    4.73    1.38
   8  -6   3    2.82    1.53
   3  -1   4   16.45    1.59
   7  -5   4   36.24    2.71
   9  -8   4    2.66    1.69
  10 -10   4    1.64    1.60
   4  -2   5   89.67    3.52
   5  -3   5   32.99    2.52
   6  -4   5    8.37    1.69
   8  -7   5    1.11    1.62
  -1   0   6   15.35    1.25
   2  -1   6   14.73    1.58
   7  -6   6   -1.05    1.30
   7  -7   7    1.83    1.81
   1  -2   8   25.44    2.05
   4  -4   8    4.14    1.49
  -3  -2   9    5.51    0.94
  -2  -2   9    2.96    1.01
   1  -3   9    8.50    1.48
   2  -5  10    0.36    1.57
   0  -5  11    5.64    1.46
   7  -7  -3    1.56    0.70
  10 -12  -3    0.49    0.93
   5  -4  -2   68.22    1.74
   6  -5  -2    3.20    0.82
   8  -7  -1    6.18    1.38
  11 -13  -1    0.49    1.28
   4  -2   0   55.65    1.81
   5  -3   0  373.73    5.10
   6  -4   0    9.53    1.35
  10 -10   0    4.85    1.33
   3  -1   1   73.22    2.02
   7  -5   1  130.33    4.00
   9  -8   1    6.09    1.43
  10 -10   1   -0.34    1.50
  11 -12   1    0.55    1.36
   7  -5   2    6.24    1.71
   9  -8   2    6.06    1.66
  10 -10   2    2.19    1.57
  11 -12   2    0.65    1.47
   3  -1   3   -0.98    0.82
   7  -5   3   26.00    2.34
   9  -8   3    0.87    1.49
  10 -10   3    1.78    1.65
   1   0   4    1.90    0.80
   4  -2   4    9.59    1.45
   5  -3   4   28.15    2.19
   6  -4   4    2.63    1.42
   8  -7   4   -0.25    1.69
   0   0   5    0.00    0.83
   7  -6   5    4.99    1.99
  -3   0   6   43.35    1.32
  -2   0   6   31.68    1.38
   3  -2   6   16.21    1.79
   4  -3   6   33.74    2.55
   5  -4   6   11.40    1.97
   6  -5   6    3.70    1.68
   8  -8   6    0.34    1.71
   0  -1   7    4.40    1.01
   2  -2   7    8.07    1.49
   6  -6   7    5.41    1.85
   2  -3   8    1.07    1.33
   0  -3   9    0.56    1.14
   2  -4   9   20.77    2.14
   3  -5   9    2.56    1.72
   5  -7   9    2.95    1.73
   0  -4  10   10.62    1.66
   3  -6  10    0.50    1.34
   4  -7  10   -0.18    1.44
  -5  -5  11    1.62    0.85
  -1  -5  11    2.57    1.29
   1  -6  11    5.95    1.63
  10 -15  -5    5.68    1.00
   6  -6  -3   36.64    1.39
   8  -8  -2   30.90    1.84
  11 -14  -2    1.22    1.13
   9  -9  -1    0.05    1.01
  10 -11  -1    1.98    1.33
   8  -7   0   18.56    1.92
  11 -13   0    1.87    1.53
   4  -2   1  117.58    2.94
   6  -4   1    1.73    0.98
  11 -13   1    0.98    1.63
   3  -1   2    0.22    0.71
   6  -4   2   22.47    1.87
   1   0   3   -1.06    0.53
   4  -2   3  324.47    5.63
   5  -3   3   16.45    1.70
   6  -4   3    0.87    1.19
   8  -7   3    1.07    1.27
   9  -9   4   -0.77    1.49
   2  -1   5   35.02    2.01
   6  -5   5   48.39    3.11
   8  -8   5    1.40    1.64
   1  -1   6   20.06    1.62
   7  -7   6    1.69    1.48
  -1  -1   7    3.88    0.99
   3  -3   7   10.45    1.70
   4  -4   7    0.49    1.21
   5  -5   7   14.79    2.19
   7  -8   7   -0.86    1.65
   0  -2   8    7.22    1.27
   3  -4   8    1.74    1.25
   4  -5   8    1.32    1.33
   5  -6   8   13.17    2.24
  -1  -4  10   12.67    1.72
   1  -5  10    2.48    1.57
   4  -8  10    1.07    1.96
  -4  -5  11    0.56    0.92
  -3  -5  11    0.02    0.97
  -2  -5  11    0.65    0.99
   0  -6  11   11.50    1.92
   9 -10  -2    0.49    0.89
  10 -12  -2    2.75    1.22
   7  -6  -1   -0.97    0.73
  11 -14  -1    1.48    1.35
   9  -9   0    4.52    1.24
  10 -11   0    5.12    1.46
   5  -3   1   17.99    1.52
   8  -7   1   16.82    1.83
   9  -9   1   12.19    1.89
  10 -11   1   -1.45    1.46
   1   0   2  618.80    4.79
   4  -2   2   35.48    1.90
   5  -3   2   14.91    1.55
   8  -7   2    9.96    1.63
   9  -9   2   12.06    1.97
  10 -11   2    0.29    1.47
   9  -9   3    1.92    1.58
   2  -1   4   80.62    2.71
   7  -6   4    0.98    1.42
   8  -8   4    1.13    1.77
  -1   0   5    0.64    0.67
   3  -2   5   83.38    3.17
   4  -3   5   12.96    1.71
   5  -4   5    1.10    1.36
   2  -2   6   15.22    1.74
   6  -6   6    2.84    1.47
   1  -2   7   41.18    2.33
   6  -7   7    3.30    1.75
  -1  -2   8   11.56    1.38
   1  -3   8   41.14    2.63
  -1  -3   9    6.14    1.27
   1  -4   9   10.03    1.58
   4  -7   9    0.19    1.81
   5  -8   9   -0.99    1.62
  -2  -4  10    4.60    1.25
   2  -6  10    4.98    1.65
   3  -7  10    0.38    1.33
   1  -7  11    0.25    1.45
   7  -6   0   32.33    2.02
   7  -6   2   -0.22    1.15
   7  -6   3    5.92    1.59
   0   0   4  552.26    5.26
   6  -5   4   11.92    1.83
   9 -10   4    2.01    1.67
   7  -7   5   -0.44    1.44
   8  -9   5    0.03    1.55
   3  -3   6    2.25    1.23
   4  -4   6    1.48    1.37
   5  -5   6   34.29    2.66
   7  -8   6   -0.44    1.54
   2  -3   7   33.67    2.35
   5  -6   7    4.87    1.75
   7  -9   7   -1.58    1.60
   2  -4   8    9.20    1.56
   4  -6   8    5.11    1.70
   2  -5   9    0.52    1.34
   3  -6   9    2.52    1.50
   0  -5  10    0.82    1.04
  -1  -6  11    1.82    1.07
   4 -15  -1    0.06    0.43
   3  -7   0   87.30    1.76
   5 -16   0  102.98    2.57
   5 -12   1   61.63    2.26
   6 -18   1   -0.09    0.82
   6 -19   1    4.44    1.08
   1   2   2  125.24    2.13
   2   0   2  148.14    2.68
   5  -9   2   91.26    2.96
   6 -14   2    6.94    1.30
   0   5   3  896.07    5.71
   5  -7   3    1.96    1.18
   6 -11   3   -0.77    0.95
   7 -18   3    5.32    1.30
   7 -19   3   -0.68    1.08
   4  -2   4   10.06    1.41
   5  -5   4    2.61    1.14
   6  -9   4    7.63    1.46
   7 -15   4    0.71    1.07
   0   7   5  180.06    3.47
   4  -1   5    0.50    1.11
   5  -4   5    0.53    1.23
   6  -8   5    6.96    1.53
   7 -13   5   -0.04    1.30
  -1   9   6    6.81    0.99
   4   0   6    0.62    1.21
   6  -7   6    2.80    1.50
   7 -12   6    0.19    1.44
   2   5   7   48.63    2.61
   6  -6   7    1.25    1.52
   7 -11   7   10.56    2.16
  -6  14   8    0.84    0.44
  -3  12   8   10.15    1.08
  -2  11   8   32.42    1.80
   1   7   8    0.28    0.95
   2   5   8    2.35    1.51
   3   3   8   14.19    1.84
   6  -6   8    2.10    1.77
  -4  13   9    3.61    0.83
  -1  10   9    3.51    1.18
   1   7   9    7.71    1.45
   3   3   9    2.36    1.46
   6  -6   9    0.26    1.81
  -4  13  10   -0.04    0.81
  -3  12  10    4.04    1.12
  -2  11  10    2.76    1.03
  -1  10  10    2.03    1.15
   1   7  10    7.03    1.49
   2   5  10   -0.06    1.29
   3   3  10    1.30    1.46
   4   0  10    1.40    1.74
   4 -11   0   29.09    1.29
   2  -2   1   -0.02    0.37
   4  -8   1   14.53    1.22
   6 -20   1    0.01    0.78
   6 -15   2    3.17    1.17
   3  -1   3   -0.20    0.79
   4  -4   3    1.98    1.23
   6 -12   3   32.78    2.18
   7 -20   3   -0.41    1.06
   7 -21   3    0.13    1.08
   0   6   4   69.42    2.00
   5  -6   4   33.83    2.36
   6 -10   4    0.05    1.02
   7 -16   4    5.70    1.46
   7 -17   4    2.23    1.50
   3   1   5   44.96    2.48
   6  -9   5   21.82    2.28
   7 -14   5    0.55    1.32
   7 -15   5    0.28    1.58
  -3  11   6   62.03    1.74
  -2  10   6    5.86    0.91
   1   6   6    7.56    1.15
   2   4   6   -0.03    0.95
   3   2   6   14.28    1.68
   5  -4   6   10.53    1.75
   6  -8   6   -0.04    1.58
   7 -13   6    2.96    1.61
  -5  13   7   22.82    1.00
   0   8   7    2.19    0.91
   4   0   7    0.76    1.17
   5  -3   7    3.68    1.47
   6  -7   7    3.07    1.67
   7 -12   7   -0.34    1.44
   7 -13   7    1.05    1.74
   4   0   8    1.53    1.52
   5  -3   8    2.63    1.63
   6  -7   8    6.10    2.01
  -3  12   9    0.41    0.75
  -2  11   9   -0.47    0.93
   5  -3   9    1.72    1.72
   6  -7   9    0.80    1.86
   0   8  10    3.14    1.48
   0   8  11    2.24    1.32
   1   6  11    6.29    1.76
   2   4  11    2.57    1.72
   5 -17   0   -0.33    0.75
   5 -13   1   49.32    2.11
   6 -21   1    0.55    0.83
   6 -22   1   -0.39    0.97
   3  -3   2    1.28    0.88
   4  -6   2   -0.28    0.81
   5 -10   2    0.76    0.84
   6 -16   2    6.74    1.25
   1   3   3  238.68    3.52
   2   1   3  125.07    2.88
   6 -13   3    1.82    1.25
   7 -22   3   -0.02    1.10
   3   0   4    2.75    1.07
   4  -3   4   12.62    1.53
   6 -11   4    9.88    1.55
   7 -18   4    2.82    1.35
  -1   8   5   -0.14    0.64
   1   5   5   26.51    1.62
   2   3   5  118.81    3.42
   4  -2   5   91.55    3.49
   5  -5   5    3.49    1.39
   7 -16   5   -0.91    1.50
   4  -1   6    9.70    1.67
   6  -9   6   -0.40    1.59
   7 -14   6    1.84    1.57
   7 -15   6    3.44    1.78
  -1   9   7   11.16    1.27
   1   6   7    7.03    1.31
   2   4   7    2.76    1.30
   3   2   7   51.69    2.89
   4  -1   7    6.58    1.55
   5  -4   7   20.55    2.27
   6  -8   7    3.28    1.71
   7 -14   7    1.31    1.75
   0   8   8   -0.58    0.78
   3   2   8    3.95    1.53
   5  -4   8    7.21    1.93
   6  -8   8   -1.96    1.50
  -6  14   9   -0.07    0.49
   0   8   9    6.40    1.29
   1   6   9    4.99    1.57
   3   2   9    0.36    1.41
   4  -1   9   -0.57    1.75
   5  -4   9    9.46    2.19
   1   6  10    0.69    1.31
   2   4  10    0.65    1.39
   4  -1  10   -0.38    1.66
  -1   9  11    0.92    1.09
   3 -11  -1    3.19    0.47
   4 -16  -1    6.68    0.68
   5 -18   0    3.50    0.90
   3  -5   1  478.96    4.80
   6 -23   1    6.71    1.18
   6 -24   1   -0.61    0.93
   6 -25   1    4.06    1.09
   6 -17   2   -1.00    0.83
   6 -14   3    3.27    1.30
   1   4   4    5.80    0.94
   2   2   4  101.31    2.91
   5  -7   4   19.64    1.90
   6 -12   4    1.05    1.35
   7 -19   4   -1.08    1.04
   7 -20   4   -0.01    1.26
   5  -6   5    3.70    1.47
   6 -10   5   -0.37    1.31
   7 -17   5   -0.29    1.18
   7 -18   5    2.66    1.54
   0   7   6  163.62    3.79
   3   1   6   15.88    1.81
   4  -2   6   -1.03    1.56
   5  -5   6   36.61    2.65
   7 -16   6    4.32    1.67
  -2  10   7   26.04    1.61
   5  -5   7   17.07    2.27
   6  -9   7    0.07    1.55
  -1   9   8   19.48    1.68
   1   6   8    5.40    1.26
   2   4   8    8.79    1.53
   4  -1   8   25.56    2.54
   5  -5   8    1.85    1.96
   6  -9   8    3.19    1.73
  -1   9   9    0.48    1.11
   5  -5   9   -1.79    1.51
  -1   9  10   -0.60    0.84
   4  -2  10    0.24    1.53
   0   7  11    3.00    1.43
   1   5  11   -0.52    1.45
   2   3  11    3.81    1.60
   4 -12   0   32.67    1.40
   5 -19   0   33.21    1.67
   4  -9   1   38.13    1.75
   5 -14   1   -0.97    0.80
   5 -11   2    9.05    1.25
   6 -18   2    0.73    0.94
  -1   6   3    8.43    0.64
   3  -2   3   17.90    1.45
   4  -5   3    1.92    0.96
   5  -9   3   27.30    1.98
   6 -15   3    3.68    1.30
  -1   7   4  197.66    2.89
   3  -1   4   18.67    1.67
   4  -4   4    2.13    1.09
   6 -13   4   21.25    2.20
  -2   9   5  259.80    3.42
   3   0   5   -0.87    0.96
   4  -3   5   12.99    1.73
   6 -11   5    5.41    1.59
   7 -19   5    1.70    1.47
   1   5   6   49.21    2.35
   2   3   6    0.45    1.03
   5  -6   6   10.20    1.92
   6 -10   6    0.33    1.46
   7 -17   6    0.98    1.49
  -4  12   7    2.10    0.61
  -3  11   7    0.21    0.63
   0   7   7   -0.36    1.03
   3   1   7   14.03    1.85
   4  -2   7   20.06    2.26
   6 -10   7   -0.30    1.71
  -5  13   8    3.24    0.73
  -2  10   8   15.08    1.46
   3   1   8    2.01    1.31
   4  -2   8    1.24    1.56
   6 -10   8    1.95    1.88
  -5  13   9    0.10    0.67
  -2  10   9   -0.17    0.97
   0   7   9   19.14    2.01
   2   3   9    6.36    1.90
   3   1   9   -0.11    1.41
   4  -2   9    2.60    1.73
   5  -6   9    3.75    1.83
  -4  12  10    3.03    1.07
  -3  11  10    1.95    0.94
  -2  10  10    0.00    1.00
   0   7  10    1.01    1.11
   2   3  10    0.48    1.44
   4  -3  10    1.47    1.91
  -1   8  11    1.54    1.38
   4 -17  -1    1.12    0.58
   5 -20   0    3.43    0.93
   5 -15   1    9.88    1.25
   2  -1   2   11.45    0.95
   4  -7   2    0.12    0.86
   5 -12   2   82.20    2.99
   6 -19   2    7.54    1.37
   6 -20   2    0.31    1.05
   5 -10   3   33.68    2.31
   6 -16   3   -0.05    1.09
   5  -8   4   33.35    2.33
   6 -14   4   29.62    2.50
  -4  11   5    2.54    0.43
  -3  10   5   26.47    1.06
   0   6   5  146.64    3.33
   2   2   5    1.73    1.03
   5  -7   5    0.38    1.30
   6 -12   5   -0.64    1.30
  -1   8   6   74.21    2.45
   3   0   6   27.49    2.23
   4  -3   6   36.27    2.66
   6 -11   6   12.48    2.08
   6 -12   6    5.83    2.03
   1   5   7   -0.23    1.02
   2   3   7   32.31    2.35
   5  -6   7    6.10    1.81
   6 -11   7   -0.61    1.54
  -3  11   8   21.13    1.53
   0   7   8   21.46    1.87
   1   5   8    3.42    1.23
   2   3   8    2.28    1.24
   5  -6   8   11.10    2.16
   6 -11   8    3.70    1.81
  -4  12   9    1.88    0.94
  -3  11   9    0.80    0.88
   1   5   9   35.11    2.59
   3   0   9    0.40    1.50
   4  -3   9    1.63    1.68
   5  -7   9    0.43    1.64
  -1   8  10    2.65    1.44
   3   0  10   -0.83    1.50
  -2   9  11   -0.11    1.12
   0   6  11    7.14    1.71
   1   4  11    5.55    1.68
   2   2  11    0.42    1.43
   5 -21   0    7.51    1.05
   3  -4   2   86.82    2.50
   6 -21   2    0.08    1.07
   6 -22   2    8.35    1.42
   2   0   3    0.06    0.76
   4  -6   3   68.22    2.72
   6 -17   3    0.46    1.11
   2   1   4   77.86    2.70
   4  -5   4   41.41    2.38
   5  -9   4   21.24    2.03
   6 -15   4   11.06    1.90
   1   4   5   64.11    2.45
   3  -1   5   41.85    2.43
   4  -4   5    9.69    1.60
   5  -8   5    7.22    1.59
   6 -13   5    2.87    1.51
   6 -14   5   33.89    2.89
   2   2   6   14.46    1.80
   5  -7   6   -1.34    1.35
   6 -13   6    3.38    1.90
  -1   8   7    3.64    1.09
   3   0   7    0.25    1.26
   4  -3   7   10.00    1.93
   5  -7   7   -0.39    1.47
   6 -12   7    0.14    1.60
   6 -13   7    2.18    1.93
  -7  14   8    0.04    0.41
   3   0   8    0.61    1.24
   4  -3   8    0.21    1.51
   5  -7   8    0.92    1.65
   6 -12   8    0.70    1.81
   6 -13   8   -0.08    2.09
  -1   8   9    0.84    1.11
   2   2   9    2.50    1.77
   4  -4   9    5.13    2.17
   5  -8   9    1.03    1.87
   2   2  10    0.09    1.47
   3  -1  10    5.31    1.93
   4  -4  10    0.60    1.79
   2   1  11   -0.69    1.59
   4 -18  -1   -0.48    0.52
   2  -5   0   80.54    1.43
   4 -13   0    1.73    0.69
   5 -22   0   -0.28    0.76
   5 -23   0    7.59    1.12
   2  -3   1   18.61    0.95
   3  -6   1    9.54    0.92
   4 -10   1    7.50    0.98
   5 -16   1    8.05    1.23
   0   3   2  175.45    2.19
   1   1   2    9.28    0.77
   4  -8   2  281.71    4.89
   5 -13   2   29.82    1.94
   6 -23   2   -0.12    0.98
   6 -24   2    6.46    1.31
   6 -25   2    1.66    1.21
   3  -3   3   71.64    2.60
   5 -11   3   53.72    2.72
   6 -18   3    1.07    0.97
   6 -19   3   -0.07    1.24
  -2   8   4   -0.18    0.48
   0   5   4  407.46    4.83
   1   3   4   67.07    2.30
   3  -2   4   49.26    2.45
   5 -10   4    1.60    1.53
   6 -16   4   -0.47    1.20
   5  -9   5   27.85    2.54
   6 -15   5    1.36    1.72
  -2   9   6   53.52    2.02
   0   6   6    5.96    1.12
   1   4   6    1.11    0.97
   3  -1   6   15.69    1.91
   4  -4   6   -0.82    1.36
   5  -8   6   -0.67    1.39
   6 -14   6    3.53    1.70
   2   2   7   10.55    1.74
   4  -4   7    0.38    1.33
   6 -14   7    0.93    1.48
  -1   8   8    0.79    0.91
   2   2   8    8.19    1.62
   3  -1   8    3.65    1.84
   4  -4   8    5.10    1.81
   5  -8   8    5.51    1.95
   0   6   9    2.50    1.20
   1   4   9    9.84    1.73
   3  -1   9   -0.54    1.49
   5  -9   9    0.77    1.89
  -2   9  10    0.37    1.20
   2   1  10   -0.95    1.74
   3  -2  10    0.80    1.93
   4  -5  10    0.36    1.78
  -1   7  11    1.85    1.30
   0   5  11    3.70    1.51
   1   3  11   -0.30    1.50
   5 -24   0    9.28    1.16
   5 -27   0    1.12    0.82
   5 -17   1   54.97    2.38
   5 -14   2   27.06    2.00
   0   4   3   25.37    1.13
   1   2   3    3.01    0.73
   4  -7   3   37.47    2.16
   5 -12   3   37.89    2.51
   6 -20   3    1.12    1.33
   6 -21   3    3.49    1.44
   4  -6   4   31.04    2.16
   6 -17   4    2.41    1.34
   6 -18   4    0.73    1.43
  -1   7   5   13.79    1.18
   2   1   5   36.83    2.17
   4  -5   5   21.39    2.05
   6 -16   5    8.23    1.85
   4  -5   6    3.47    1.83
   5  -9   6    2.27    1.56
   6 -15   6   -0.06    1.50
   6 -16   6    2.79    1.88
  -2   9   7    3.45    1.08
   0   6   7    0.19    0.89
   1   4   7   31.61    2.23
   3  -1   7   12.81    1.90
   5  -9   7    4.96    1.83
   6 -15   7    0.63    1.69
   6 -16   7    3.95    2.06
  -2   9   8   36.74    2.12
   0   6   8    4.38    1.28
   1   4   8    6.65    1.49
   4  -5   8    1.25    1.66
   5  -9   8    1.03    1.71
  -2   9   9   14.47    1.69
   2   1   9   -0.76    1.39
   3  -2   9    1.11    1.87
   4  -5   9   -0.36    1.64
   5 -10   9    1.62    2.02
  -4  11  10    3.33    1.19
  -3  10  10    0.12    0.92
   1   3  10    0.90    1.44
   4  -6  10    0.08    1.82
  -2   8  11    1.20    1.29
   2   0  11    0.86    1.55
   3 -12  -1    4.26    0.52
   4 -19  -1    0.63    0.64
   3  -9   0  142.93    2.47
   4 -14   0   10.08    1.00
   4 -11   1    2.61    0.95
   5 -18   1   11.74    1.37
   3  -5   2    9.47    1.14
   4  -9   2   -0.05    0.87
   5 -15   2    1.14    1.10
   6 -22   3    0.91    1.05
   6 -23   3    0.21    1.21
   6 -24   3    1.49    1.26
   2   0   4  121.83    3.39
   3  -3   4   22.29    2.01
   5 -11   4    0.94    1.27
   6 -19   4    4.29    1.44
   6 -20   4    0.58    1.49
   1   3   5   37.68    2.15
   3  -2   5   86.26    3.37
   4  -6   5    6.88    1.78
   5 -10   5   44.69    2.89
   6 -17   5    8.97    1.87
   6 -18   5    0.71    1.68
  -3  10   6   12.00    1.04
   2   1   6   16.61    1.79
   3  -2   6   13.80    1.87
   5 -10   6   17.76    2.29
   6 -17   6    0.72    1.45
   2   1   7   16.33    1.97
   3  -2   7   44.23    3.10
   4  -5   7    4.32    1.70
   5 -10   7    2.81    1.73
   6 -17   7    3.89    2.06
   2   1   8   -0.72    1.15
   3  -2   8    3.28    1.66
   4  -6   8    6.48    2.20
   5 -10   8    0.61    1.73
  -6  13   9    1.14    0.68
  -3  10   9    6.55    1.23
  -1   7   9    1.77    1.25
   0   5   9   11.69    1.88
   1   3   9    8.39    1.70
   4  -6   9   -0.77    1.70
   5 -11   9    1.68    2.03
  -5  12  10    0.65    0.81
   2   0  10    2.71    1.76
   3  -3  10    0.38    1.64
   4  -7  10   -0.27    1.91
  -3   9  11    1.53    1.23
  -1   6  11   -0.54    1.19
   0   4  11    2.35    1.47
   2  -1  11   -0.35    1.71
   3  -7   1  175.32    3.20
   5 -19   1    0.40    0.90
   2  -2   2    3.99    0.76
   5 -16   2    9.27    1.45
   2  -1   3  126.90    3.12
   3  -4   3  100.68    3.09
   4  -8   3   10.60    1.40
   5 -13   3   22.96    1.99
   4  -7   4    8.29    1.45
   5 -12   4   24.57    2.18
   6 -21   4    1.00    1.20
   6 -22   4    0.44    1.36
   6 -23   4    1.37    1.42
   0   5   5   42.57    1.96
   5 -11   5   -0.83    1.16
   6 -19   5    5.31    1.62
   6 -20   5    1.48    1.54
   6 -21   5   -0.21    1.49
  -5  12   6    6.26    0.66
  -4  11   6    1.16    0.64
  -1   7   6    1.45    0.95
   1   3   6   25.56    1.92
   4  -6   6   77.01    3.73
   5 -11   6    2.40    1.60
   6 -18   6    2.16    1.56
   6 -19   6   -0.04    1.41
  -6  13   7    4.05    0.61
  -3  10   7    0.01    0.73
  -1   7   7    0.28    0.99
   1   3   7    8.94    1.80
   4  -6   7    6.57    1.71
   5 -11   7    1.66    1.69
  -6  13   8    3.65    0.73
  -3  10   8   10.92    1.27
  -1   7   8    1.16    1.17
   0   5   8   83.40    3.60
   1   3   8   36.89    2.62
   5 -11   8    0.86    1.74
   5 -12   8    0.38    1.98
  -5  12   9   -0.15    0.75
  -4  11   9    0.08    0.77
   2   0   9    0.61    1.32
   3  -3   9    1.76    1.67
   4  -7   9    0.17    1.91
  -2   8  10    0.36    1.09
   0   4  10    6.11    1.92
   1   2  10    0.00    1.45
   2  -1  10    0.42    1.92
   3  -4  10    1.34    1.87
   4  -8  10   -0.19    1.96
   2  -2  11   -1.08    2.00
   4 -20  -1   10.72    0.97
   4 -15   0   14.51    1.26
   4 -12   1    0.84    0.88
   5 -20   1    7.24    1.20
   5 -21   1    4.61    1.18
   4 -10   2   47.95    2.32
   5 -17   2   -0.17    0.98
  -2   7   3   26.63    0.75
   5 -14   3   -1.56    0.92
  -3   9   4    0.26    0.38
  -1   6   4   74.30    1.98
   1   2   4   50.37    2.11
   5 -13   4    0.06    1.12
   2   0   5   -0.32    0.98
   3  -3   5  186.40    4.92
   4  -7   5   17.51    2.03
   5 -12   5    0.12    1.22
   0   5   6    7.32    1.22
   2   0   6   26.78    2.30
   3  -3   6    2.40    1.42
   4  -7   6    3.73    1.55
   5 -12   6    2.20    1.46
  -4  11   7   -0.54    0.62
   0   5   7    3.38    1.17
   2   0   7    0.00    1.31
   3  -3   7    9.43    1.79
   4  -7   7   14.24    2.10
   5 -12   7    2.76    1.91
  -5  12   8    0.50    0.77
  -4  11   8    4.79    1.04
   2   0   8   36.49    2.77
   4  -7   8    2.54    1.75
   5 -13   8    1.37    1.72
  -2   8   9    3.32    1.34
   1   2   9    2.03    1.53
   3  -4   9    1.71    1.71
   4  -8   9    3.03    2.06
  -3   9  10    0.67    1.08
   3  -5  10    1.59    1.74
  -2   7  11    1.19    1.19
  -1   5  11    3.96    1.70
   0   3  11    0.83    1.55
   3 -17  -2   13.85    0.60
   4 -21  -1    1.55    0.64
   5 -22   1    4.12    1.09
   5 -23   1    1.13    1.13
   5 -24   1   -0.39    0.89
   3  -6   2  420.75    5.62
   5 -18   2    5.52    1.23
   3  -5   3  345.03    5.72
   4  -9   3    4.38    1.16
   5 -15   3    6.41    1.40
   0   4   4  116.58    2.80
   2  -1   4   78.63    2.94
   3  -4   4   96.86    3.39
   4  -8   4   22.85    2.00
   5 -14   4   27.80    2.31
  -2   8   5    3.07    0.73
   5 -13   5   13.55    1.94
   5 -13   6    3.98    1.59
  -5  12   7   16.96    1.08
   4  -8   7    1.66    1.77
   5 -13   7    8.31    2.09
   5 -14   7    0.32    1.96
  -2   8   8   27.02    1.98
   1   2   8   23.07    2.24
   3  -4   8    0.51    1.42
   4  -8   8    5.69    1.96
   5 -14   8    2.85    1.85
   5 -15   8   -1.16    1.87
  -1   6   9    1.18    1.06
   0   4   9   -0.13    1.15
   2  -1   9   -0.12    1.50
   3  -5   9    4.59    1.94
   4  -9   9    1.89    1.88
  -4  10  10    1.01    1.04
  -2   7  10    3.57    1.52
   0   3  10   -0.11    1.68
   1   1  10    2.49    1.64
   2  -2  10    0.58    1.66
   3  -6  10    1.57    1.75
  -3   8  11    0.26    1.21
   1   0  11    0.03    1.48
   2  -3  11    1.32    1.93
   4 -22  -1   10.29    0.99
   3 -10   0    7.28    0.85
   2  -4   1  114.53    2.23
   4 -13   1    7.35    1.15
   5 -25   1    2.17    1.05
   5 -26   1    1.11    0.99
   1   0   2  629.76    5.26
   4 -11   2    7.54    1.19
   5 -19   2   -0.08    1.09
   1   1   3  104.41    2.57
   5 -16   3   58.88    2.98
   5 -17   3    0.81    1.26
   4  -9   4   18.67    2.08
   5 -15   4    0.77    1.15
   1   2   5  150.21    3.89
   2  -1   5   34.02    2.34
   3  -4   5    2.53    1.27
   4  -8   5   -0.47    1.26
   5 -14   5   -0.13    1.26
   5 -15   5    0.46    1.55
  -2   8   6  111.94    2.92
   1   2   6   25.83    1.99
   3  -4   6    1.80    1.40
   4  -8   6   47.11    3.09
   5 -14   6    0.37    1.59
   5 -15   6    3.66    2.02
  -2   8   7   42.15    2.14
   1   2   7   42.47    2.69
   2  -1   7   15.16    2.03
   3  -4   7    4.32    1.53
   5 -15   7    4.98    2.00
  -1   6   8   26.98    2.18
   0   4   8   34.96    2.52
   2  -1   8    0.76    1.30
   3  -5   8   15.81    2.46
   4  -9   8    2.51    1.85
  -3   9   9   -0.48    1.03
   1   1   9    0.70    1.44
   2  -2   9    1.95    1.69
   3  -6   9   -0.28    1.99
   4 -10   9    0.37    1.69
  -5  11  10    0.57    1.01
  -1   5  10    0.19    1.15
   1   0  10    0.69    1.88
   2  -3  10    0.02    1.67
   3  -7  10    1.51    1.80
  -2   6  11    5.23    1.68
  -1   4  11    0.93    1.51
   0   2  11    1.89    1.52
   2  -4  11    3.54    2.12
   3 -13  -1    3.98    0.56
   4 -23  -1   -0.35    0.68
   4 -24  -1    6.91    0.94
   4 -25  -1   -0.03    0.65
   4 -26  -1    0.13    0.67
   4 -27  -1   -0.44    0.61
   3  -8   1   16.91    1.18
   2  -3   2    4.69    0.83
   5 -20   2   11.55    1.63
   5 -21   2    4.83    1.37
   2  -2   3   90.53    2.74
   4 -10   3    3.99    1.16
   5 -18   3    0.91    1.18
   3  -5   4   14.03    1.62
   5 -16   4    2.30    1.25
   5 -17   4   -0.78    1.30
  -1   6   5   25.48    1.55
   0   4   5    6.05    1.11
   4  -9   5   15.35    2.02
   5 -16   5   -0.14    1.64
  -1   6   6   55.12    2.38
   0   4   6   15.69    1.70
   2  -1   6   12.97    1.75
   4  -9   6    2.28    1.47
   5 -16   6   -1.71    1.42
  -1   6   7   22.07    1.86
   0   4   7    6.83    1.38
   3  -5   7   21.23    2.33
   5 -16   7    0.17    1.66
   5 -17   7    4.87    2.14
  -3   9   8    5.35    1.25
   1   1   8    1.47    1.30
   2  -2   8    7.16    1.85
   4 -10   8    2.09    1.81
  -4  10   9    4.22    1.26
  -2   7   9   12.66    1.72
  -1   5   9    2.62    1.43
   0   3   9   -0.56    1.17
   4 -11   9    2.91    1.90
   4 -12   9    1.08    2.04
  -3   8  10   -0.16    1.16
   0   2  10    6.95    2.08
   2  -4  10   -0.07    2.01
   3  -8  10    0.47    1.98
   0   1  11   -0.15    1.67
   2  -5  11    2.80    2.11
   2  -6   0   36.11    1.06
   4 -17   0   24.72    1.49
   4 -14   1    2.08    0.96
   3  -7   2   -0.93    0.82
   4 -12   2   -0.53    0.83
   5 -22   2    2.64    1.27
   5 -23   2   -0.56    1.11
   5 -24   2    3.23    1.21
   5 -25   2    0.83    1.06
   5 -26   2    2.14    1.21
  -1   5   3  188.00    2.52
   0   3   3   15.48    0.99
   3  -6   3    3.55    1.20
   4 -11   3   43.63    2.46
   5 -19   3    0.07    0.95
   5 -20   3    0.10    1.17
   1   1   4    1.38    0.91
   2  -2   4  101.55    3.30
   4 -10   4   28.81    2.28
   5 -18   4   15.69    2.10
   3  -5   5    6.74    1.46
   4 -10   5   -0.52    1.32
   5 -17   5   -0.60    1.19
   5 -18   5   -1.12    1.58
   3  -5   6   10.53    1.83
   4 -10   6    1.60    1.40
   5 -17   6    0.01    1.53
   5 -18   6   -2.38    1.66
   1   1   7   14.68    1.90
   2  -2   7    8.26    1.82
   4 -10   7    0.20    1.62
   4 -11   7   -0.06    1.88
   5 -18   7    1.23    1.66
   0   3   8    6.62    1.77
   4 -11   8    1.19    1.80
   4 -12   8    2.53    2.19
  -7  13   9    1.46    0.68
  -5  11   9    0.07    0.87
   1   0   9    0.76    1.52
   2  -3   9    3.77    1.86
   3  -7   9    6.45    2.09
   4 -13   9    8.07    2.51
  -2   6  10    2.63    1.57
  -1   4  10   11.21    1.96
   1  -1  10    1.21    1.69
   3  -9  10    1.21    2.07
  -3   7  11    4.06    1.40
  -2   5  11    0.35    1.43
  -1   3  11   -0.24    1.31
   4 -18   0    1.96    0.96
   4 -15   1    9.16    1.26
   4 -13   2    0.77    1.14
   4 -12   3    2.94    1.39
   5 -21   3    3.23    1.34
   5 -22   3    0.36    1.39
   5 -23   3    4.87    1.51
   3  -6   4    1.71    1.14
   4 -11   4   -0.46    1.19
   5 -19   4    1.68    1.25
   5 -20   4    1.02    1.51
   5 -21   4    1.15    1.53
  -3   9   5    8.54    0.81
   1   1   5   -0.05    1.03
   2  -2   5    0.81    1.14
   3  -6   5   27.24    2.39
   4 -11   5    9.02    1.97
   5 -19   5    3.72    1.51
   5 -20   5    1.92    1.74
  -3   9   6   40.38    1.76
   1   1   6   20.78    1.89
   2  -2   6   16.28    1.89
   3  -6   6    1.14    1.45
   4 -11   6    2.99    1.51
   5 -19   6   -0.39    1.40
   5 -20   6   -0.64    1.36
   5 -21   6    2.82    1.86
  -3   9   7   28.10    1.72
   3  -6   7    0.62    1.39
   4 -12   7    2.02    1.97
  -8  14   8    0.17    0.42
  -4  10   8   19.97    1.60
  -2   7   8    2.88    1.22
  -1   5   8   13.98    1.87
   1   0   8    0.48    1.25
   2  -3   8    3.11    1.54
   3  -7   8    2.49    1.81
   4 -13   8    0.01    1.81
  -6  12   9   -0.21    0.73
  -3   8   9   34.18    2.37
   0   2   9   15.57    2.17
   1  -1   9    1.46    1.71
   2  -4   9   24.00    2.82
   3  -8   9    0.53    1.80
   4 -14   9    0.01    2.04
  -4   9  10   -0.61    0.93
   0   1  10   -0.03    1.51
   1  -2  10   -0.79    1.89
   2  -5  10    1.74    1.85
   3 -10  10    4.55    2.32
  -4   8  11    2.63    1.29
   0   0  11    0.23    1.68
   3 -18  -2    1.97    0.46
   3 -11   0   18.20    1.09
   4 -19   0    7.14    1.05
   3  -9   1   88.66    2.46
   0   2   2  301.52    3.09
   3  -8   2  214.59    4.31
   1   0   3   -0.91    0.66
   2  -3   3  208.85    4.19
   3  -7   3  257.05    5.17
   5 -24   3    3.38    1.29
   5 -25   3    2.89    1.37
  -2   7   4   27.47    1.16
   0   3   4   22.04    1.51
   4 -12   4   39.23    2.80
   5 -22   4    0.54    1.05
   5 -23   4    1.13    1.48
   5 -24   4    0.35    1.43
   4 -12   5   23.44    2.48
   5 -21   5    2.18    1.47
   5 -22   5    0.20    1.38
   5 -23   5    0.03    1.58
   0   3   6   13.15    1.67
   4 -12   6    0.89    1.59
  -2   7   7    4.26    1.15
  -1   5   7    0.88    1.16
   0   3   7    9.83    1.57
   1   0   7    1.19    1.62
   2  -3   7   30.60    2.70
   3  -7   7   -0.82    1.34
   4 -13   7    1.56    1.72
   2  -4   8   10.37    2.10
   3  -8   8    7.31    1.96
   4 -14   8    3.68    2.09
   4 -15   8    4.07    2.33
  -2   6   9    1.88    1.29
  -1   4   9    9.10    1.64
   2  -5   9    0.74    1.79
   3  -9   9    0.32    1.82
   3 -10   9    3.20    2.34
  -5  10  10    5.11    1.26
  -3   7  10    6.55    1.65
  -2   5  10    6.03    1.71
  -1   3  10   13.64    2.32
   2  -6  10    6.67    2.24
   3 -11  10    1.87    2.19
  -3   6  11   -0.06    1.37
  -2   4  11    0.08    1.54
  -1   2  11    1.01    1.48
   0  -1  11    1.94    1.89
   1  -4  11    6.84    2.33
   3 -14  -1    0.23    0.49
   4 -20   0    7.66    1.09
   2  -5   1  116.13    2.37
   4 -16   1   27.08    1.83
   2  -4   2   39.68    1.72
   4 -14   2  124.06    3.74
   4 -13   3    0.28    1.05
  -1   5   4    4.51    0.84
   2  -3   4   37.02    2.21
   3  -7   4    2.19    1.19
   4 -13   4   24.32    2.41
   0   3   5   93.22    3.01
   2  -3   5  118.60    3.99
   3  -7   5   -0.19    1.17
   4 -13   5    5.15    1.76
  -2   7   6  144.48    3.48
  -1   5   6   47.33    2.33
   1   0   6  180.31    4.90
   2  -3   6    0.75    1.26
   3  -7   6    4.24    1.62
   4 -13   6   -0.33    1.40
  -4  10   7    0.43    0.69
   3  -8   7    0.12    1.39
   4 -14   7   -0.67    1.68
   4 -15   7    3.99    2.22
  -7  13   8    0.99    0.63
  -3   8   8    1.29    0.95
   0   2   8    7.01    1.61
   1  -1   8   -0.36    1.44
   3  -9   8    1.67    1.64
   4 -16   8   -0.87    1.72
   4 -17   8    7.92    2.51
  -4   9   9    2.55    1.13
   0   1   9    6.28    1.69
   1  -2   9    2.84    1.59
   2  -6   9    6.95    2.42
   3 -11   9    3.63    2.04
  -6  11  10    3.32    1.11
   0   0  10    3.37    1.74
   1  -3  10    0.60    1.71
   2  -7  10   -1.12    1.78
  -1   1  11   -0.59    1.62
   1  -5  11    2.06    2.08
   4 -21   0    6.35    0.99
   4 -22   0    0.13    0.85
   3 -10   1   11.63    1.21
   4 -17   1   27.38    1.91
   1  -1   2    8.82    0.85
   4 -15   2   12.35    1.53
   3  -8   3   12.37    1.51
   4 -14   3    0.27    1.08
   1   0   4    1.15    0.96
   4 -14   4   10.80    1.93
  -2   7   5    4.78    0.87
  -1   5   5  112.88    3.03
   1   0   5   -0.75    1.07
   4 -14   5   -0.97    1.18
  -4  10   6   44.09    1.67
   3  -8   6    4.96    1.70
   4 -14   6   59.37    3.78
   4 -15   6   -0.73    1.91
   2  -4   7    2.26    1.63
   3  -9   7    8.02    2.05
   4 -16   7    2.56    1.90
  -6  12   8    0.32    0.71
  -2   6   8    6.31    1.43
  -1   4   8   56.49    3.02
   2  -5   8   -0.26    1.47
  -1   3   9    5.97    1.76
   2  -7   9    1.11    2.17
   3 -12   9    1.35    1.85
  -4   8  10    0.22    1.07
  -1   2  10    4.77    1.77
   0  -1  10    2.98    2.06
   1  -4  10   -2.43    1.80
   2  -8  10    7.96    2.34
  -4   7  11    0.44    1.24
  -3   5  11   -0.27    1.43
  -2   3  11    1.71    1.64
   0  -2  11    1.07    1.68
   1  -6  11    7.84    2.50
   3 -19  -2    5.59    0.61
   3 -12   0    7.44    0.93
   4 -23   0   -0.17    0.80
   4 -24   0    1.67    1.01
   4 -25   0    2.36    1.04
   4 -26   0    3.50    1.08
   4 -27   0   -0.73    0.82
   4 -18   1   49.55    2.39
   3  -9   2   19.15    1.55
   4 -16   2    1.32    1.23
   2  -4   3  204.17    4.27
   4 -15   3    1.76    1.17
   2  -4   4   94.65    3.44
   3  -8   4    3.75    1.22
   4 -15   4    9.17    1.86
  -4  10   5   12.55    0.82
   2  -4   5   68.28    3.19
   3  -8   5   26.60    2.32
   4 -15   5    1.47    1.40
   0   2   6  100.39    3.59
   2  -4   6    0.60    1.29
   3  -9   6   17.27    2.21
   4 -16   6    1.38    1.66
  -8  14   7    4.78    0.53
  -5  11   7    0.16    0.71
  -3   8   7    1.43    1.02
  -1   4   7    6.41    1.48
   2  -5   7   52.06    3.41
   3 -10   7    3.46    1.72
   4 -17   7    1.53    1.83
   4 -18   7    5.89    2.01
   4 -19   7   -0.95    1.84
   0   1   8    1.00    1.34
   1  -2   8   24.47    2.48
   2  -6   8   52.58    3.63
   3 -11   8   15.58    2.59
  -5  10   9    1.59    0.95
  -3   7   9    0.29    0.92
  -2   5   9   -0.35    1.00
   0   0   9    1.08    1.41
   1  -3   9   10.24    2.21
   2  -8   9    0.53    2.15
   3 -13   9    0.27    1.80
   3 -14   9    1.98    2.46
  -3   6  10    0.90    1.25
  -2   4  10    2.86    1.38
   1  -5  10    2.48    1.97
   2  -9  10   -0.38    1.80
   2 -10  10   -0.43    2.13
  -1   0  11    0.75    1.55
   0  -3  11    3.69    2.05
   1  -7  11    1.78    2.19
   3 -15  -1   16.33    0.97
   2  -7   0   88.71    1.75
   4 -19   1    4.35    1.28
   4 -20   1    8.77    1.32
   2  -5   2   94.63    2.67
   4 -17   2   12.37    1.50
   0   2   3    0.11    0.57
   3  -9   3    2.69    1.08
   4 -16   3    0.38    1.08
   3  -9   4   14.04    1.71
   4 -16   4    1.96    1.27
   0   2   5   22.05    1.87
   3  -9   5    9.16    1.71
   4 -17   5    0.52    1.77
   1  -1   6   17.71    1.91
   2  -5   6    8.13    1.72
   3 -10   6    0.05    1.36
   4 -17   6    0.09    1.59
   4 -18   6    1.19    1.68
   4 -19   6   -0.62    1.84
  -2   6   7    0.65    1.04
   2  -6   7    7.03    2.12
   3 -11   7    6.81    1.91
   4 -20   7    4.82    1.97
  -4   9   8    9.84    1.29
  -1   3   8    7.03    1.73
   3 -12   8    1.36    1.91
   3 -13   8    5.93    2.23
  -6  11   9   -0.17    0.81
  -1   2   9    4.46    1.74
   2  -9   9    2.51    2.27
   3 -15   9    2.89    2.31
  -5   9  10    0.92    1.09
  -1   1  10   10.54    2.00
   0  -2  10    9.32    2.35
   1  -6  10   -1.03    1.81
   2 -11  10    0.66    2.15
  -4   6  11    2.00    1.48
  -2   2  11    0.32    1.40
  -1  -1  11    0.08    1.81
   0  -4  11    0.64    1.75
   3 -20  -2    0.26    0.54
   2  -6   1   13.49    1.03
   3 -11   1   52.64    2.12
   4 -21   1    3.98    1.13
   4 -22   1    1.72    1.02
   4 -23   1    2.89    1.20
   4 -27   1    1.03    1.11
   3 -10   2   16.19    1.47
   4 -18   2    0.31    0.96
   4 -19   2   15.46    1.75
   1  -1   3  104.57    2.78
   4 -17   3   19.12    1.98
   4 -18   3    9.21    1.68
   0   2   4  526.20    6.23
   1  -1   4    0.62    0.98
   4 -17   4    6.22    1.53
   4 -18   4    2.61    1.55
   1  -1   5   -0.67    1.13
   2  -5   5   16.74    1.88
   3 -10   5    2.25    1.42
   4 -18   5   -1.77    1.15
   4 -19   5    4.47    1.94
  -3   8   6   19.45    1.46
  -1   4   6    6.26    1.35
   3 -11   6   81.83    4.26
   4 -20   6    1.05    1.60
   4 -21   6    0.99    1.55
   4 -22   6    1.98    1.89
  -7  13   7    0.49    0.56
  -6  12   7    1.30    0.72
   0   1   7    4.71    1.44
   3 -12   7    1.74    1.62
  -3   7   8   26.82    2.03
  -2   5   8    5.06    1.42
   0   0   8   11.02    1.91
   2  -8   8   15.37    2.57
   3 -14   8    3.52    2.28
  -7  12   9    1.31    0.85
  -4   8   9    0.48    1.08
  -2   4   9    4.30    1.54
   0  -1   9    3.30    1.80
   1  -5   9   39.93    3.47
   2 -10   9   -0.16    1.85
  -6  10  10   -0.24    0.94
  -4   7  10    4.16    1.48
  -3   5  10    1.41    1.59
  -2   3  10   -0.35    1.23
   0  -3  10    0.67    1.80
   1  -7  10    8.84    2.43
   2 -12  10    0.64    2.20
  -3   4  11    1.32    1.41
   0  -5  11    4.67    2.10
   3 -13   0   20.11    1.24
   4 -24   1    0.80    1.01
   4 -25   1    0.49    0.94
   4 -26   1    2.88    1.18
   4 -20   2    0.05    1.05
   4 -21   2   -0.21    1.14
   4 -22   2   -1.06    1.10
   2  -5   3  123.97    3.45
   3 -10   3   21.29    1.83
   4 -19   3    0.19    1.05
   4 -20   3   19.46    2.16
   2  -5   4   21.72    1.92
   3 -10   4   -0.41    1.07
   4 -19   4   -1.27    1.05
   4 -20   4    0.10    1.39
   4 -21   4    3.40    1.71
  -1   4   5  140.20    3.49
   3 -11   5   -1.02    1.58
   4 -20   5    5.46    1.78
   4 -21   5   -0.68    1.42
   4 -22   5    1.02    1.66
   4 -23   5   -0.92    1.49
   4 -24   5    2.24    1.77
  -5  11   6    9.69    0.91
  -2   6   6    5.27    1.17
   0   1   6   16.41    1.76
   1  -2   6   23.40    2.15
   2  -6   6    2.87    1.49
   3 -12   6    6.99    1.91
  -1   3   7   33.02    2.41
   2  -7   7    8.59    1.90
   3 -13   7    3.91    1.91
   3 -14   7    3.02    2.16
  -5  10   8    4.35    1.14
   1  -4   8    9.26    1.96
   2  -9   8    1.06    1.89
   3 -15   8    1.07    1.89
   3 -17   8    2.23    2.18
  -3   6   9    6.13    1.34
  -1   1   9   13.45    2.32
   0  -2   9   16.31    2.33
   1  -6   9    3.28    2.35
   2 -11   9    2.26    2.07
  -1   0  10    8.89    1.98
   1  -8  10    3.57    2.17
  -3   3  11    1.99    1.67
  -2   1  11    4.49    1.73
  -1  -2  11    1.24    1.89
   0  -6  11   13.15    3.01
   3 -21  -2   11.32    0.88
   3 -28  -2    4.03    0.74
   3 -16  -1   -0.79    0.63
   3 -12   1  126.28    3.22
   3 -11   2    7.64    1.26
   4 -23   2    9.11    1.63
   4 -24   2    0.63    1.23
   4 -25   2    1.03    1.10
   4 -26   2   -0.75    0.99
   4 -27   2   -0.28    1.15
  -1   4   3  116.60    2.19
   3 -11   3    7.62    1.53
   4 -22   3    1.40    1.48
   4 -23   3    5.51    1.68
   4 -24   3    0.89    1.34
   4 -25   3   -0.51    1.18
   4 -26   3    0.69    1.27
  -1   4   4   31.55    1.56
   3 -11   4    0.96    1.21
   4 -22   4   -0.44    1.11
   4 -23   4    0.00    1.27
   4 -24   4    1.69    1.56
   4 -25   4   -0.58    1.42
  -3   8   5   19.83    1.19
   1  -2   5  143.15    4.26
   2  -6   5    0.76    1.16
   3 -12   5   16.77    2.36
   2  -7   6   41.91    2.97
   3 -13   6   47.52    3.49
  -4   9   7    1.01    0.80
  -2   5   7    0.25    1.06
   0   0   7   -1.37    1.14
   2  -8   7   69.29    3.94
   3 -15   7    1.70    1.81
  -1   2   8   12.63    1.83
   0  -1   8    1.38    1.48
   1  -5   8    3.39    1.67
   2 -10   8    3.50    2.02
   3 -18   8    0.67    2.03
   3 -19   8   -0.33    1.98
  -5   9   9    0.30    0.97
   2 -12   9    1.60    2.12
   2 -13   9    9.63    2.82
  -5   8  10   -0.65    0.96
  -2   2  10    1.53    1.39
  -1  -1  10    9.22    2.18
   0  -4  10   10.55    2.36
   1  -9  10    0.86    1.98
  -4   5  11    0.92    1.41
  -2   0  11   -1.81    1.66
  -1  -3  11    2.08    1.79
   0  -7  11    5.90    2.46
   3 -22  -2    6.93    0.81
   3 -23  -2    1.45    0.65
   3 -25  -2    0.49    0.64
   3 -26  -2    1.33    0.63
   3 -27  -2    1.70    0.63
   3 -14   0    0.33    0.81
   1  -2   2  126.35    2.62
   2  -6   2   38.03    1.82
   3 -12   2    9.99    1.50
   1  -2   3    3.83    1.12
   2  -6   3   29.05    1.92
   1  -2   4   48.16    2.37
   2  -6   4   -0.05    1.14
   3 -12   4   23.27    2.19
  -2   6   5   33.64    1.68
   0   1   5   -0.75    0.98
   3 -13   5    8.10    2.16
  -1   3   6   34.32    2.22
   1  -3   6   23.27    2.19
   3 -14   6    0.92    1.55
  -3   7   7    5.14    1.14
   1  -4   7   34.78    2.84
   2  -9   7    6.72    2.06
   3 -16   7    3.46    1.98
   3 -17   7    6.15    2.15
   3 -18   7    2.73    2.21
  -6  11   8    0.34    0.83
  -4   8   8    5.64    1.21
  -3   6   8    0.45    1.09
  -2   4   8    1.79    1.12
   0  -2   8   10.02    2.13
   1  -6   8    6.39    2.27
   2 -11   8   14.56    2.59
  -4   7   9    2.35    1.28
  -3   5   9    0.06    1.20
  -2   3   9    4.15    1.39
  -1   0   9    0.37    1.38
   0  -3   9    0.34    1.51
   1  -8   9   25.90    3.34
   2 -14   9    1.50    1.99
  -4   6  10    0.51    1.18
  -3   4  10   11.94    1.87
   0  -5  10    0.48    1.84
   1 -10  10   -0.43    2.02
  -3   2  11   -0.52    1.58
  -1  -4  11   -0.68    1.95
   0  -8  11    5.39    2.46
   3 -24  -2    7.19    0.84
   3 -17  -1  102.51    2.34
   2  -7   1    3.12    0.79
   3 -13   1   34.45    1.92
   0   1   2 1622.95    7.62
  -3   8   4    0.21    0.46
  -2   6   4  137.75    2.59
   0   1   4   25.54    1.66
   3 -13   4   40.62    2.92
  -5  11   5   48.61    1.26
   1  -3   5   36.17    2.38
   2  -7   5    1.86    1.22
   3 -14   5   78.20    3.98
  -6  12   6    5.44    0.76
   0   0   6  147.87    4.45
   2  -8   6    5.25    1.67
   3 -15   6    0.40    1.50
   3 -16   6    7.19    2.04
  -1   2   7    7.80    1.49
   0  -1   7    4.81    1.54
   1  -5   7    2.28    1.64
   2 -10   7   13.56    2.25
   3 -19   7    0.93    1.88
   3 -20   7    3.60    1.88
   3 -21   7    0.65    1.97
  -1   1   8   39.58    2.82
   2 -12   8    2.49    2.02
  -6  10   9    2.37    1.10
   0  -4   9    1.56    1.78
   1  -9   9    1.36    2.32
   2 -15   9    2.97    2.09
   2 -16   9    0.78    2.17
   2 -17   9   -0.16    2.41
  -6   9  10    1.57    1.19
  -2   1  10   14.51    2.32
  -1  -2  10    5.56    2.07
   0  -6  10    3.93    2.14
   1 -11  10   -0.69    1.86
   1 -12  10    4.99    2.51
  -5   6  11    0.44    1.29
  -4   4  11   -0.97    1.22
  -2  -1  11    2.17    1.87
  -1  -5  11    5.78    2.37
   0  -9  11    1.34    2.29
   2  -8   0  366.03    3.66
   3 -15   0   14.66    1.22
   3 -14   1   -0.81    0.92
   3 -13   2  107.97    3.48
  -2   6   3  111.84    1.73
   0   1   3  207.40    3.48
   2  -7   3  185.01    4.44
   2  -7   4   10.33    1.57
   3 -14   4   48.71    3.08
   2  -8   5   -0.50    1.12
   3 -15   5   18.66    2.33
   3 -16   5   -0.34    1.70
  -4   9   6   20.61    1.35
  -2   5   6    4.81    1.18
   1  -4   6    3.30    1.41
   2  -9   6    0.10    1.44
   3 -17   6    2.57    1.62
   3 -18   6    0.57    1.65
   3 -19   6    0.23    1.92
  -5  10   7   -0.10    0.74
   2 -11   7    0.98    1.61
  -8  13   8    1.23    0.65
  -7  12   8    6.42    0.95
  -2   3   8   12.75    1.87
   0  -3   8    2.80    1.56
   1  -7   8    0.18    1.54
   2 -13   8   20.66    2.93
   2 -14   8   -0.01    1.90
  -7  11   9    0.89    0.87
  -2   2   9    3.88    1.45
  -1  -1   9   12.64    2.10
   0  -5   9    8.57    2.23
   1 -10   9   -0.34    1.89
  -5   7  10    1.47    1.21
  -4   5  10    3.68    1.67
  -3   3  10    0.48    1.26
  -2   0  10   16.73    2.58
  -1  -3  10   12.96    2.48
   0  -7  10   -0.73    1.91
   1 -13  10    0.81    2.25
   1 -14  10   -0.23    2.27
  -3   1  11    1.08    1.52
  -2  -2  11    1.53    1.68
  -1  -6  11   -1.05    2.03
   3 -18  -1   17.09    1.18
   2  -7   2  168.00    3.66
   3 -14   2   -1.11    1.20
   3 -14   3    0.20    1.11
   1  -3   4   70.16    2.85
   3 -15   4   19.18    2.20
  -1   3   5    0.28    0.89
   0   0   5   -0.41    1.06
   1  -4   5   64.32    3.21
   2  -9   5    0.67    1.50
   3 -17   5   36.60    3.09
   3 -18   5   -0.95    1.78
  -3   7   6   15.07    1.36
   0  -1   6   16.60    1.87
   1  -5   6   49.17    3.05
   2 -10   6   15.11    2.25
   3 -20   6   -1.49    1.51
   3 -21   6    0.09    1.65
   3 -22   6    5.07    1.88
   3 -23   6    0.29    1.84
  -2   4   7    7.25    1.30
  -1   1   7    4.06    1.57
   1  -6   7    8.34    1.98
   2 -12   7   37.97    3.37
  -5   9   8   13.04    1.44
  -1   0   8    1.51    1.41
   1  -8   8   -0.42    1.78
   2 -15   8    2.85    2.03
   2 -16   8    1.18    1.95
  -5   8   9    1.72    1.12
  -4   6   9    1.12    1.31
  -3   4   9    5.71    1.39
  -1  -2   9    6.22    2.06
   0  -6   9    2.57    2.30
   1 -11   9    0.22    1.98
  -1  -4  10   12.71    2.52
   0  -8  10    3.87    2.23
  -5   5  11    3.02    1.60
  -4   3  11    0.07    1.37
  -2  -3  11   -0.10    1.89
  -1  -7  11    0.71    2.20
   3 -19  -1    1.14    0.75
   3 -28  -1    0.23    0.81
   3 -16   0    2.34    0.90
   3 -15   1    1.38    1.11
   1  -3   2 1366.98    8.82
   3 -15   2   44.99    2.59
   1  -3   3  228.10    4.32
   3 -15   3   15.45    1.86
   3 -16   4    6.40    1.72
   3 -17   4   51.21    3.34
   3 -19   5    5.45    1.67
   3 -20   5    0.51    1.77
   3 -21   5   -1.41    1.66
   3 -22   5    0.05    1.74
   3 -25   5    1.65    1.80
  -7  13   6    1.58    0.53
  -1   2   6    7.35    1.34
   2 -11   6   15.73    2.24
  -4   8   7    0.65    0.90
  -3   6   7    2.21    1.09
   1  -7   7   32.09    2.92
   2 -13   7    1.82    1.95
   2 -14   7   34.57    3.34
  -4   7   8    4.41    1.23
  -3   5   8   10.39    1.51
   0  -4   8   38.17    3.07
   1  -9   8   29.46    3.03
   2 -17   8    2.93    2.13
   2 -18   8    1.60    2.13
   2 -19   8   -0.56    1.94
   2 -20   8    0.61    2.35
  -2   1   9    5.14    1.56
   1 -12   9    7.49    2.46
   1 -13   9    2.60    2.22
  -6   8  10    1.40    1.25
  -4   4  10   -0.05    1.56
  -3   2  10   20.10    2.47
  -2  -1  10   14.20    2.41
  -1  -5  10    2.64    2.33
   0  -9  10    1.41    2.13
   0 -10  10   -0.99    2.31
  -3   0  11   -0.60    1.46
  -1  -8  11   -1.31    2.35
   3 -26  -1    0.17    0.81
   3 -27  -1    2.20    0.93
   3 -17   0   42.89    1.95
   2  -8   1    0.03    0.61
   3 -16   1   97.25    3.20
   2  -8   2    1.42    0.88
   3 -16   2  144.78    4.33
   2  -8   3    0.45    1.06
   3 -16   3   18.52    2.07
   3 -17   3   70.14    3.51
  -1   3   4   99.34    2.63
   0   0   4  562.14    6.87
   1  -4   4    8.01    1.44
   3 -18   4    6.88    1.69
   3 -19   4    2.67    1.63
   3 -20   4   -0.63    1.42
  -2   5   5    1.32    0.89
   2 -10   5   -0.59    1.21
   3 -23   5    1.35    1.47
   3 -24   5    1.63    1.50
   1  -6   6    8.41    1.77
   2 -12   6    3.63    1.61
  -6  11   7    9.73    1.12
   0  -3   7    8.34    1.83
   1  -8   7   17.73    2.32
   2 -15   7    0.90    1.88
   2 -16   7    1.66    1.90
  -2   2   8    0.63    1.16
  -1  -1   8   42.77    3.04
   0  -5   8   81.93    4.31
   1 -10   8   23.23    2.95
   1 -11   8   24.68    3.28
  -6   9   9   13.37    1.59
  -3   3   9    0.71    1.35
  -2   0   9   -0.91    1.51
  -1  -3   9    7.93    1.95
   0  -7   9   22.92    2.98
   0  -8   9    7.85    2.66
   1 -14   9    3.95    2.48
   1 -15   9   -0.81    2.19
  -5   6  10    4.17    1.43
  -3   1  10    1.72    1.88
  -2  -2  10   -0.64    1.98
  -1  -6  10    4.77    2.47
   0 -11  10    2.56    2.10
  -5   4  11    1.05    1.54
  -4   2  11    4.03    1.73
  -2  -4  11   -1.90    1.57
  -1  -9  11   -0.87    2.14
   3 -22  -1   24.71    1.50
   3 -23  -1   -0.60    0.86
   3 -24  -1   19.14    1.49
   3 -25  -1    4.96    1.09
   3 -18   0    0.02    0.82
   3 -28   0    3.23    1.15
   3 -17   1    0.66    1.11
   3 -17   2   -2.14    1.31
   3 -18   2   27.78    2.27
   2  -9   3   16.75    1.87
   3 -18   3   -0.28    1.22
   3 -19   3    3.43    1.51
   3 -27   3    0.02    1.31
   2 -10   4    0.70    1.38
   3 -21   4   -0.95    1.11
   3 -22   4    0.87    1.23
   3 -23   4    0.26    1.37
   3 -24   4   -0.70    1.26
   3 -25   4    0.79    1.37
   3 -26   4   -0.18    1.30
  -4   9   5    7.87    0.85
  -3   7   5    9.55    1.05
  -1   2   5    8.69    1.45
   0  -1   5    0.06    1.14
   2 -11   5    8.00    1.72
  -2   4   6   -0.62    1.02
  -1   1   6    7.13    1.54
   1  -7   6    3.83    1.59
   2 -13   6    6.53    1.87
   2 -14   6   49.69    3.55
  -2   3   7    0.87    1.01
  -1   0   7    0.16    1.18
   0  -4   7    8.24    1.89
   1  -9   7   11.31    2.07
   2 -17   7    2.37    1.95
   2 -18   7   -1.65    1.71
   2 -19   7    1.96    2.23
  -6  10   8    1.46    0.89
  -3   4   8   23.77    2.20
  -1  -2   8   14.24    2.32
   0  -6   8    5.17    1.86
   1 -12   8   15.05    2.69
  -5   7   9    0.11    1.15
  -4   5   9    2.88    1.33
  -1  -4   9    9.42    2.24
   0  -9   9   11.28    2.82
   1 -16   9    0.89    1.96
   1 -17   9   -0.77    2.09
  -1  -7  10   -1.24    2.17
   0 -12  10    1.70    2.06
   0 -13  10    3.72    2.40
  -4   1  11    1.11    1.79
  -2  -5  11   -0.69    1.72
   2 -10  -1   35.09    0.97
   3 -19   0    0.59    0.96
   3 -25   0   -0.51    1.03
   3 -26   0    0.28    1.07
   3 -27   0    1.46    1.05
   3 -18   1    6.01    1.28
   3 -19   1    0.72    1.00
   3 -27   1   -0.11    1.16
   3 -28   1   -0.15    1.12
   2  -9   2    6.29    1.26
   3 -19   2   42.73    2.68
   3 -20   2    0.08    1.22
   3 -26   2    0.62    1.16
   3 -27   2   -0.36    1.10
  -1   3   3   54.15    1.64
   0   0   3   -0.46    0.66
   3 -20   3    0.44    1.09
   3 -21   3    3.67    1.31
   3 -22   3    0.62    1.33
   3 -23   3   10.48    1.99
   3 -24   3   -0.10    1.45
   3 -25   3   -0.02    1.33
   3 -26   3    3.10    1.46
   2 -12   5    1.61    1.44
  -5  10   6    1.87    0.80
   0  -3   6    8.69    1.66
   2 -15   6   81.92    4.46
   2 -16   6    3.49    2.17
  -3   5   7   16.82    1.73
   1 -10   7   -0.12    1.59
   2 -20   7    0.21    1.76
   2 -21   7   -0.07    1.68
   2 -22   7    0.81    1.72
  -5   8   8   14.23    1.57
  -4   6   8    2.40    1.14
  -2   1   8   17.90    2.05
   0  -7   8   24.72    2.75
   1 -13   8    2.97    2.10
   1 -14   8   14.18    2.94
  -7  10   9    0.69    1.01
  -3   2   9    5.23    1.65
  -2  -1   9    4.48    1.98
  -1  -5   9    3.25    2.09
   0 -10   9    1.63    2.03
  -6   7  10   -0.54    1.07
  -5   5  10   11.14    1.95
  -4   3  10    0.53    1.21
  -3   0  10    0.98    1.91
  -2  -3  10   -0.92    1.69
  -1  -8  10    3.42    2.48
   0 -14  10    0.43    2.24
  -5   3  11    0.30    1.59
  -2  -6  11    4.23    2.09
   3 -22   0   26.05    1.80
   3 -23   0   25.46    1.83
   3 -24   0   12.52    1.45
   2  -9   1  457.92    5.42
   3 -20   1    7.91    1.37
   3 -21   1    8.83    1.45
   3 -22   1    1.37    1.11
   3 -23   1    0.08    1.04
   3 -24   1    1.77    1.15
   3 -25   1   -0.31    1.06
   3 -26   1    3.34    1.19
   3 -21   2   16.89    1.80
   3 -22   2   11.39    1.82
   3 -23   2    3.10    1.44
   3 -24   2    6.22    1.62
   3 -25   2    4.53    1.64
   2 -10   3   30.17    2.09
  -2   5   4   24.77    1.34
   0  -1   4   25.23    1.79
   1  -5   4   52.24    2.65
   2 -11   4   40.51    2.63
   0  -2   5   22.30    2.00
   2 -13   5   10.89    1.98
   2 -14   5   12.20    2.31
  -4   8   6   18.47    1.41
  -3   6   6    0.43    0.93
   1  -8   6   63.98    3.60
   2 -17   6   23.50    2.88
   2 -18   6    4.05    1.97
   2 -19   6    5.28    2.30
  -7  12   7    4.57    0.89
  -5   9   7   23.53    1.57
  -4   7   7    2.33    0.99
  -2   2   7    7.15    1.57
  -1  -1   7    2.39    1.38
   0  -5   7    2.73    1.61
   1 -11   7    1.04    1.54
  -7  11   8   -0.41    0.80
  -1  -3   8    7.46    1.79
   0  -8   8   -0.83    1.48
   1 -15   8   -2.27    1.76
   1 -16   8   -0.05    1.92
  -4   4   9    0.24    1.24
   0 -11   9    0.77    1.81
  -4   2  10    1.67    1.77
  -2  -4  10    1.97    1.96
  -1  -9  10    1.25    2.11
  -4   0  11   -1.16    1.39
  -3  -3  11    1.54    1.78
  -2  -7  11   -0.66    1.78
   0   0   2 1466.61    7.69
   1  -4   2  148.36    3.08
   2 -10   2    1.14    1.11
   2 -11   3   25.40    2.13
   2 -12   4    3.92    1.41
   1  -7   5    8.14    1.62
   2 -15   5   14.87    2.14
   2 -16   5   -0.78    1.70
  -2   3   6    0.53    1.11
  -1   0   6   14.07    1.69
   0  -4   6   15.72    1.97
   1  -9   6   -1.02    1.36
   2 -20   6    1.71    1.80
   2 -21   6   -0.04    1.64
   2 -22   6   -0.19    1.32
   2 -23   6    0.13    1.78
   2 -24   6   -1.01    1.73
   0  -6   7    0.36    1.51
   1 -12   7    8.69    2.03
   1 -13   7    5.01    2.31
  -3   3   8    2.08    1.15
  -2   0   8    8.88    1.73
  -1  -4   8   58.81    3.80
   0  -9   8    1.38    1.82
   1 -17   8    1.57    2.05
   1 -18   8    0.27    1.88
   1 -19   8    0.34    1.86
   1 -20   8    0.82    2.25
  -6   8   9    4.53    1.32
  -5   6   9    0.33    1.24
  -3   1   9    1.84    1.53
  -2  -2   9    3.49    1.61
  -1  -6   9   -0.06    1.58
   0 -12   9   -0.83    1.96
   0 -13   9   10.74    2.66
  -7   8  10   -0.37    1.17
  -6   6  10    0.55    1.33
  -5   4  10    3.15    1.68
  -3  -1  10    0.42    1.45
  -1 -10  10    0.20    2.26
  -5   2  11    2.37    1.58
  -4  -1  11    1.89    1.95
  -3  -4  11   -0.23    1.66
  -2  -9  11   -0.84    2.11
   2 -10   0    0.82    0.66
   1  -4   1  160.57    2.55
   2 -10   1   28.38    1.62
   1  -5   3  176.83    4.05
  -1   2   4    1.73    0.83
   1  -6   4   61.20    2.90
   2 -13   4   67.51    3.42
   2 -14   4   37.52    2.90
  -2   4   5    5.63    0.99
  -1   1   5  254.05    5.08
   0  -3   5   91.29    3.55
   2 -17   5   35.54    3.02
   2 -18   5   21.07    2.73
   1 -10   6   14.75    2.18
  -3   4   7    3.04    1.25
  -1  -2   7   10.18    1.81
   0  -7   7    2.21    1.64
   1 -14   7    8.98    2.16
   1 -15   7    8.48    2.60
  -6   9   8   14.43    1.62
  -4   5   8   11.57    1.66
   0 -10   8    1.24    1.86
  -2  -3   9    2.18    1.58
  -1  -7   9    3.65    2.04
  -1  -8   9    2.62    2.33
   0 -14   9    0.81    2.07
   0 -15   9    4.11    2.24
   0 -16   9   -1.37    2.19
  -4   1  10   12.05    2.24
  -3  -2  10   16.47    2.45
  -2  -6  10    4.38    2.14
  -1 -11  10    0.39    2.03
  -1 -12  10    0.03    1.93
  -5   1  11   -0.18    1.70
  -3  -5  11   -2.20    1.80
  -1   3   2   35.72    0.97
   2 -11   2   55.93    2.48
   0  -1   3  202.38    3.74
   2 -12   3   25.77    2.05
   0  -2   4  510.41    6.97
   1  -7   4   16.09    1.82
   2 -15   4   14.41    2.07
   2 -19   5    4.91    1.76
   2 -20   5   -0.65    1.52
   2 -21   5    0.09    1.37
   2 -22   5    0.93    1.62
   2 -23   5   -0.07    1.55
   2 -24   5    1.48    1.72
   2 -25   5    1.34    1.57
  -1  -1   6    8.46    1.49
   0  -5   6    9.34    1.75
   1 -11   6   -1.36    1.41
   1 -12   6    8.01    2.15
  -2   1   7    1.01    1.12
   0  -8   7    2.53    1.60
   1 -16   7   -0.92    1.77
   1 -17   7    1.30    1.89
  -5   7   8   11.40    1.55
  -3   2   8   18.38    2.15
  -2  -1   8   17.00    2.15
  -1  -5   8   14.53    2.24
   0 -11   8   10.11    2.37
   0 -12   8    0.35    2.25
  -7   9   9    0.73    1.04
  -4   3   9   -0.03    1.04
  -3   0   9    0.17    1.20
  -2  -4   9    5.64    2.08
  -1  -9   9    0.51    2.23
   0 -17   9   -1.90    2.05
   0 -18   9   -0.75    2.17
  -5   3  10   10.40    2.14
  -3  -3  10    1.83    2.22
  -2  -7  10    1.32    2.02
  -1 -13  10   -1.89    1.84
  -1 -14  10    1.57    2.34
  -1 -15  10    2.81    2.53
  -4  -2  11    5.76    2.00
  -3  -6  11    3.03    2.03
   1  -5   2  267.67    4.25
   1  -6   3   61.38    2.58
   2 -13   3    5.06    1.31
   2 -16   4   30.01    2.62
   2 -17   4    6.71    1.74
   0  -4   5    7.23    1.57
   0  -6   6    7.34    1.74
   1 -13   6    8.28    1.90
   0  -9   7    2.04    1.47
   1 -18   7   -1.55    1.76
   1 -19   7   17.18    2.83
   1 -21   7    0.53    1.75
   1 -22   7    0.84    1.77
   1 -23   7    0.67    2.01
  -1  -6   8   30.05    2.89
   0 -13   8   22.58    3.05
  -5   5   9    0.43    0.96
  -1 -10   9    1.90    2.07
  -4   0  10    8.20    1.93
  -2  -8  10    0.90    2.00
  -5   0  11   -0.03    1.50
  -4  -3  11   -0.40    1.65
  -3  -7  11    9.00    2.44
   3  21  -8    1.59    1.74
   3  20  -8   -0.85    1.48
   3  19  -8    0.53    1.43
   3  18  -8    2.37    1.47
   3  17  -8    0.86    1.39
   3  16  -8   -0.81    1.24
   2   5  -8    3.94    0.63
   3  23  -7    3.40    2.10
   3  22  -7   -1.45    1.45
   3  21  -7    1.38    1.53
   3  20  -7   -0.42    1.44
   3  16  -7    4.70    1.32
   3  15  -7   -0.12    1.29
   3  14  -7    2.34    1.33
   3  24  -6   -0.01    1.99
   3  23  -6    1.48    1.74
   3  22  -6    1.57    1.60
   3  15  -6    1.94    1.23
   3  14  -6   45.69    2.87
   2   4  -6   -0.26    0.45
   3  17  -5    8.61    1.75
   3  14  -5    0.86    1.50
   3  18  -4    0.83    1.78
   2   5  -4   23.68    1.21
   2   6  -3  114.90    2.75
   2   8  -2    1.69    0.91
   2  11  -1   44.84    2.57
   1  28   1    3.37    2.32
   1   9   1    0.31    0.97
   0  27   3    5.83    2.41
   0  10   3    8.07    1.56
  -1   3   3   52.34    1.24
  -1  19   5    0.49    1.59
  -1  18   5    6.88    1.87
  -1  17   5    8.99    1.94
  -2   6   5   34.29    1.47
  -2  23   6    5.82    2.23
  -2  15   6   15.29    1.96
  -2  14   6    6.26    1.52
  -3  23   7   -0.32    1.80
  -3  22   7   -0.72    1.43
  -3  21   7    2.29    1.54
  -4  20   8    0.69    1.40
  -4  19   8    0.89    1.31
  -4  18   8    1.18    1.25
  -6   9   9   16.74    1.15
   2   8 -10    0.49    0.67
   3  18  -9    0.79    1.50
   2   6  -9    1.06    0.62
   3  15  -8    7.02    1.55
   3  14  -8    2.31    1.23
   3  13  -7   13.43    1.73
   2   4  -7    5.78    0.59
   3  13  -6    0.92    1.07
   3  26  -5    2.81    2.10
   2   4  -5    6.41    0.68
   3  15  -4    2.91    1.49
   3  14  -4    1.33    1.54
   3  19  -3   18.57    2.66
   2  10  -1   39.76    2.44
   1   3  -1    1.21    0.43
   0   5   2    3.33    0.76
   0  28   3    5.00    2.68
  -1  16   5    1.05    1.24
  -1  15   5    6.89    1.55
  -1  14   5    6.36    1.64
  -2  13   6    1.74    1.18
  -4  14   8   10.05    1.57
   3  17  -9    0.91    1.37
   3  16  -9    1.27    1.30
   3  15  -9    2.45    1.29
   3  13  -8    9.29    1.48
   3  12  -7    8.48    1.39
   3  12  -5    3.27    1.22
   3  13  -4   13.76    1.80
   2   7  -2  150.40    3.44
   2  13   0   80.35    3.78
   1   5   0    0.21    0.57
   1   8   1    6.94    1.15
   0   9   3   54.21    2.41
   0  18   4    1.12    1.46
  -1  13   5   21.26    2.08
  -3   5   6   52.84    1.44
  -4  13   8    3.16    1.09
  -5  16   9    0.82    1.12
  -6   8   9    2.66    0.66
   3  14  -9    1.96    1.23
   3  12  -8   10.46    1.44
   3  11  -7   -0.24    0.98
   3  11  -5    7.31    1.31
   3  27  -3    9.00    2.88
   3  26  -3    1.56    2.10
   2   9  -1   51.36    2.42
   2  29   0    0.44    2.50
   2  28   0    0.61    2.45
   2  12   0  190.83    5.14
   0   8   3    1.97    1.13
   0  27   4   -0.13    1.89
   0  26   4   -0.04    2.08
   0  15   4    1.56    1.33
   0  14   4   -0.67    1.33
  -1  12   5    0.64    1.01
  -3  11   7    0.34    0.90
  -4   5   7    1.90    0.48
  -4  12   8   31.12    2.01
  -5   6   8    0.60    0.52
  -5  15   9   -0.14    0.98
   2   7 -10    2.87    0.61
   3  13  -9    3.90    1.31
   3  11  -8   23.95    1.84
   3  10  -7    0.35    0.94
   3  10  -6   11.31    1.46
   3  10  -5   22.69    1.85
   3  11  -4    0.33    1.08
   2   4  -4    0.28    0.50
   3  13  -3   60.40    3.12
   3  12  -3    1.23    1.44
   2   5  -3  108.30    2.43
   2  11   0   36.05    2.39
   2  16   1   16.20    2.52
   1   7   1    0.02    0.77
   1  11   2    1.54    1.32
   0  13   4    2.04    1.36
  -1  11   5  124.06    3.81
  -2   5   5    1.61    0.57
  -3  10   7    0.97    0.90
  -4  11   8    5.54    1.12
  -5  14   9    0.35    0.93
   2   9 -11    0.28    0.56
   3  12  -9   -0.56    1.04
   3   9  -6   38.17    2.08
   3  10  -4  225.11    4.98
   2   6  -2   25.04    1.42
   2   8  -1   62.77    2.48
   2  15   1    4.54    1.65
   1  10   2  448.99    6.99
   1  28   3    1.96    2.48
   1  27   3    0.12    2.00
   0  12   4    0.31    1.25
  -1  10   5    4.55    1.29
  -1  24   6    5.54    2.22
  -1  23   6    1.22    1.98
  -2  23   7   -0.15    1.81
  -2  22   7    4.31    2.00
  -2  20   7    0.34    1.71
  -2  19   7   -0.39    1.52
  -5  13   9   -0.13    0.80
   3  14 -10   -1.04    0.91
   3  10  -8    8.09    1.21
   4  22  -7    9.22    2.32
   4  21  -7    3.31    1.92
   3   9  -7   24.72    1.67
   4  24  -6    0.81    2.03
   4  23  -6   -0.81    1.81
   4  22  -6    0.41    1.80
   4  25  -5    0.68    2.15
   4  24  -5    0.77    2.06
   3   9  -5    7.33    1.26
   3  11  -3   24.24    2.00
   2  10   0    1.49    1.17
   1   4   0  637.89    5.27
   2  14   1   38.52    2.75
   2  13   1   47.72    3.02
   1  14   3    5.61    1.50
   0   7   3  632.98    6.74
   0  11   4   40.57    2.47
   0  25   5   -1.52    1.93
  -1  25   6   -0.12    1.65
  -1  19   6    7.23    1.71
  -1  18   6    4.64    1.50
  -1  17   6   -1.33    1.30
  -2  18   7    2.66    1.27
  -2  17   7    5.77    1.68
  -3   9   7   24.91    1.55
  -3  21   8    1.46    1.46
  -3  20   8    0.23    1.35
  -3  19   8   -0.24    1.25
  -3  18   8    2.43    1.35
  -4  10   8   18.67    1.42
  -5  12   9   -0.28    0.78
   3  13 -10    0.06    0.94
   3  11  -9    1.90    1.01
   4  20  -8    0.26    1.50
   4  20  -7    0.92    1.46
   4  19  -7    0.18    1.57
   4  18  -7    0.90    1.55
   4  18  -6   10.65    1.88
   4  19  -5    0.61    1.34
   4  25  -4    2.27    2.05
   3   9  -4    0.45    1.13
   3  10  -3   28.30    2.11
   3  12  -2   14.96    1.82
   3  14  -1    0.70    1.56
   2   7  -1  136.72    3.32
   3  28   0    2.00    2.69
   3  27   0    1.96    2.25
   2   9   0   21.21    1.91
   2  12   1    8.70    1.85
   1   6   1  299.09    4.44
   1   9   2   47.22    2.36
   1  13   3   31.80    2.36
   0  19   5   20.50    2.45
  -1  16   6   16.11    1.93
  -1  15   6   21.47    2.23
  -2  16   7    0.10    0.93
  -2  15   7   -1.01    1.15
   4  19  -8   -1.90    1.20
   4  18  -8   -0.64    1.21
   3   9  -8    5.51    1.02
   4  17  -7   -0.84    0.95
   4  16  -7    5.79    1.66
   4  16  -6   11.41    1.93
   3   8  -6   21.51    1.49
   4  16  -5   20.65    2.39
   3   8  -5   20.38    1.53
   4  18  -4    2.99    1.50
   4  26  -3    0.80    2.28
   3  11  -2  160.20    4.55
   3  13  -1    6.07    1.76
   3  18   0   -1.02    1.67
   2  16   2   12.17    2.12
   1  12   3   20.71    1.96
   1  27   4    3.30    2.45
   1  26   4    1.42    2.00
   0  10   4   85.33    3.11
   0  16   5   -0.93    1.22
  -1  14   6   -0.23    1.21
  -5  11   9    0.16    0.72
   3  12 -10    3.88    1.00
   3  10  -9    6.64    1.12
   4  17  -8    0.81    1.25
   4  16  -8    5.56    1.55
   4  15  -7    4.04    1.50
   3   8  -7    0.55    0.77
   4  15  -6    0.68    1.07
   2   3  -6    0.40    0.33
   2   3  -5    2.75    0.45
   3   8  -4    0.65    0.97
   3   9  -3    0.67    0.99
   2   4  -3    3.58    0.62
   2   5  -2  266.32    3.82
   3  15   0   13.79    2.27
   3  27   1   -0.87    2.07
   2  11   1   13.71    1.76
   2  15   2   86.72    4.05
   1   8   2  177.27    4.00
   0   6   3   35.35    1.68
   1  18   4    4.18    1.61
   1  17   4    4.08    1.61
   0  15   5   39.80    2.76
  -1  13   6   10.61    1.60
  -2   8   6  111.30    2.85
  -3   4   6   24.97    0.81
  -3   8   7    1.01    0.77
  -4   9   8    8.69    0.99
  -4  16   9   -0.26    1.00
   4  17  -9    0.41    1.30
   4  15  -8    0.15    1.16
   4  14  -7   12.43    1.77
   4  14  -6    0.00    1.00
   4  15  -4    0.26    1.27
   4  14  -4    6.29    1.77
   4  16  -3   46.31    3.23
   3  10  -2    9.23    1.54
   4  26  -1    3.30    2.69
   3  12  -1    4.95    1.42
   2   6  -1   25.48    1.48
   3  14   0    1.65    1.66
   2   8   0  371.91    5.81
   2  10   1   28.87    2.26
   2  14   2   14.15    2.01
   1  11   3    2.67    1.18
   1  16   4    0.26    1.41
   0   9   4  187.83    4.28
   0  14   5   -0.04    1.15
  -2   4   5    6.72    0.62
   0  25   6    0.56    2.00
   0  24   6    2.34    2.04
   0  23   6    0.01    1.88
  -1  23   7    1.75    1.87
  -1  22   7    0.58    1.76
  -3  13   8    8.34    1.38
  -4  15   9    0.29    0.99
   3  11 -10    1.97    0.82
   4  16  -9   -1.06    1.18
   4  14  -8   10.46    1.74
   3   8  -8    1.25    0.83
   4  13  -7    2.47    1.32
   4  13  -6    1.11    1.18
   3   7  -6   15.58    1.26
   4  13  -5   30.61    2.41
   3   7  -5    7.73    1.12
   4  15  -3    2.33    1.49
   3   8  -3  121.60    3.39
   3  13   0   22.78    2.38
   1   5   1    6.64    0.86
   2  18   3    2.29    1.58
   2  17   3    7.23    2.21
   1  10   3  263.17    5.46
   1  26   5   -1.09    1.72
   1  25   5   -1.57    1.64
   0  13   5    0.06    1.00
  -1  12   6    0.50    1.10
  -1  21   7   11.07    2.17
  -1  20   7   27.31    2.82
  -1  19   7    0.37    1.69
  -2  21   8    0.48    1.54
  -2  20   8    1.78    1.53
  -5  10   9    1.06    0.72
   4  15  -9   -1.49    0.97
   3   9  -9    0.83    0.80
   3   7  -7    5.30    0.90
   5  23  -6    0.17    1.91
   5  22  -6    2.05    1.94
   4  12  -6    3.43    1.21
   5  24  -5   -0.29    1.73
   5  23  -5    5.43    2.26
   5  22  -5    0.60    2.03
   4  12  -5    0.99    1.25
   5  25  -4   -0.54    2.13
   4  13  -4    9.49    1.60
   3   7  -4   14.84    1.32
   2   3  -4    1.16    0.42
   4  14  -3    2.71    1.40
   4  16  -2    0.38    1.43
   4  15  -2    0.81    1.67
   3   9  -2  345.40    5.95
   4  26   0    2.68    2.31
   2   7   0   94.34    2.90
   2   9   1  465.88    6.95
   1   7   2  233.07    4.28
   2  16   3   16.32    2.24
  -1   2   3   72.52    1.12
   2  27   4   -0.11    2.54
   2  26   4   -0.36    2.19
   2  25   4    1.45    2.26
   0  12   5   -0.68    1.08
   0  18   6    0.03    1.43
  -2   7   6  149.29    2.98
  -1  18   7    7.58    1.93
  -2  19   8   -0.05    1.26
  -2  18   8    1.81    1.35
  -3  12   8   10.30    1.40
  -4   8   8    5.83    0.83
  -4  14   9    1.81    0.99
   4  13  -8    2.97    1.17
   5  21  -7    1.54    1.73
   4  12  -7    1.88    1.08
   5  21  -6   -0.14    1.20
   5  21  -5    2.06    1.59
   5  24  -4    1.80    1.89
   4  12  -4    1.01    1.32
   5  26  -3    0.94    2.37
   5  25  -3   -0.67    1.91
   4  13  -3    8.76    1.60
   4  14  -2    3.14    1.71
   4  17  -1    1.58    1.63
   3  10  -1    8.20    1.52
   3  12   0    7.91    1.58
   1   3   0  283.39    3.14
   2  15   3   12.43    1.99
   1  13   4    8.65    1.55
   0   8   4   40.06    1.98
   0  17   6    0.02    1.12
  -1  17   7   -0.27    1.22
  -1  16   7   -0.29    1.17
  -3   7   7    6.30    0.85
  -4  13   9    3.47    0.99
   3  10 -10    0.25    0.63
   4  14  -9    0.24    0.96
   5  20  -7    1.39    1.43
   5  19  -7    0.85    1.47
   5  18  -6    1.71    1.54
   4  11  -6    1.31    1.06
   5  18  -5    2.26    1.65
   4  11  -5    1.96    1.17
   4  12  -3    7.31    1.67
   3   7  -3   42.61    2.01
   5  25  -2    3.29    2.30
   3   8  -2   28.00    1.84
   2   4  -2   39.65    1.45
   4  16  -1    6.72    1.84
   3  11   0   19.57    1.99
   4  27   1    3.56    2.64
   4  26   1    2.16    2.23
   3  18   2   30.89    2.97
   3  17   2    0.89    2.24
   2  11   2   57.57    2.92
   3  27   3    3.87    2.45
   3  26   3    4.68    2.24
   2  14   3    6.24    1.60
   1   9   3    3.79    1.17
   1  12   4    8.73    1.45
  -1   4   4   29.67    1.12
   0  11   5    2.14    1.03
   0  16   6    2.56    1.28
  -3  11   8   20.74    1.58
   4  13  -9    3.53    1.14
   5  19  -8    0.07    1.31
   4  12  -8   30.86    2.00
   5  18  -7   -0.97    1.37
   4  11  -7   -0.26    0.87
   5  17  -6   -0.83    1.30
   5  17  -5    1.73    1.56
   3   6  -5   18.01    1.24
   4  11  -4   13.92    1.60
   4  13  -2   37.05    2.65
   5  27  -1    4.22    2.86
   5  26  -1    6.99    3.05
   4  15  -1   -0.87    1.34
   3   9  -1  117.92    3.65
   2   5  -1    0.89    0.69
   4  17   0   26.58    2.88
   2   8   1    0.61    0.97
   1   6   2  406.70    5.26
   2  13   3    6.91    1.76
   1  16   5   -1.16    1.25
   1  24   6   -0.25    1.93
   1  23   6    3.85    2.17
   0  15   6   30.93    2.45
   0  23   7   -0.89    1.72
   0  22   7    0.12    1.74
  -1  15   7   11.60    1.58
  -2  10   7   25.99    1.73
  -4  12   9    1.34    0.92
  -5   9   9    0.27    0.55
  -6  11  10    2.72    0.61
   3   8  -9   34.91    1.43
   5  18  -8   -0.37    1.19
   3   7  -8   24.44    1.23
   5  17  -7    0.40    1.42
   5  16  -6   -0.69    1.27
   3   6  -6   -0.41    0.61
   5  16  -5   -0.12    1.39
   4  10  -5   12.83    1.54
   3   6  -4   55.56    1.97
   4  11  -3  112.98    3.86
   4  12  -2  111.81    4.08
   4  14  -1    6.01    1.63
   4  16   0   99.00    4.61
   3  10   0    8.72    1.55
   2   6   0   40.42    1.82
   3  12   1  118.75    4.23
   4  27   2    0.46    2.32
   2  10   2   -0.93    1.05
   1   8   3   83.05    2.90
   1  11   4   75.39    3.15
   2  25   5    0.85    2.10
   2  24   5    0.23    1.73
   0  10   5   53.05    2.53
   0  14   6   22.96    2.21
   0  21   7    0.75    1.51
   0  20   7   -1.16    1.72
  -1  14   7    3.01    1.23
  -1  21   8    1.45    1.59
   4  14 -10   -0.10    0.91
   4  12  -9    1.83    1.07
   5  17  -8    2.15    1.27
   4  11  -8    3.83    1.14
   5  16  -7    1.04    1.40
   4  10  -7    0.88    0.97
   5  15  -6   18.00    2.09
   5  15  -5    2.24    1.49
   4  10  -4   10.14    1.38
   2   3  -3   35.42    1.13
   3   7  -2   32.05    1.91
   4  13  -1    3.27    1.42
   5  27   0    0.49    2.51
   5  26   0    4.50    2.64
   1   4   1  164.51    2.79
   3  14   2   -0.19    1.41
   2  12   3   23.62    2.09
   2  16   4   35.72    2.89
   0  13   6    4.49    1.42
  -2   6   6    4.97    0.79
   0  19   7    3.96    1.69
  -1  20   8    0.96    1.25
  -1  19   8    0.38    1.35
  -3  10   8    7.96    1.09
  -3  15   9    4.02    1.23
   3   9 -10   -0.09    0.53
   5  16  -8    0.39    1.06
   5  15  -7    2.63    1.40
   3   6  -7    1.97    0.68
   6  23  -5    0.74    1.93
   6  22  -5   -0.85    1.75
   5  14  -5    9.59    1.79
   6  24  -4   -0.21    1.81
   6  23  -4    2.67    2.16
   4  10  -3    5.64    1.48
   3   6  -3    4.24    0.97
   4  11  -2  149.53    4.51
   4  12  -1   26.97    2.44
   3   8  -1  341.40    5.72
   3  11   1   52.17    2.89
   2   7   1    2.93    0.97
   2   9   2    6.83    1.31
   2  15   4   15.45    2.15
   1  10   4    2.01    1.07
   2  19   5    5.40    2.08
   0   9   5   21.36    1.70
   0  18   7   -0.11    1.16
  -2   9   7    1.39    0.87
  -1  18   8    2.58    1.46
  -4  11   9   -0.14    0.77
   4  13 -10    0.12    0.83
   5  15  -8    3.23    1.47
   5  14  -7    5.23    1.46
   6  22  -6    0.02    1.57
   6  21  -6    0.75    1.72
   5  14  -6    1.07    1.06
   4   9  -6   20.21    1.65
   4   9  -5    7.57    1.26
   5  14  -4    9.58    1.67
   4   9  -4    2.67    1.19
   5  15  -3   29.02    2.59
   6  25  -2    0.41    2.34
   3   9   0  143.11    4.04
   5  26   1    2.14    2.54
   4  19   2   19.88    2.62
   3  13   2  105.88    4.20
   4  26   3    1.39    2.34
   2  11   3   21.44    1.96
   1  13   5    1.62    1.19
   0  12   6   18.97    1.88
   0  17   7   15.50    1.95
  -1  17   8    5.04    1.59
  -4   7   8    4.11    0.65
  -3  14   9    0.25    0.94
   5  16  -9    0.00    1.18
   4  11  -9    0.07    0.88
   4  10  -8   20.11    1.51
   6  20  -7    3.78    1.79
   6  20  -6    0.15    1.33
   5  13  -5    2.86    1.41
   5  13  -4    3.52    1.58
   5  14  -3    9.27    1.80
   6  24  -2    4.67    2.23
   4  10  -2   46.08    2.58
   4  11  -1    1.32    1.28
   2   4  -1 1691.10    9.00
   4  13   0    1.84    1.37
   3  10   1   13.02    1.70
   3  12   2    8.78    1.64
   1   5   2  272.77    3.99
   1   7   3  126.66    3.23
   1  12   5    3.50    1.38
   2  24   6   -0.21    1.85
   2  23   6    0.47    1.90
   1  23   7   -0.49    1.57
   1  22   7    0.77    1.78
   0  16   7   -0.30    1.21
  -3   6   7    2.00    0.57
   5  14  -8    0.24    1.05
   6  19  -7   -0.14    1.43
   5  13  -7   27.12    2.15
   4   9  -7    0.73    0.89
   6  19  -6   -1.13    1.40
   6  18  -6    0.75    1.63
   3   5  -5   13.68    0.97
   5  13  -3    0.77    1.49
   4   9  -3    0.56    1.02
   5  14  -2    1.21    1.43
   3   6  -2   73.18    2.45
   6  25  -1   -0.21    2.26
   6  24  -1   -0.19    1.94
   3   8   0   36.26    2.14
   2   5   0   81.17    2.31
   5  26   2    1.28    2.48
   5  25   2    0.52    2.44
   2   8   2    0.31    0.97
   3  14   3    1.47    1.72
   2  10   3   33.55    2.20
   1   9   4   -0.36    0.91
   3  25   5   -1.79    1.93
   2  16   5    0.68    1.62
   2  22   6   -1.52    1.49
   1  15   6   10.74    1.93
   0  11   6   25.03    1.94
   0  15   7    0.49    1.16
   0  21   8    1.86    1.67
  -1  16   8   -0.04    1.20
  -2  12   8    2.02    0.94
  -3   9   8    4.87    0.87
  -3  13   9    0.89    0.95
  -6  10  10    0.11    0.35
   4  12 -10    3.26    0.90
   5  15  -9    0.06    1.00
   6  18  -7    0.84    1.39
   6  17  -6    1.86    1.63
   5  12  -6    2.86    1.25
   3   5  -6   57.70    1.59
   5  12  -5   -0.37    1.15
   4   8  -5   14.14    1.38
   5  12  -4   25.70    2.29
   4   8  -4   20.37    1.67
   3   5  -4    0.83    0.62
   2   3  -2  341.44    3.49
   4  10  -1  301.15    6.18
   5  17   0   -0.78    1.56
   2   6   1   14.50    1.27
   3  11   2    9.87    1.60
   4  25   4   -0.01    2.19
   4  24   4    2.30    2.32
   2  12   4    2.68    1.24
   2  15   5   17.58    2.33
   1  11   5    0.17    1.10
   1  19   7   10.32    2.12
  -2   8   7   40.50    1.74
   0  20   8    1.32    1.54
  -5   8   9   -0.01    0.35
  -5  12  10    0.24    0.56
   3   7  -9    1.06    0.57
   6  18  -8    0.77    1.27
   5  13  -8    3.16    1.21
   6  17  -7    4.51    1.55
   5  12  -7   16.93    1.79
   4   8  -6   20.18    1.42
   6  16  -5    2.92    1.61
   6  17  -4    4.14    1.57
   5  12  -3    0.72    1.18
   3   5  -3   43.23    1.71
   5  13  -2   32.43    2.58
   4   9  -2   15.32    1.69
   4  11   0   29.70    2.32
   4  13   1    7.16    1.67
   3   9   1   89.11    3.31
   3  13   3   10.71    1.80
   2   9   3   16.65    1.81
   4  23   4    1.76    2.06
  -2   3   5    2.25    0.36
   1  14   6   27.44    2.29
   1  18   7   -0.06    1.44
   0  14   7    6.49    1.42
   0  19   8    0.96    1.25
  -4  10   9    3.28    0.74
   5  14  -9    0.98    0.95
   4  10  -9    4.35    0.95
   4   9  -8    8.71    1.02
   3   6  -8    0.03    0.48
   6  16  -6    1.81    1.20
   7  22  -5   -0.42    1.79
   6  16  -4   13.99    2.02
   5  11  -4   14.77    1.83
   6  16  -3    4.02    1.77
   4   8  -3   46.85    2.30
   5  12  -2   55.51    3.23
   4  12   1    0.35    1.19
   3  10   2   16.26    1.96
   2   7   2  169.74    3.88
   1   6   3   61.51    2.17
   2  11   4   41.25    2.48
   1   8   4    5.17    1.08
   2  14   5   16.60    2.01
  -1   5   5  111.36    2.27
   0  18   8    0.11    1.27
  -2  11   8   29.22    1.74
  -3  12   9   -0.88    0.76
  -4  14  10   -0.29    0.71
   6  17  -8    1.45    1.30
   5  12  -8    1.93    1.08
   6  16  -7    0.59    1.16
   4   8  -7    1.95    0.79
   6  15  -6    0.05    1.23
   5  11  -6    6.92    1.32
   7  21  -5   -1.44    1.39
   6  15  -5   23.25    2.27
   6  15  -4    3.42    1.39
   5  11  -3    3.18    1.50
   4   8  -2    4.46    1.46
   5  13  -1    6.92    1.72
   4   9  -1    2.79    1.32
   3   6  -1 1073.98    8.98
   4  10   0   30.08    2.26
   3   7   0   90.82    2.98
   3   8   1   18.15    1.85
   1   3   1  903.11    5.82
   3  12   3    1.53    1.24
  -1   3   4   98.32    1.60
   1  10   5   10.85    1.40
   1  13   6    8.78    1.49
  -2   5   6    5.48    0.65
   2  22   7    0.31    1.74
   0  13   7    1.88    1.09
   0  17   8    1.64    1.42
  -1  18   9   -0.01    1.12
   4  11 -10    2.96    0.78
   5  13  -9   -0.50    0.89
   6  16  -8   -0.02    1.01
   6  15  -7    0.85    1.28
   5  11  -7    0.62    0.94
   7  20  -6   -0.79    1.56
   6  14  -5   -0.49    1.28
   4   7  -5   11.70    1.19
   4   7  -4    8.87    1.25
   3   5  -2    9.79    1.17
   5  12  -1   90.32    3.98
   2   4   0  425.12    4.74
   4  11   1    1.73    1.28
   4  13   2   -0.25    1.36
   1   4   2  150.94    2.79
   2   8   3    2.05    1.25
   4  18   4    5.78    2.09
   2  10   4   -0.26    1.16
   2  13   5   11.52    1.74
   2  16   6    3.89    1.83
  -1   7   6    0.12    0.67
   0  16   8    0.01    1.26
  -2  14   9    6.46    1.32
   3   5  -7   18.89    0.86
   7  19  -6    1.09    1.61
   6  14  -6    3.85    1.40
   5  10  -6    0.39    0.94
   4   7  -6    3.45    0.90
   5  10  -5    9.21    1.31
   6  14  -4    3.77    1.40
   5  10  -4   34.01    2.18
   5  10  -3   41.12    2.58
   4   7  -3  363.45    5.60
   5  11  -2   64.87    3.22
   6  18   0   28.03    3.07
   5  13   0    5.85    1.67
   2   5   1  117.05    2.81
   3   9   2   19.55    1.88
   3  11   3    8.68    1.52
   4  17   4    6.64    2.08
   1   7   4   16.97    1.49
   2  12   5    0.72    1.36
   1  12   6    7.22    1.32
   1  15   7    6.57    1.62
   0  12   7    0.44    1.01
   1  20   8    0.74    1.36
  -2  10   8   14.84    1.32
  -3   8   8    1.80    0.63
  -4  13  10    0.56    0.68
  -5  11  10   -0.05    0.45
   6  15  -8    2.56    1.13
   5  11  -8   37.29    2.04
   7  19  -7    0.49    1.26
   6  14  -7    1.93    1.28
   7  18  -6    1.47    1.58
   6  13  -5    1.82    1.40
   6  13  -4    1.58    1.50
   2   2  -4    0.63    0.29
   6  15  -1   28.38    2.73
   4   8  -1    3.47    1.25
   2   3  -1 1399.93    7.45
   6  17   0   -0.18    1.54
   4   9   0   23.82    2.03
   5  14   1    1.76    1.60
   4  10   1    9.13    1.76
   4  12   2    0.09    1.26
   2   6   2   35.03    1.80
   3  15   5   18.50    2.44
   1   9   5   20.11    1.62
   2  19   7    1.45    1.49
  -1   9   7    9.28    1.21
  -2   7   7    1.72    0.70
   1  19   8    0.66    1.30
   0  15   8    5.04    1.47
  -2  13   9    1.60    1.06
  -3  11   9    0.93    0.76
  -4   9   9    2.68    0.61
   5  12  -9   -0.61    0.79
   4   9  -9    3.79    0.76
   4   8  -8    6.43    0.84
   7  18  -7   -0.76    1.30
   5  10  -7    0.74    0.93
   7  17  -6   -0.20    1.54
   6  13  -6    2.09    1.24
   3   4  -4    8.15    0.80
   6  13  -3   15.55    1.96
   5  10  -2  311.47    6.36
   4   7  -2  206.78    4.38
   3   5  -1  717.15    6.94
   5  12   0    5.33    1.58
   3   6   0  579.58    6.81
   5  13   1   53.46    3.31
   3   7   1  175.21    4.12
   6  23   3   -0.08    2.24
   5  17   3    3.12    2.17
   3  10   3   19.60    1.89
   1   5   3  178.89    3.32
   3  12   4   19.86    2.06
   2   9   4    1.91    1.17
   2  14   6   44.97    3.02
   1  11   6   -0.43    1.06
   1  14   7    8.09    1.60
   1  18   8    0.28    1.31
   6  15  -9    1.14    1.13
   6  14  -8    1.54    0.99
   7  17  -7   -0.01    1.28
   6  13  -7    4.62    1.34
   4   7  -7    1.73    0.72
   6  12  -5   17.10    1.98
   5   9  -5   -0.31    0.93
   3   4  -5    1.26    0.53
   7  16  -4    5.60    1.84
   6  12  -4   32.08    2.52
   5   9  -4   11.97    1.44
   5   9  -3   28.23    2.20
   3   4  -3  104.78    2.31
   2   2  -3  124.65    1.66
   6  13  -2   -0.23    1.29
   4  11   2    7.46    1.55
   3   8   2  207.58    4.75
   2   7   3  181.06    4.06
   3  14   5   76.40    3.81
   2  11   5    7.82    1.39
   4  22   6    1.77    1.76
   3  21   7   -0.92    1.67
   1  17   8    0.51    1.39
   0  14   8    4.35    1.35
   0  18   9   -0.69    1.07
  -3  14  10    0.35    0.82
  -4  12  10    3.11    0.74
   4  10 -10    0.36    0.54
   7  16  -6    0.18    1.09
   6  12  -6    5.84    1.38
   8  20  -5    1.53    1.80
   4   6  -5    3.43    0.89
   8  20  -4    2.11    1.92
   4   6  -4    1.68    0.89
   7  16  -3    0.18    1.49
   6  12  -3    1.00    1.30
   5   9  -2  133.40    4.19
   5  10  -1   10.35    1.61
   4   7  -1  194.93    4.37
   5  11   0   14.43    1.87
   4   8   0    1.44    1.20
   5  12   1   63.83    3.45
   4   9   1   38.64    2.46
   4  12   3    1.34    1.35
   3  11   4    2.14    1.20
   5  22   5   -0.89    1.69
   1   8   5   13.68    1.46
   2  13   6    4.26    1.37
   3  20   7    4.07    1.91
   1  13   7    2.10    1.22
   2  20   8    0.90    1.62
  -1  11   8   11.68    1.41
  -2   9   8   41.21    1.77
  -2  12   9    3.37    1.02
   6  13  -8    2.59    1.25
   5  10  -8    4.08    1.02
   7  16  -7    1.15    1.27
   6  12  -7    0.53    1.22
   7  15  -6   -0.65    1.37
   8  19  -5    0.91    1.67
   7  15  -5    0.61    1.16
   8  19  -4   -0.79    1.72
   6  11  -4    6.56    1.73
   7  15  -3   12.86    2.11
   4   6  -3  338.32    5.07
   6  12  -2    5.23    1.56
   3   4  -2  778.29    6.46
   7  17  -1    0.41    1.69
   6  14   0    6.71    1.86
   7  22   2    1.08    1.99
   5  13   2   30.73    2.72
   4  10   2   45.40    2.70
   3   9   3    2.32    1.15
   2   8   4    1.44    1.09
   1   6   4   59.69    2.16
   3  13   5   10.78    1.79
   2  10   5   -1.07    1.03
   1  10   6   10.77    1.34
  -1   6   6   55.38    1.75
   3  19   7    0.25    1.65
  -3   5   7   17.43    0.63
   2  19   8    0.21    1.52
   1  16   8   -0.82    1.27
   0  17   9    0.55    1.21
  -3  10   9    6.07    0.89
   6  14  -9    0.62    0.92
   5  11  -9   -0.39    0.73
   7  16  -8   -0.78    1.25
   7  15  -7    6.96    1.55
   5   9  -7   26.58    1.66
   8  19  -6    2.69    1.76
   4   6  -6    0.21    0.72
   3   4  -6   27.98    0.94
   7  14  -5   11.60    1.91
   6  11  -5   32.55    2.25
   5   8  -5    7.39    1.21
   5   8  -4    3.90    1.21
   6  11  -3   52.24    2.95
   5   8  -3    0.58    1.32
   4   6  -2   11.30    1.30
   7  16  -1   15.52    2.31
   6  12  -1   33.38    2.67
   5   9  -1    8.10    1.50
   6  13   0    4.59    1.72
   5  10   0    7.52    1.50
   3   5   0    3.83    0.96
   5  11   1   38.98    2.73
   3   6   1   11.99    1.36
   2   4   1  116.08    2.62
   3   7   2    1.05    1.08
   2   5   2   94.70    2.63
   4  11   3   46.61    2.85
   6  21   4    1.26    2.19
   4  13   4   24.43    2.43
  -1   4   5  132.41    2.13
   3  15   6   -0.01    1.19
   2  12   6    3.70    1.45
   3  18   7   -0.73    1.66
   2  15   7    0.59    1.13
   1  12   7   10.01    1.54
  -1   8   7    2.80    0.78
   1  15   8    1.69    1.38
   0  16   9   -0.70    0.95
  -2  15  10    6.64    1.27
  -3  13  10    0.64    0.76
   5  12 -10    0.62    0.72
   8  18  -6   -1.35    1.39
   7  14  -6   -0.54    1.30
   8  18  -5    1.00    1.37
   8  18  -4   -0.81    1.45
   7  14  -3    3.65    1.44
   7  14  -2   -0.32    1.51
   6  11  -2   29.51    2.39
   5   8  -2    2.37    1.45
   2   2  -2  172.80    2.19
   7  15  -1   -0.35    1.39
   4   7   0  208.62    4.66
   2   3   0   45.07    1.50
   4   8   1   14.43    1.72
   5  12   2   85.97    3.99
   4   9   2    0.01    1.43
   1   3   2 1326.23    7.38
   5  14   3   -1.40    1.22
   2   6   3   26.62    1.66
   3  10   4    1.21    1.08
   3  12   5   16.90    1.98
   2  18   8    0.76    1.29
   6  13  -9    0.75    0.91
   7  15  -8    2.51    1.34
   6  12  -8    0.56    0.99
   7  14  -7    2.33    1.34
   6  11  -7   10.08    1.48
   8  17  -6   -0.15    1.44
   5   8  -6    0.94    0.93
   7  13  -5    7.65    1.68
   6  10  -5   11.91    1.67
   7  13  -4    0.31    1.41
   7  13  -3    2.63    1.59
   6  10  -3    1.15    1.43
   6  11  -1    4.32    1.51
   4   6  -1   74.43    2.69
   3   4  -1  396.15    4.88
   6  12   0    7.76    1.78
   5   9   0    6.66    1.44
   5  10   1    0.06    1.18
   1   2   1  613.29    4.31
   5  13   3   27.58    2.65
   3   8   3   13.82    1.57
   1   4   3  127.39    2.66
   4  12   4   37.25    2.73
   2   9   5    0.76    1.05
   1   7   5    8.99    1.23
   5  21   6    0.75    1.93
   3  14   6    2.28    1.34
   2  11   6   15.27    1.83
   1   9   6    0.21    0.95
   3  17   7    6.04    1.64
   2  14   7   26.10    2.27
   2  17   8    2.25    1.53
   1  14   8   15.02    1.90
  -1  10   8   19.09    1.43
  -3   7   8   27.78    1.03
  -1  13   9    4.67    1.09
  -2  11   9    0.27    0.82
   4   8  -9   -0.09    0.51
   4   7  -8    4.61    0.72
   7  13  -6    0.01    1.29
   7  13  -2    0.47    1.23
   6  10  -2    1.63    1.24
   5   8  -1   58.90    2.79
   5  11   2    8.87    1.79
   4  10   3    4.79    1.40
   3   9   4   13.82    1.72
   2   7   4   12.88    1.33
   3  11   5   -0.82    1.11
   3  13   6   42.65    2.94
   4  20   7    3.82    1.76
   3  16   7    3.21    1.75
   1  11   7   -0.84    0.96
  -2   6   7    0.62    0.51
   1  17   9   -0.45    1.16
  -2  14  10   -0.38    0.85
  -4  11  10    2.82    0.59
   5  10  -9    0.24    0.74
   5   9  -8   14.77    1.21
   8  17  -7    0.50    1.25
   5   8  -7    0.64    0.84
   8  16  -6   -1.08    1.40
   7  12  -5   14.35    1.89
   7  12  -4   31.72    2.60
   5   7  -4   49.13    2.30
   4   5  -4    1.31    0.79
   7  12  -3   -0.21    1.44
   5   7  -3  395.38    6.14
   6  11   0    5.59    1.59
   8  19   1   -1.12    2.14
   6  12   1   23.16    2.46
   4   7   1  102.63    3.45
   3   5   1  496.06    6.17
   8  21   2    3.29    2.47
   4   8   2  292.90    5.91
   3   6   2  409.82    6.04
   5  12   3   41.96    3.01
   5  14   4   28.07    2.64
   4  11   4   -1.04    1.17
   1   5   4   51.51    1.94
   4  13   5    5.91    1.54
  -2   4   6    0.14    0.36
   4  19   7    0.79    1.50
   2  13   7    1.06    1.10
   2  16   8   -0.34    1.01
  -2   8   8   29.43    1.40
  -3  12  10    5.08    0.87
   7  14  -8    0.60    1.11
   6  11  -8   -0.11    1.01
   8  16  -7    0.51    1.28
   7  13  -7    0.06    1.14
   4   6  -7    0.86    0.59
   7  12  -6    6.53    1.57
   8  15  -5   10.09    1.89
   5   7  -5   15.87    1.40
   4   5  -5    2.67    0.76
   6   9  -4  100.91    3.55
   6   9  -3    6.89    1.40
   9  20  -2    0.58    1.99
   9  19  -2    0.98    1.99
   7  12  -2   31.20    2.61
   5   7  -2  113.34    3.53
   4   5  -2    1.44    0.85
   9  20  -1    2.47    2.25
   6  10  -1    5.68    1.49
   5   8   0   44.33    2.53
   4   6   0  428.21    6.32
   5   9   1   15.33    1.80
   8  20   2   -0.95    2.10
   6  13   2    5.77    1.69
   5  10   2    1.11    1.31
   4   9   3    4.55    1.31
   3   7   3  261.90    5.19
   3  10   5    1.80    1.33
   2   8   5   -0.09    1.00
   4  15   6   -0.63    1.25
   2  10   6   15.16    1.77
   1   8   6   56.32    2.42
   4  18   7    5.49    1.79
   3  15   7    0.45    1.16
  -1   7   7    0.86    0.69
   2  15   8   -0.20    1.37
   1  13   8    1.20    0.94
   1  16   9    0.22    1.10
  -1  12   9    0.05    0.76
  -3   9   9    0.99    0.61
  -1  15  10    1.36    1.08
   5  11 -10    0.08    0.61
   6  12  -9    0.17    0.83
   6  10  -7   20.45    1.65
   8  15  -6   -0.26    1.00
   5   7  -6   11.82    1.21
   9  18  -5   -0.63    1.62
   7  11  -4   45.25    2.93
   3   3  -4    6.34    0.63
   3   3  -3   36.18    1.30
   6   9  -2    9.07    1.53
   7  12  -1   11.04    1.89
   5   7  -1   14.75    1.89
   2   2  -1 2183.32    8.43
   7  13   0   13.71    2.09
   6  10   0    5.97    1.52
   3   4   0  139.41    3.07
   6  11   1   40.02    2.87
   6  12   2    2.32    1.85
   2   4   2   37.76    1.65
   5  11   3   57.14    3.30
   2   5   3  125.01    3.08
   7  20   4   -0.04    2.02
   5  13   4    1.53    1.36
   3   8   4    3.89    1.28
   4  12   5   22.68    2.25
   3  12   6    7.20    1.56
  -1   5   6   50.92    1.54
   4  17   7    1.54    1.79
   3  14   7    2.66    1.47
   2  12   7   29.29    2.21
   1  10   7    2.98    1.11
   3  17   8    1.40    1.55
  -1   9   8   21.35    1.44
  -2  13  10    0.56    0.81
   4   9 -10    0.42    0.36
   7  13  -8    1.74    1.11
   8  15  -7   -0.97    1.09
   7  12  -7    4.86    1.32
   8  14  -6    1.05    1.44
   6   9  -6    0.36    0.94
   9  17  -5    1.50    1.69
   8  14  -5   -0.50    1.07
   7  11  -5    6.58    1.49
   7  11  -3    4.66    1.46
   9  18  -2    0.95    1.75
   8  14  -2    9.79    1.91
   7  11  -2    1.15    1.36
   3   3  -2 1458.06    8.19
   6   9  -1    1.78    1.22
   4   5  -1   21.22    1.56
   9  20   0   -0.22    2.15
   9  19   0    4.93    2.48
   2   3   1   19.49    1.11
   4   7   2    0.29    1.38
   8  20   3    2.48    2.40
   7  19   4    0.14    1.78
   5  12   4   20.65    2.40
   4  10   4   27.04    2.27
   2   6   4   -0.29    0.95
   6  17   5   10.37    2.54
   4  14   6   53.14    3.39
   2  14   8   -0.91    1.27
   1  12   8   15.32    1.76
   1  15   9   -0.12    1.02
  -2  10   9    0.34    0.70
   7  11  -6    1.41    1.25
   4   5  -6    0.21    0.58
   8  13  -4    4.72    1.69
   6   8  -4    0.80    1.23
   5   6  -4   11.55    1.37
   8  13  -3   14.69    2.23
   6   8  -3    0.95    1.28
   5   6  -3  285.41    5.08
   9  17  -2    1.08    1.74
   7  11  -1    3.57    1.53
   7  12   0    7.73    1.73
   5   7   0    3.45    1.31
   6  10   1    8.68    1.72
   5   8   1   -0.24    1.10
   4   6   1  113.34    3.48
   6  11   2    5.99    1.99
   5   9   2   95.31    3.80
   8  19   3    1.18    2.24
   5  10   3   30.15    2.49
   4   8   3   12.09    1.58
   4  11   5    5.76    1.73
   3   9   5    9.28    1.59
   6  19   6    2.23    2.08
   4  13   6    0.24    1.48
   3  11   6   76.25    3.45
   2   9   6    1.45    1.14
   3  13   7    1.73    1.39
   2  11   7   -0.70    1.07
   3  16   8   -0.83    1.37
   2  17   9   -0.82    1.06
  -1  11   9    1.30    0.92
  -1  14  10    1.78    0.99
   6  10  -8    1.16    0.97
   5   8  -8   18.11    1.24
   8  14  -7    3.59    1.35
   6   9  -7    1.06    0.94
   9  16  -5   -0.91    1.21
   8  13  -5    0.43    1.09
   6   8  -5    9.30    1.41
   5   6  -5    1.21    0.94
   3   3  -5   20.06    0.81
   9  16  -4    0.86    1.53
   7  10  -4   56.26    2.96
   7  10  -3   11.79    1.79
   8  13  -2    9.90    1.87
   7  10  -2   10.34    1.94
   6   8  -2    2.57    1.19
   5   6  -2  455.09    6.57
   3   3  -1 1137.99    7.69
   9  18   0    3.57    2.06
   6   9   0    1.98    1.26
   4   5   0  350.22    5.51
   3   4   1   15.70    1.39
   3   5   2    8.61    1.24
   8  18   3    1.57    2.23
   3   6   3    6.65    1.25
   5  11   4    1.37    1.70
   4   9   4   18.89    1.92
   7  19   5    1.97    2.36
   5  13   5   12.61    1.96
   2   7   5    3.56    1.11
   6  18   6    1.16    1.96
   5  18   7    0.21    1.53
   2  13   8   16.25    1.98
   2  16   9    0.61    1.25
   1  14   9    3.63    1.21
   6  11  -9    0.49    0.75
   5   9  -9   -0.27    0.61
   7  12  -8    6.32    1.26
   7  11  -7    0.78    1.05
   5   7  -7    1.05    0.76
   9  16  -6   -1.68    1.14
   8  13  -6    2.45    1.18
   9  15  -5    0.76    1.58
   7  10  -5    8.41    1.43
   9  15  -4    1.01    1.49
   8  12  -4    5.48    1.66
   4   4  -4  172.52    3.07
   8  12  -3    1.29    1.52
   4   4  -3   91.73    2.45
   4   4  -2    0.07    0.90
   7  10  -1    3.75    1.74
   6   8  -1   19.21    1.91
   5   6  -1  419.57    6.53
   7  11   0   22.95    2.40
   2   2   0   79.11    1.79
   5   8   2   47.89    2.72
   3   7   4    1.87    0.99
  -1   2   4    1.65    0.33
   7  18   5    1.20    2.04
   4  12   6    1.65    1.46
   3  10   6    0.63    1.29
   5  17   7    7.72    2.17
   3  15   8    1.13    1.19
  -2  12  10   -0.21    0.69
  -3  11  10    2.07    0.61
   7  13  -9    1.61    1.01
   8  14  -8    0.51    1.19
   8  13  -7    0.60    1.15
   9  15  -6    0.62    1.45
   7  10  -6   15.22    1.73
   6   8  -6   32.18    1.92
   8  12  -5   -0.26    1.02
   6   7  -3   22.88    1.96
   8  12  -2    3.32    1.47
   8  13   0    8.57    1.90
   6   8   0    6.61    1.44
   7  11   1    1.80    1.51
   6   9   1   10.10    1.74
   5   7   1    0.62    1.11
   9  19   2   -0.91    2.12
   6  10   2    3.52    1.57
   4   6   2   -0.25    1.07
   1   2   2  127.65    2.16
   6  11   3    0.38    1.33
   5   9   3   24.16    2.22
   4   7   3   37.35    2.30
   2   4   3  205.13    3.74
   5  12   5   -0.24    1.20
   4  10   5    0.63    1.23
   3   8   5   25.74    2.04
   6  17   6    1.32    1.64
   5  14   6    1.83    1.56
   2   8   6    4.27    1.18
   4  14   7    0.81    1.36
   3  12   7   -0.13    1.00
   2  10   7   11.83    1.63
   4  17   8    3.83    1.65
  -1   8   8    0.55    0.69
  -2   7   8    2.69    0.66
   2  15   9    0.93    1.23
  -1  13  10    0.56    0.84
  -4  10  10    0.45    0.34
   8  12  -6    4.81    1.60
   5   6  -6    0.84    0.74
   9  14  -5    0.95    1.66
   8  11  -4    1.77    1.42
   7   9  -4   18.98    1.87
   6   7  -4   68.00    2.73
   8  11  -3    5.45    1.69
   7   9  -3   28.09    2.25
  10  17  -2    3.33    2.14
   7   9  -2    3.25    1.33
   6   7  -2   61.18    2.82
   4   4  -1    0.13    0.81
   7  10   0    1.69    1.44
   5   6   0    1.45    1.21
   3   3   0  149.63    3.01
   4   5   1  560.98    7.17
   2   3   2    4.88    0.77
   6  12   4    0.95    1.39
   5  10   4    1.80    1.41
   4   8   4   21.52    1.93
   2   5   4   20.32    1.45
   7  17   5   -0.74    1.56
   5  16   7    1.04    1.48
   0   7   7   -0.17    0.77
  -1   6   7   23.33    1.19
   4  16   8    0.66    1.60
   3  14   8    1.56    1.33
   2  12   8    2.34    1.32
   0   9   8    1.58    0.80
  -1  10   9    3.17    0.90
  -2   9   9   13.85    1.07
   5  10 -10    4.29    0.62
   7  11  -8   -1.51    0.95
   7  10  -7    8.63    1.47
   9  14  -6    4.45    1.63
   8  11  -5    1.18    1.31
   7   9  -5   -0.09    0.90
   4   4  -5   14.98    0.98
  10  16  -4    3.76    1.93
   5   5  -4   18.17    1.45
   5   5  -3  218.81    4.24
   8  11  -2   11.43    1.85
   5   5  -2    5.81    1.21
   8  11  -1    1.34    1.62
   7   9  -1    0.33    1.24
   6   7  -1   51.75    2.71
   8  12   0    3.83    1.60
   7  10   1    4.58    1.93
   6   8   1   13.69    1.81
   7  11   2    4.00    1.57
   6   9   2   60.63    3.29
   5   7   2   88.32    3.48
   3   4   2   85.68    2.72
   6  10   3   70.51    3.67
   5   8   3   53.10    3.03
   3   5   3  341.51    5.48
   3   6   4    2.05    1.13
   5  11   5   -0.18    1.15
   4   9   5   15.18    1.99
   2   6   5   -0.89    0.91
  -1   3   5    1.15    0.40
   5  13   6    3.55    1.47
   4  11   6    1.50    1.15
   3   9   6   11.15    1.66
   5  15   7    0.24    1.70
   4  13   7   -0.06    1.09
   3  11   7    9.62    1.63
   2  14   9    0.60    1.13
   0  11   9   -0.15    0.87
   7  12  -9    1.01    0.92
   8  13  -8    1.96    1.16
   6   9  -8   13.88    1.32
   4   6  -8    3.10    0.53
   8  12  -7    2.94    1.24
   6   8  -7   26.33    1.62
   8  11  -6   55.73    3.05
   7   9  -6   32.83    2.13
   9  13  -5   10.75    2.07
   7   8  -3   26.64    2.27
  10  16  -2   -0.11    1.56
   5   5  -1   96.81    3.17
   8  11   0    4.06    1.82
   7   9   0   -0.53    1.28
   6   7   0    1.05    1.12
   4   4   0  141.13    3.44
   5   6   1   33.22    2.19
   7  12   3    0.52    1.43
   6  11   4    9.94    1.83
   5   9   4   20.12    2.12
   0   5   6    8.50    0.97
   6  17   7    5.56    1.95
   2   9   7    3.55    1.23
  -2   5   7    0.12    0.39
   4  15   8    2.60    1.46
   3  13   8    5.64    1.51
   2  11   8   16.20    1.83
  -1  12  10   -0.14    0.79
   6  10  -9    2.19    0.77
   9  14  -7    1.32    1.28
   4   5  -7    2.78    0.55
   9  13  -6    3.81    1.55
   6   7  -6   13.22    1.37
  10  15  -5   10.16    2.18
   5   5  -5    1.95    0.90
  10  15  -4    1.14    1.51
   9  12  -4   -1.31    1.54
   8  10  -4   -0.24    1.01
   7   8  -4    2.16    1.15
   9  12  -3    0.64    1.71
   8  10  -3    3.55    1.31
   6   6  -3   36.58    2.22
  10  15  -2   -0.09    1.68
   8  10  -2   17.36    2.04
   7   8  -2    0.24    1.13
   6   6  -2   48.35    2.59
   8  10  -1   16.02    2.23
   3   3   1   58.52    2.05
   2   2   1   -0.31    0.46
   7  10   2   -0.02    1.24
   6   8   2    5.81    1.80
   4   5   2   45.29    2.32
   4   6   3   68.08    2.86
   8  15   4    3.67    2.36
   4   7   4    9.37    1.43
   8  17   5    2.78    2.21
   6  12   5    0.64    1.52
   5  10   5   43.13    2.87
   3   7   5    0.91    0.91
   6  14   6    2.21    1.71
   5  12   6    3.57    1.43
   4  10   6    1.70    1.13
   6  16   7    0.94    1.88
   5  14   7    1.71    1.50
   4  12   7    0.71    1.11
   3  10   7    4.04    1.32
   4  14   8    1.49    1.59
   3  15   9    1.86    1.44
   2  13   9    9.63    1.57
  -3   8   9   35.37    1.06
   0  13  10    0.71    0.98
  -2  11  10    2.17    0.70
   9  12  -5    3.02    1.53
   8  10  -5   13.53    1.68
   7   8  -5   -1.18    0.98
   6   6  -4  145.64    3.78
   3   2  -2  257.02    3.27
  10  15  -1    2.86    1.93
   9  12  -1    1.00    1.59
   6   6  -1   43.03    2.46
   5   5   0   88.28    3.15
   8  11   1   14.64    2.17
   7   9   1   37.94    2.85
   6   7   1   11.22    1.66
   4   4   1  163.58    3.84
   8  12   2   -0.39    1.56
   7  11   3   11.99    2.13
   6   9   3   11.76    1.92
   5   7   3    2.89    1.25
   4   8   5    0.41    1.10
   3   8   6    2.66    1.30
  -1   4   6    5.56    0.62
   3  12   8    1.78    1.21
   0   8   8    0.00    0.73
   6  11 -10    2.35    0.68
   8  12  -8    0.01    1.00
   7  10  -8   18.66    1.63
   5   7  -8   13.39    0.95
   9  13  -7   -0.36    1.12
   8  11  -7    1.59    1.17
   7   9  -7    1.27    0.93
   5   6  -7    8.02    0.89
   9  12  -6    0.44    1.42
   8  10  -6    0.62    1.27
  10  14  -5   -0.46    1.61
   6   6  -5    8.56    1.34
  10  14  -4    0.00    1.42
   8   9  -4   16.38    1.98
   9  11  -3    0.55    1.63
   8   9  -3    3.37    1.36
   4   3  -3  322.55    4.18
   3   2  -3  233.44    2.81
   8   9  -2    2.32    1.38
   4   3  -2   15.36    1.17
  10  14  -1   -1.24    1.64
   3   2  -1  532.14    5.04
  10  15   0   -0.37    1.71
   8  10   0    5.89    1.65
   7   8   0   10.56    1.79
   6   6   0   51.85    2.81
   1   1   1  543.86    3.69
   5   6   2   27.91    2.10
   5   8   4   30.33    2.39
   3   5   4   17.33    1.61
   2   4   4   96.43    2.73
   6  11   5    4.46    1.55
   5  11   6   -0.41    1.13
   4   9   6    2.95    1.48
   6  15   7    0.10    1.45
   5  13   7    3.83    1.59
   4  11   7    0.18    1.02
   5  15   8   -1.55    1.53
   4  13   8    1.64    1.62
   2  10   8    4.98    1.31
  -1   7   8    1.54    0.77
   3  14   9    3.24    1.47
   0  10   9    0.32    0.73
  -1   9   9    0.17    0.74
  -3  10  10    0.02    0.43
   7  11  -9    0.34    0.80
   5   8  -9   -0.49    0.47
   7   8  -6    5.87    1.12
   4   4  -6    5.99    0.66
   9  11  -5   -0.35    1.27
   8   9  -5    5.20    1.41
  10  13  -4    0.22    1.71
   9  11  -4   13.90    2.00
   7   7  -4   -0.16    1.17
  10  13  -3    0.10    1.53
   7   7  -3    2.29    1.15
   5   4  -3   13.54    1.41
   7   7  -2    7.00    1.44
   5   4  -2   66.58    2.47
   2   1  -2  507.22    3.28
   9  11  -1    1.72    1.61
   8   9  -1    4.45    1.62
   7   7  -1    3.00    1.32
   5   4  -1   46.13    2.32
   4   3  -1   78.31    2.41
  10  14   0    2.23    1.93
   8  10   1   16.88    2.22
   7   8   1   14.62    2.01
   5   5   1    8.38    1.51
   8  11   2    0.03    1.39
   7   9   2    0.52    1.26
   6   7   2   37.23    2.56
   8  12   3   22.52    2.74
   7  10   3    6.33    1.83
   6   8   3   26.05    2.37
   4   5   3    1.72    1.26
   3   4   3  100.05    2.96
   2   3   3  204.99    3.55
   7  11   4   -0.10    1.54
   6   9   4    7.39    1.86
   4   6   4   32.45    2.21
   5   9   5   21.86    2.19
   3   6   5   22.30    1.81
   2   5   5   17.71    1.39
   3   9   7    5.89    1.40
   0   6   7   -0.11    0.59
   3  11   8   13.88    1.87
   2  12   9    1.18    1.12
   0  12  10    1.78    0.98
  -1  11  10    0.57    0.74
   6   8  -8   19.02    1.35
   9  12  -7    0.35    1.21
   6   7  -7    0.41    0.76
   5   5  -6    1.51    0.71
  10  13  -5   13.61    2.27
   7   7  -5    6.08    1.25
   5   4  -4    7.85    1.08
   4   3  -4   14.37    0.97
   9  10  -3   15.78    2.19
   6   5  -3   67.11    2.73
   6   5  -2    2.70    1.27
   2   1  -1  367.24    3.22
   9  11   0    2.16    1.71
   8   9   0   19.14    2.23
   7   7   0    3.26    1.39
   4   3   0  170.09    3.62
   3   2   0  302.68    4.06
   6   6   1   20.00    1.94
   4   4   2    0.97    1.04
   3   3   2    1.56    0.81
   5   6   3    1.78    1.33
   5   7   4   22.53    2.23
   6  10   5   -0.82    1.21
   4   7   5   14.96    1.68
   7  14   6    2.69    1.74
   5  10   6   13.51    1.86
   3   7   6    6.27    1.38
   2   6   6    2.58    1.01
   6  14   7    0.07    1.40
   5  12   7    0.23    1.33
   4  10   7    0.22    1.22
   5  14   8    1.77    1.45
   4  12   8    0.00    1.48
   3  13   9    0.71    1.22
   6   9  -9   17.96    1.19
   8  11  -8    3.98    1.15
   8  10  -7    4.02    1.23
  10  13  -6   -0.49    1.40
   9  11  -6   -1.24    1.27
   8   9  -6    0.31    1.14
   6   6  -6    8.27    1.14
  10  12  -4    5.34    2.00
   9  10  -4    4.71    1.41
   8   8  -4    0.76    1.29
   6   5  -4   15.03    1.49
   3   2  -4   43.23    1.11
  10  12  -3   -1.64    1.38
   8   8  -3   16.81    1.91
   2   1  -3  356.35    2.24
  10  12  -2    3.68    1.79
   8   8  -2   35.46    2.61
   9  10  -1    1.67    1.39
   8   8  -1    1.18    1.38
   6   5  -1   53.01    2.60
   5   4   0   29.78    1.99
   8   9   1    4.72    1.74
   9  12   2    0.16    1.71
   8  10   2    6.82    1.93
   7   8   2   12.83    2.00
   5   5   2   23.22    1.91
   2   2   2    5.68    0.75
   8  11   3    1.99    1.75
   7   9   3   32.07    2.68
   7  10   4    0.68    1.55
   5   8   5    6.25    1.50
   7  13   6    3.14    2.07
   4   8   6   43.18    2.72
   6  13   7    0.15    1.68
  -1   5   7    0.92    0.56
   2   9   8    3.52    1.18
   4  14   9   -0.09    1.41
   2  11   9   -0.08    1.17
  -2   8   9    2.57    0.62
  -2  10  10    1.55    0.61
   7   9  -8    0.20    0.92
   7   8  -7   -0.20    0.88
  10  12  -5    3.22    1.73
   9  10  -5    1.74    1.16
   8   8  -5    4.88    1.32
  11  14  -3    0.02    1.54
   7   6  -3    6.70    1.31
  11  14  -2    1.36    1.71
   7   6  -2   13.26    1.65
   7   6  -1    0.71    1.16
   9  10   0    9.83    2.09
   8   8   0    0.76    1.31
   6   5   0    9.88    1.51
   7   7   1    6.00    1.63
   4   3   1   66.03    2.47
  10  14   2   -0.29    1.79
   6   6   2   27.56    2.24
   6   7   3    3.93    1.45
   6   8   4   22.44    2.25
   8  13   5    0.10    1.70
   7  11   5    0.56    1.73
   6   9   5   21.74    2.42
   0   3   5   89.05    1.92
   5   9   6    2.53    1.48
   5  11   7    0.54    1.15
   3   8   7    0.06    1.12
   2   7   7    7.89    1.28
   5  13   8    1.05    1.51
   3  10   8   10.61    1.57
   0   7   8   23.19    1.43
   3  12   9   -0.16    1.10
   0   9   9   11.04    1.24
   7  10  -9    1.38    0.81
   9  11  -7   -0.12    1.03
  10  12  -6    7.45    1.82
   9  10  -6    1.57    1.35
   7   7  -6    7.75    1.17
   6   5  -5    3.50    1.06
   5   4  -5   29.60    1.48
  10  11  -4    0.65    1.69
   9   9  -4    0.54    1.35
   7   6  -4   28.00    1.95
  11  13  -3   -0.63    1.69
  10  11  -3    1.89    1.58
   9   9  -3   10.96    1.77
   8   7  -3   11.53    1.83
  11  13  -2    0.46    1.92
  10  11  -2    1.37    1.65
   9   9  -2   13.00    1.93
   8   7  -2    4.39    1.71
   9   9  -1    0.65    1.34
   7   6   0   34.45    2.53
   2   1   0  298.71    3.22
   9  10   1   -0.43    1.38
   8   8   1   44.71    3.06
   6   5   1   32.12    2.26
   5   4   1  408.12    6.51
   3   2   1  372.16    4.77
  10  13   2   -0.54    1.70
   8   9   2    6.65    1.75
   7   7   2    4.29    1.58
   9  12   3    0.51    1.77
   7   8   3   11.43    1.86
   4   4   3    0.28    1.22
   8  11   4    0.56    1.67
   7   9   4    1.56    1.40
   5   6   4   35.75    2.53
   4   5   4   46.05    2.39
   3   4   4   90.88    2.90
   4   6   5    6.08    1.48
   3   5   5    6.91    1.30
   7  12   6    0.61    1.59
   0   4   6   16.68    1.08
   6  12   7    0.60    1.47
   4   9   7   17.35    1.84
   4  11   8    0.64    1.03
  -2   6   8    7.10    0.62
   4  13   9    7.24    1.74
   0  11  10    1.05    0.80
   8  10  -8    1.41    1.00
   8   9  -7    0.85    1.03
   8   8  -6    0.09    0.95
  10  11  -5    0.49    1.58
   9   9  -5    4.29    1.45
   7   6  -5    0.32    0.95
   4   3  -5    1.54    0.58
  11  13  -4    0.66    1.44
   8   7  -4    4.63    1.44
   6   4  -2   39.88    2.26
   5   3  -2   91.04    2.75
  11  13  -1   -0.29    1.67
   8   7  -1    3.79    1.59
   5   3  -1    2.08    1.02
  10  11   0    4.14    1.97
   9   9   0    6.36    1.90
   8   7   0   16.11    2.35
   7   6   1    3.41    1.49
   9  11   3    0.20    1.76
   6   6   3    1.09    1.54
   5   5   3   10.01    1.48
   3   3   3   72.45    2.49
   6   7   4    2.19    1.77
   2   3   4   36.13    1.74
   8  12   5    0.78    1.69
   7  10   5    2.45    1.65
   5   7   5   -0.75    1.16
   2   4   5   70.65    2.45
   4   7   6    4.20    1.47
   3   6   6    2.97    1.21
   7  13   7    1.36    1.80
   5  10   7    2.58    1.26
   5  12   8   -0.60    1.16
  -1   8   9    1.59    0.73
  -1  10  10    3.01    0.77
   6  10 -10    0.33    0.49
  11  12  -4    2.93    1.79
  10  10  -4    9.01    2.06
  11  12  -3    3.80    1.72
  10  10  -3    2.15    1.57
   9   8  -3    0.03    1.37
   7   5  -3   11.10    1.60
   6   4  -3    4.08    1.06
   5   3  -3   84.97    2.52
  11  12  -2    0.18    1.53
  10  10  -2    0.69    1.56
   9   8  -2    0.12    1.23
   7   5  -2    3.58    1.21
   4   2  -2  142.66    2.90
  11  12  -1    1.39    2.01
  10  10  -1    2.09    1.72
   9   8  -1   10.31    2.21
   7   5  -1    4.23    1.57
   6   4  -1   -0.39    0.96
   4   2  -1  310.33    4.49
   6   4   0    8.15    1.60
   5   3   0  368.58    5.85
  10  11   1   -1.02    1.87
   9   9   1    9.38    2.10
  10  12   2    3.09    1.98
   8   8   2   10.15    2.03
   6   5   2    5.69    1.41
   5   4   2   16.44    1.67
   4   3   2  151.85    3.75
   7   7   3    7.17    1.89
   8  10   4    3.99    1.85
   7   8   4   11.56    2.21
   8  11   5    2.32    2.02
   6   8   5    7.97    1.66
   8  13   6    2.77    1.76
   7  11   6    2.29    1.65
   5   8   6   -0.47    1.04
   2   5   6    8.66    1.12
   6  11   7   -0.16    1.38
   0   5   7    3.40    0.79
   6  13   8    1.18    1.41
   4  10   8    2.37    1.32
   3   9   8    1.56    0.94
   2   8   8   12.96    1.54
   4  12   9   -0.30    1.28
   3  11   9    1.25    1.10
   9  11  -8    1.76    1.16
   9  10  -7    1.09    1.07
   6   6  -7    0.58    0.68
  10  11  -6   11.77    1.79
   9   9  -6    2.00    1.36
  10  10  -5    6.13    1.85
   8   7  -5    9.64    1.36
   9   8  -4    0.68    1.07
   6   4  -4   14.78    1.41
   4   2  -3  107.30    2.37
   8   6  -2   31.98    2.48
   8   6  -1   81.08    3.92
  10  10   0    3.80    1.93
   9   8   0   -0.92    1.28
   7   5   0  101.25    3.89
   4   2   0   59.05    2.19
   8   7   1   18.22    2.16
   2   1   1   35.61    1.29
  10  11   2    1.40    1.90
   7   6   2   -0.33    1.33
   3   2   2   22.55    1.41
   9  10   3    2.48    1.86
   2   2   3   90.23    2.33
   7   9   5    1.39    1.38
   8  12   6   -0.16    1.80
   6   9   6   -0.45    1.12
   7  12   7    0.10    1.71
   5   9   7    5.13    1.57
   4   8   7    0.87    1.01
   3   7   7    0.50    0.88
   2   6   7    6.19    1.19
   5  11   8    1.35    1.19
  -1   6   8   28.85    1.28
   7   8  -8   14.51    1.36
   6   7  -8   15.94    1.14
   7   7  -7    0.49    0.75
   5   5  -7    0.05    0.60
   7   6  -6    1.28    0.93
   6   5  -6   13.68    1.23
   9   8  -5    7.88    1.59
  11  11  -4   -0.19    1.59
   8   6  -4    0.47    1.18
   7   5  -4   10.50    1.34
   5   3  -4    0.23    0.75
  11  11  -3    1.91    1.72
  10   9  -3    1.48    1.49
   8   6  -3   25.16    2.10
  11  11  -2    0.52    1.60
  10   9  -2    5.42    1.83
   9   7  -2    8.34    1.90
  11  11  -1    2.47    1.86
  10   9  -1    0.37    1.60
   8   6   0   20.20    2.33
   9   8   1    4.83    1.70
   7   5   1  130.53    4.50
   6   4   1    0.92    1.13
   5   3   1   17.51    1.70
   4   2   1  121.64    3.25
   8   7   2   11.96    1.93
   8   8   3   -0.91    1.48
   6   5   3   16.75    1.91
   5   4   3  122.39    3.86
   8   9   4    3.19    1.76
   6   6   4    7.66    1.66
   5   5   4    2.99    1.22
   4   4   4    2.69    1.03
   8  10   5    0.54    1.58
   6   7   5   21.71    2.19
   5   6   5    3.48    1.37
   4   5   5   21.78    1.84
   3   4   5    3.00    1.16
   7  10   6    0.21    1.46
   5   7   6    0.53    1.34
   4   6   6   72.02    3.23
   6  10   7    1.27    1.41
   6  12   8    0.53    1.35
   4   9   8    1.71    1.24
   4  11   9    1.08    1.30
   3  10   9    3.72    1.32
   0   8   9    6.63    0.98
   0  10  10    0.73    0.79
   8   9  -8   25.48    1.80
   5   6  -8    1.15    0.55
  10  11  -7    0.91    1.19
   8   8  -7    3.20    1.06
  10  10  -6    1.76    1.36
   8   7  -6    0.51    0.99
   5   4  -6   19.73    1.14
  11  11  -5    0.09    1.52
  10   9  -4    1.51    1.40
   9   7  -3    6.09    1.47
   3   1  -2  169.37    2.56
   9   7  -1   38.32    2.89
  10   9   0   14.01    2.39
   9   7   0    9.82    2.01
   3   1   0  152.38    2.85
   8   6   1    2.70    1.43
  10  10   2    3.16    1.95
   9   8   2    4.39    1.87
   6   4   2   22.54    2.16
  10  11   3    2.62    1.85
   9   9   3    0.24    1.49
   7   6   3    7.94    1.75
   4   3   3  167.90    4.08
   9  10   4    2.12    1.82
   7   7   4   -0.64    1.19
   3   3   4   21.70    1.58
   7   8   5    3.70    1.65
   8  11   6    0.60    1.57
   6   8   6   -0.29    1.11
   3   5   6    6.07    1.29
   7  11   7    9.35    2.01
   5  10   8    2.52    1.34
   3   8   8    6.48    1.20
   0   6   8    5.16    0.91
  -3   9  10    0.41    0.34
   8  10  -9    2.45    0.92
   7   9  -9    0.75    0.69
   6   8  -9    3.38    0.71
   9  10  -8    0.93    1.06
   9   9  -7    0.73    0.98
   9   8  -6    5.58    1.45
  10   9  -5    6.39    1.48
   8   6  -5    1.15    1.08
   7   5  -5    2.01    0.98
   6   4  -5    1.61    0.81
  11  10  -4    0.60    1.58
   9   7  -4    3.09    1.21
   4   2  -4    5.03    0.72
  11  10  -3    0.96    1.49
  10   8  -3    0.62    1.68
   7   4  -3    0.07    1.11
  10   8  -2    3.89    1.56
   8   5  -2   60.66    3.16
   7   4  -2   25.48    1.98
   6   3  -2   44.38    2.21
  10   8  -1    7.29    1.94
   8   5  -1   72.99    3.57
   7   4  -1    0.71    1.14
   6   3  -1   55.82    2.56
   5   2  -1   61.47    2.49
   7   4   0    3.75    1.40
   6   3   0   75.38    3.03
   9   7   1    3.55    1.61
   8   6   2    3.26    1.77
   7   5   2    4.70    1.61
   5   3   2   15.74    1.63
   2   1   2   11.03    0.89
  10  10   3    1.55    2.17
   8   7   3   -0.59    1.46
   3   2   3   18.81    1.52
   8   8   4   -0.50    1.50
   8   9   5    1.04    1.61
   2   3   5  113.43    2.98
   7   9   6    0.03    1.43
   6   9   7   -0.02    1.30
   5   8   7   -0.23    1.00
   4   7   7    9.66    1.45
   3   6   7    1.15    1.08
   6  11   8    2.26    1.42
   1   8   9   22.86    1.64
   1  10  10   -0.68    0.78
  -2   9  10    1.22    0.53
  10  10  -7    0.09    1.21
  11  10  -5    0.41    1.49
   9   7  -5    8.38    1.56
  10   8  -4    1.84    1.25
   9   6  -3   27.07    2.43
   8   5  -3   10.80    1.58
   6   3  -3   18.16    1.50
   9   6  -2   20.63    2.17
   5   2  -2   40.32    1.89
   9   6  -1    2.18    1.57
  10   8   0    6.49    2.00
   8   5   0   14.16    2.15
   5   2   0  195.30    4.27
  11  10   1    0.67    1.78
   7   4   1   23.51    2.24
   6   3   1   68.40    3.02
   3   1   1   70.85    2.13
   9   7   2    1.02    1.92
   4   2   2   34.52    1.94
   9   8   3    1.95    1.76
   6   4   3    0.88    1.45
   9   9   4   -0.76    1.60
   7   6   4    3.52    1.45
   6   5   4    8.62    1.67
   5   4   4    1.43    1.12
   2   2   4  101.00    2.63
   7   7   5   -0.22    1.23
   6   6   5    1.89    1.26
   5   5   5    2.43    1.28
   4   4   5    7.56    1.46
   8  10   6    1.71    1.69
   6   7   6    2.87    1.53
   5   6   6    7.66    1.67
   2   4   6    0.24    0.70
   7  10   7   -0.23    1.41
   5   9   8    0.96    1.43
   4   8   8    4.37    1.36
   5  11   9   -0.18    1.36
   4  10   9    0.48    1.00
   3   9   9    0.79    1.12
  -2   7   9   15.79    0.83
   3  11  10    0.14    1.02
  -1   9  10    0.81    0.63
  10   9  -6    0.47    1.04
  10   8  -5    0.95    1.47
   5   3  -5   35.91    1.47
   3   2  -5   21.27    0.64
  11   9  -4    0.51    1.57
   9   6  -4    0.29    1.24
   8   5  -4    0.22    1.13
   7   4  -4    2.75    1.10
  11   9  -3    2.32    1.65
   5   2  -3    7.47    1.08
   3   1  -3   12.57    0.75
  10   7  -2    2.39    1.62
  10   7  -1    0.39    1.55
  11   9   0   -0.01    1.79
   9   6   0   15.63    2.12
   8   5   1    4.08    1.62
   5   2   1   54.01    2.51
  10   9   3    4.94    2.08
   8   6   3    0.62    1.56
   7   5   3   26.19    2.44
   5   3   3   18.61    1.76
   8   7   4   -1.71    1.21
   4   3   4    9.51    1.37
   8   8   5   -1.27    1.46
   7   8   6    0.90    1.29
   4   5   6    2.27    1.16
  -1   3   6   32.12    0.97
   6   8   7    3.40    1.70
   5   7   7   -0.39    1.24
   6  10   8    2.27    1.44
   3   7   8    2.18    1.09
  -1   7   9    2.67    0.70
   0   9  10    1.94    0.82
   8   8  -8    3.17    1.02
   7   7  -8    8.92    1.12
   9   8  -7    1.49    1.05
   8   7  -7    5.00    1.10
   7   6  -7    1.65    0.81
   9   7  -6    1.94    1.22
   8   6  -6    1.77    1.02
   7   5  -6    1.75    0.81
  10   7  -4    2.72    1.47
   6   3  -4    0.80    0.76
  10   7  -3    4.71    1.51
  12  10  -2    1.60    1.90
   8   4  -2    5.19    1.73
   7   3  -2   25.89    2.07
   4   1  -2  214.42    3.48
  11   8  -1    1.97    2.10
   8   4  -1   58.30    3.21
   7   3  -1    5.81    1.32
   4   1  -1  173.46    3.35
  10   7   0    8.12    2.08
   4   1   0  338.42    4.89
  11   9   1    4.49    2.02
   8   5   2   21.06    2.30
   7   4   2  103.66    4.13
   6   3   2   11.66    1.62
   3   1   2    0.21    0.70
   9   7   3    0.95    1.70
   4   2   3  326.47    5.54
   9   8   4    2.85    1.80
   9   9   5    1.09    1.92
   3   3   5  189.88    4.18
   8   9   6    0.71    1.63
   3   4   6    1.75    1.08
   0   3   6   10.62    0.87
   7   9   7   -0.32    1.45
   4   6   7    5.47    1.22
  -1   4   7    4.98    0.62
   5  10   9    1.75    1.45
   4   9   9    1.21    1.22
   0   7   9   21.03    1.35
   1   9  10    2.14    0.96
   9   9  -8    0.30    0.94
  10   9  -7    2.19    1.19
   6   5  -7   11.27    1.02
   4   4  -7    5.30    0.44
  10   8  -6    3.70    1.38
   6   4  -6    4.49    0.92
   4   3  -6   31.27    0.96
  11   9  -5    1.01    1.28
   9   6  -5    1.12    1.16
   8   5  -5    4.63    1.19
   7   4  -5    0.03    0.85
  11   8  -3    3.16    1.67
   9   5  -3    2.44    1.43
   8   4  -3   28.72    2.28
   7   3  -3    3.10    1.21
  10   6  -2    6.00    2.02
   9   5  -2    0.56    1.21
   6   2  -2    6.21    1.27
  10   6  -1   17.42    2.46
   9   5  -1    9.53    1.77
   6   2  -1   54.92    2.51
  11   8   0   -0.57    1.71
   9   5   0   11.39    2.05
   8   4   0  271.03    6.56
   7   3   0   45.99    2.69
   6   2   0   18.33    1.73
   8   4   1   21.79    2.56
   7   3   1   12.13    2.01
   9   6   2    1.83    1.68
   5   2   2   40.11    2.29
   8   5   3    5.18    2.09
   7   4   3    0.58    1.41
   2   1   3  116.00    2.57
  10   9   4    0.56    1.66
   8   6   4    6.54    1.90
   7   5   4   37.82    2.78
   6   4   4    1.89    1.34
   5   3   4   27.17    2.19
   3   2   4   49.88    2.17
   8   7   5    0.73    1.59
   7   6   5    4.90    1.53
   6   5   5   39.52    2.69
   5   4   5    0.04    1.14
  -1   2   5    6.58    0.46
   0   2   5   21.16    0.98
   7   7   6    0.39    1.41
   6   6   6    0.11    1.11
   5   5   6   32.11    2.50
   8  10   7    0.51    1.58
   3   5   7   17.34    1.58
   0   4   7    8.09    0.91
   6   9   8    3.04    1.46
   5   8   8    4.42    1.40
   4   7   8    2.95    1.24
   3   8   9    0.32    1.05
   1   7   9    7.74    1.20
   3  10  10    4.16    1.23
   8   9  -9   -0.04    0.71
   6   6  -8    6.42    0.80
  11   9  -6    0.07    1.33
  10   7  -5    3.27    1.55
  11   8  -4    0.71    1.36
   5   2  -4   75.01    2.18
  12   9  -3    0.33    1.53
  10   6  -3    1.92    1.32
  12   9  -2   -0.54    1.50
  12   9  -1    0.25    1.88
  10   6   0    0.89    1.65
  11   8   1    0.35    1.75
   9   5   1    1.10    1.58
   6   2   1   40.63    2.41
  11   9   3    2.66    2.14
   9   6   3    6.18    1.95
   6   3   3   24.59    2.13
   9   7   4    2.93    1.79
   9   8   5    0.91    1.73
   4   3   5   12.74    1.64
   8   8   6    0.69    1.64
   4   4   6    0.32    1.26
   8   9   7    0.62    1.79
   7   8   7   -0.81    1.40
   6   7   7    0.45    1.30
   5   6   7    6.01    1.35
   3   6   8    1.31    1.00
   5   9   9   -0.54    1.26
   7   8  -9    9.66    0.93
  11   8  -5    1.11    1.31
   6   3  -5    5.68    0.95
  10   6  -4    1.38    1.41
   9   5  -4   18.54    1.88
   8   4  -4    3.22    1.07
   7   3  -4    0.98    0.97
  11   7  -3    0.88    1.56
   6   2  -3   36.15    1.90
   4   1  -3    4.50    0.74
   9   4  -1   -1.71    1.40
   5   1  -1   83.77    2.73
  11   7   0    2.68    1.87
   5   1   0  195.15    4.24
   2   0   0 1772.71    7.66
   1   0   1    0.06    0.34
   9   5   2   17.14    2.28
   8   4   2   -0.55    1.27
   7   3   2   11.28    1.82
   6   2   2   11.37    1.57
   4   1   2    5.99    1.17
  10   7   3   -1.51    1.63
   5   2   3   81.81    3.17
   3   1   3   -0.08    0.75
  10   8   4    0.70    1.67
   8   5   4   12.63    2.28
   7   4   4   16.27    2.24
   4   2   4   10.30    1.37
   8   6   5    1.18    1.61
   7   5   5    2.34    1.52
   6   4   5   10.62    1.92
   2   2   5    1.24    0.91
   7   6   6    0.15    1.66
   6   5   6    2.75    1.62
   2   3   6   -0.34    0.83
   4   5   7    3.76    1.14
   7   9   8    5.71    1.78
   6   8   8   -0.25    1.24
   5   7   8    0.83    1.28
  -1   5   8   13.00    0.90
   0   5   8   75.36    2.15
   1   5   8    5.28    1.06
   4   8   9    0.91    1.15
   9   8  -8    3.29    1.11
  10   8  -7    1.93    1.12
   9   7  -7   10.63    1.45
   8   6  -7    4.97    1.11
  10   7  -6   -0.19    1.21
   9   6  -6   -0.04    1.08
   8   5  -6    3.12    1.04
   9   5  -5   26.57    2.14
   4   2  -5   18.50    0.88
  11   7  -4    0.17    1.38
  12   8  -3   -0.35    1.47
   9   4  -3   22.65    2.24
  12   8  -2   -0.27    1.56
  10   5  -2   11.32    1.90
   9   4  -2   19.55    2.08
   8   3  -2   18.88    1.96
   7   2  -2    4.47    1.38
   5   1  -2  251.03    4.32
  10   5  -1    2.19    1.62
   7   2  -1    8.02    1.43
   2   0  -1   -0.17    0.33
  12   8   0   -0.16    1.93
  10   5   0   -0.05    1.58
   9   4   0    0.28    1.26
   8   3   0    8.57    1.82
   7   2   0    0.04    1.13
   9   4   1   24.03    2.47
   8   3   1   27.45    2.51
   5   1   1    4.27    1.24
   2   0   1   -0.37    0.42
  11   7   2    1.56    1.85
   9   5   3    0.70    1.63
   8   4   3  112.95    4.66
   7   3   3   27.69    2.46
   9   6   4    0.03    1.61
   6   3   4    2.22    1.33
   9   7   5    1.55    1.76
   5   3   5   30.84    2.40
   9   8   6    1.72    1.67
   8   7   6    2.22    1.71
   5   4   6    9.93    1.78
   3   3   6    1.20    1.03
   8   8   7    0.89    1.76
   7   7   7    0.38    1.47
   6   6   7    2.82    1.53
   4   6   8    3.32    1.25
   3   7   9    4.74    1.28
   3   9  10   -1.27    0.97
  -1   8  10    2.12    0.66
   0   8  10    4.55    0.89
   8   7  -8    2.37    0.99
   7   5  -7    5.27    0.91
  11   8  -6    1.29    1.34
   7   4  -6   10.81    1.20
  11   7  -5    0.09    1.41
  10   6  -5    5.01    1.34
   8   4  -5    2.52    1.08
  12   8  -4    0.40    1.43
   6   2  -4    4.00    1.00
  11   6  -3    7.86    2.14
  10   5  -3    9.72    1.73
   8   3  -3   16.47    1.77
  11   6  -2    1.20    1.63
   6   1  -1    0.82    1.22
   3   0  -1   -0.53    0.50
  11   6   0    3.13    1.91
   6   1   0   62.09    2.77
   3   0   0 1732.65    9.37
  10   5   1    3.37    1.83
   7   2   1   10.55    1.68
   9   4   2   14.05    2.14
   8   3   2    1.76    1.37
  10   6   3    3.00    1.86
   6   2   3    5.70    1.40
   4   1   3   12.58    1.43
   5   2   4   15.42    1.69
   2   1   4   78.25    2.31
   8   5   5   24.85    2.87
   5   5   7   13.25    1.71
   3   4   7    5.60    1.11
   7   8   8    7.26    2.04
   6   7   8    6.32    1.81
   5   8   9   -0.26    1.07
   1   8  10    3.41    0.92
   5   4  -7    1.14    0.54
   5   3  -6   11.76    0.89
   7   3  -5    0.57    0.83
  11   6  -4    5.07    1.87
  10   5  -4    3.16    1.30
   9   4  -4    0.31    0.96
   8   3  -4   12.15    1.61
  12   7  -3    1.73    1.60
   7   2  -3   16.27    1.56
   5   1  -3    2.45    0.74
  12   7  -2    2.48    1.73
  10   4  -2    1.79    1.69
   9   3  -2    4.44    1.62
   6   1  -2   29.98    1.94
  10   4  -1    0.03    1.30
   9   3  -1    4.93    1.46
  10   4   0   31.53    3.01
   9   3   0    0.21    1.25
   4   0   0  946.52    8.11
   6   1   1   10.40    1.54
  11   6   2   -0.25    1.79
  10   5   2    6.00    2.00
   7   2   2    7.18    1.60
   2   0   2  140.99    2.63
   9   4   3    0.92    1.92
   9   5   4    2.84    1.78
   8   4   4   -1.82    1.48
   7   3   4   10.46    1.78
   3   1   4   16.93    1.52
   9   6   5    3.23    1.84
   7   4   5   12.40    1.93
   6   3   5   27.49    2.46
   4   2   5   87.70    3.26
   9   7   6    1.41    1.66
   8   6   6    1.26    1.62
   7   5   6    3.24    1.57
   6   4   6    7.65    1.75
   4   3   6   28.30    2.06
   8   7   7   -0.01    1.71
   7   6   7    1.29    1.73
   4   4   7   -0.59    1.11
   5   6   8    9.36    1.55
   3   5   8   13.95    1.54
   4   7   9    0.31    1.01
   0   6   9    0.96    0.67
   1   6   9    4.80    1.00
   8   8  -9    1.49    0.76
   7   6  -8   14.52    1.18
  10   7  -7    0.75    1.02
   9   6  -7    4.92    1.27
  11   7  -6    1.22    1.34
  10   6  -6    1.69    1.31
   9   5  -6    2.52    1.16
   5   2  -5    0.20    0.65
  12   7  -4   -0.22    1.35
   3   1  -4  113.47    1.58
  10   4  -3    0.91    1.42
   9   3  -3    3.57    1.45
  11   5  -2    0.93    1.59
   8   2  -2    0.39    1.15
  11   5  -1    2.28    1.76
   8   2  -1   58.00    3.11
   4   0  -1    1.06    0.77
  11   5   0    1.76    1.78
   8   2   0    2.59    1.47
  11   5   1    0.67    1.77
  10   4   1    9.04    2.11
   9   3   1    0.80    1.37
   8   2   1    2.39    1.51
   4   0   1   -0.07    0.91
   6   1   2   36.42    2.36
   3   0   2  803.26    7.25
  10   5   3    0.95    1.75
   8   3   3   44.24    3.21
   7   2   3    0.41    1.34
   5   1   3    1.18    1.08
   6   2   4    3.98    1.39
   4   1   4    2.94    1.24
   5   3   6   57.66    3.10
   6   5   7    0.79    1.32
   7   7   8    7.07    2.01
   4   5   8   -0.43    1.05
   5   7   9    3.16    1.45
  -1   6   9    0.17    0.55
   3   6   9    0.36    1.04
   9   7  -8   -0.32    0.89
   8   4  -6    7.85    1.23
   6   3  -6   32.11    1.53
  11   6  -5    0.04    1.18
  10   5  -5    1.29    1.05
   9   4  -5   -0.26    1.02
   7   2  -4   10.31    1.35
   4   1  -4   66.50    1.68
  12   6  -3   -0.33    1.68
  11   5  -3    0.75    1.49
   8   2  -3   21.59    2.05
   6   1  -3   16.40    1.50
  12   6  -2    1.06    1.66
   7   1  -2   92.16    3.42
   2   0  -2 1362.48    5.10
   3   0  -2  554.75    4.49
   4   0  -2   33.36    1.54
   7   1  -1   34.64    2.29
   5   0  -1   -0.58    1.07
   7   1   0    4.51    1.35
   5   0   0  453.23    6.39
  12   6   1   -0.02    1.96
   7   1   1   27.24    2.24
   5   0   1    0.92    1.13
  11   5   2    0.13    1.81
  10   4   2   -0.22    1.62
   9   3   2   -0.69    1.53
   8   2   2   10.50    1.83
   4   0   2  424.22    6.03
   6   1   3    0.75    1.40
  10   5   4    1.18    1.76
   9   4   4    2.65    1.73
   8   3   4    3.43    1.60
  10   6   5    0.22    1.66
   9   5   5    0.48    1.64
   8   4   5   -0.42    1.55
   7   3   5   44.58    3.03
   5   2   5   26.80    2.14
   9   6   6    0.76    1.77
   8   5   6    3.89    1.79
   7   4   6    1.74    1.51
   8   6   7    8.38    2.16
   5   4   7   15.49    1.80
   6   6   8    0.82    1.37
   4   8  10    0.16    1.08
   8   5  -7    4.18    0.95
   8   3  -5    2.52    1.06
   6   2  -5    9.08    1.11
  12   6  -4    1.84    1.71
  11   5  -4    3.82    1.54
  10   4  -4    2.55    1.20
   9   3  -4   10.23    1.62
   5   1  -4    5.21    0.93
  11   4  -2   10.36    2.32
  10   3  -2   -0.53    1.15
  11   4  -1   -0.64    1.77
  10   3  -1   -0.11    1.29
   9   2  -1   -0.33    1.30
  11   4   0    0.77    1.73
  10   3   0    9.16    2.02
   9   2   0    2.00    1.33
  10   3   1    1.48    1.67
   9   2   1   11.18    1.91
   7   1   2    0.66    1.26
   5   0   2   25.40    1.96
  11   5   3   -0.72    1.63
  10   4   3    5.04    1.98
   9   3   3    0.42    1.59
   8   2   3   70.14    3.75
   2   0   3   -0.49    0.54
   3   0   3   -0.88    0.72
   7   2   4   -0.48    1.22
   5   1   4   10.67    1.53
   6   2   5    0.59    1.46
   2   1   5   32.71    1.71
   6   3   6    0.26    1.12
   3   2   6   13.46    1.39
   7   5   7    9.34    1.94
   6   4   7   12.81    2.01
   0   3   7   11.23    0.94
   3   3   7    8.54    1.23
   7   6   8    2.72    1.73
   5   5   8    1.56    1.11
   1   4   8    9.33    1.15
   3   4   8    1.62    0.98
   6   7   9    0.85    1.28
   4   6   9    1.11    1.08
   1   7  10    7.54    1.13
  11   6  -6   -0.07    1.21
  10   5  -6   -0.17    1.18
  11   5  -5    3.16    1.57
   8   2  -4   20.70    1.87
  12   5  -3    0.99    1.70
  11   4  -3    1.05    1.45
  10   3  -3    0.47    1.15
   7   1  -3   27.94    2.01
  12   5  -2   -1.13    1.48
   9   2  -2   15.28    1.87
   5   0  -2  240.67    4.24
   8   1  -1   43.91    2.77
   6   0  -1    0.17    0.94
   8   1   0   59.27    3.25
   6   0   0   54.43    2.63
  12   5   1   -0.32    1.99
   8   1   1    0.88    1.42
   6   0   1    0.80    1.14
  11   4   2    5.34    2.12
  10   3   2   -1.49    1.54
   9   2   2   14.24    2.29
   7   1   3   -0.04    1.31
   4   0   3    0.18    0.97
  10   4   4    2.36    1.86
   9   3   4    3.60    1.81
   6   1   4    3.43    1.39
  10   5   5    1.09    1.92
   9   4   5    0.73    1.70
   8   3   5   12.19    2.19
   3   1   5   41.12    2.06
   4   1   5   -0.82    1.10
   9   5   6    2.16    1.88
   8   4   6    0.24    1.56
   4   2   6    0.74    1.01
   8   5   7    4.34    2.00
   4   3   7    7.63    1.35
   6   5   8    8.73    1.95
   4   4   8    2.12    1.16
   5   6   9    2.61    1.41
  10   4  -5    3.22    1.16
   9   2  -3    5.19    1.36
   8   1  -2    2.74    1.29
   6   0  -2   42.08    2.14
  11   3  -1    2.94    1.79
  11   3   0    1.58    1.75
  10   2   0    3.05    1.70
   7   0   0   40.69    2.55
   8   1   2   37.70    2.82
   6   0   2   12.80    1.65
  11   4   3    6.64    2.15
  10   3   3   -0.90    1.63
   9   2   3    1.01    1.64
   5   0   3    0.38    1.05
   8   2   4    4.93    1.85
   7   2   5   42.50    2.99
   7   3   6    6.98    1.69
   5   2   6    0.99    1.10
   7   4   7    0.34    1.46
   5   3   7    3.27    1.20
  -6   0  -6   17.61    1.18
  -9  -2  -6   -0.30    0.92
  -3   1  -5   44.69    0.80
  -7   0  -5    0.51    0.81
  -9  -1  -4    0.01    0.84
  -6   1  -3    1.43    0.88
  -8   0  -3   -0.26    0.94
  -6   1  -2   33.69    1.83
  -6   1  -1   11.03    1.42
  -8   0  -1    0.16    1.12
  -4   1   0  328.63    4.50
  -7   0   1    1.27    1.12
  -9  -1   1   -0.98    1.33
 -10  -2   1    4.01    1.53
 -11  -3   1    0.63    1.71
 -12  -4   1    0.69    1.70
  -8  -1   2    2.71    1.43
  -6  -1   3   15.45    1.69
  -5  -1   3    3.28    1.16
  -3  -1   3   12.70    1.13
 -10  -3   3   -0.79    1.51
 -11  -4   3   -0.12    1.72
  -6  -2   4    3.08    1.21
  -3  -2   4   41.90    1.85
 -10  -4   4    2.26    1.78
 -11  -5   4   -0.09    1.99
 -12  -6   4    1.42    2.13
  -6  -3   5    3.04    1.48
  -5  -3   5   38.30    2.26
  -4  -3   5    0.36    0.88
  -8  -4   5    3.98    1.47
 -10  -5   5   -1.81    1.61
 -11  -6   5    1.59    1.89
  -8  -5   6    3.60    1.46
  -6  -6   7    0.77    1.08
  -5  -6   7   10.20    1.48
  -4  -6   7   -0.58    0.77
  -3  -6   7    1.91    0.97
  -1  -7   7    1.13    0.69
 -10  -8   7    2.40    1.84
  -7  -8   8   13.01    2.25
  -9  -9   8    0.19    1.55
  -1  -9   8   22.00    1.34
  -7 -10   9    2.37    1.60
  -6 -10   9    1.98    1.41
  -5 -10   9    0.67    0.97
  -4 -10   9    4.32    1.31
  -1 -14  10   -0.38    0.68
  -7  -2  -8    0.65    0.60
  -8  -1  -6    4.71    0.99
  -4   1  -5    0.02    0.46
  -9  -1  -5    0.60    1.01
 -10  -2  -5    1.31    1.10
  -6   1  -4    4.17    1.00
  -8   0  -4    2.26    1.06
 -10  -1  -3    0.86    1.26
 -11  -2  -3    1.32    1.46
 -10  -1  -2    4.44    1.35
 -11  -2  -2    2.31    1.51
 -12  -3  -2    0.65    1.42
 -10  -1  -1    0.42    1.15
 -11  -2  -1    0.22    1.43
 -12  -3  -1    5.42    2.01
  -5   1   0  190.83    3.93
  -3   1   0  150.96    2.64
  -8   0   0   24.28    2.15
 -10  -1   0    0.46    1.60
 -11  -2   0    3.47    1.72
 -12  -3   0    4.53    1.88
  -6   0   2   39.84    2.31
  -5   0   2  232.82    4.68
  -4   0   2   30.76    1.74
  -3   0   2  554.72    5.67
 -10  -2   2   -0.30    1.44
 -11  -3   2    4.09    1.93
 -12  -4   2    0.52    1.74
  -7  -1   3   28.01    2.27
  -9  -2   3    5.54    1.61
  -7  -2   4   11.38    1.72
  -7  -3   5    1.35    1.29
  -3  -3   5   19.67    1.44
  -9  -4   5   -1.11    1.51
  -6  -4   6    4.67    1.60
  -5  -4   6   19.63    1.82
  -4  -4   6    6.13    1.28
  -9  -5   6    0.57    1.91
 -10  -6   6    2.92    1.91
  -8  -6   7    7.22    2.10
  -7  -6   7    1.41    1.42
  -8  -8   8    1.09    1.62
  -8 -10   9    3.81    1.84
   0 -12   9    0.31    0.58
  -5 -12  10   -0.19    1.12
  -2 -13  10   -0.70    0.77
  -7  -1  -7    0.92    0.73
  -5   1  -5    1.07    0.67
 -10  -1  -4    0.35    1.25
 -11  -2  -4    0.26    1.28
  -7   1  -3    0.75    0.98
  -9   0  -3   -1.83    0.98
  -7   1  -2    1.75    0.93
  -9   0  -2   42.77    2.64
  -7   1  -1   25.25    1.87
  -9   0  -1    0.32    1.09
  -6   1   0   62.49    2.60
  -9   0   0   11.03    1.91
  -8   0   1   -0.29    1.24
 -11  -2   1    3.64    1.81
 -12  -3   1   -2.24    1.61
  -7   0   2    3.01    1.31
  -9  -1   2    2.17    1.37
  -8  -1   3    1.02    1.37
  -2  -1   3  350.00    4.11
   0  -2   3    0.56    0.30
 -11  -3   3    0.74    1.76
 -12  -4   3   -0.95    1.66
  -8  -2   4   21.24    2.18
  -2  -2   4    0.95    0.59
 -10  -3   4    0.47    1.67
   0  -3   4   22.05    0.79
 -11  -4   4   -0.33    1.75
 -12  -5   4    0.27    2.01
  -8  -3   5    3.93    1.59
 -10  -4   5    3.50    1.89
 -11  -5   5    2.99    2.20
  -7  -4   6   14.46    1.86
  -3  -4   6   25.70    1.72
  -1  -5   6   52.92    1.75
  -9  -6   7    6.06    2.32
 -10  -7   7   -0.17    1.67
  -7  -7   8    7.26    2.02
  -6  -7   8   13.91    2.00
  -5  -7   8   10.16    1.63
  -9  -8   8    3.39    1.77
  -7  -9   9   -0.87    1.51
  -6  -9   9   19.63    2.37
  -5  -9   9    0.43    1.29
  -1 -11   9    1.17    0.77
   1 -13   9    2.80    0.51
  -9  -2  -7    0.13    0.93
  -7   0  -6    2.31    0.84
  -8   0  -5    0.70    0.89
  -7   1  -4   12.68    1.35
  -9   0  -4   41.91    2.53
  -8   1  -2   37.01    2.44
 -11  -1  -2    5.20    1.87
 -12  -2  -2    1.64    1.73
  -8   1  -1   -0.26    1.33
 -11  -1  -1    0.20    1.55
 -12  -2  -1    4.13    1.98
  -7   1   0    6.50    1.33
  -2   1   0  301.72    3.03
 -11  -1   0   -0.16    1.76
 -12  -2   0    1.30    2.00
  -6   1   1    0.79    1.01
  -5   1   1   82.19    2.80
  -4   1   1  175.02    3.53
  -9   0   1    0.28    1.15
  -8   0   2   -0.21    1.27
 -10  -1   2    7.01    1.97
 -11  -2   2    3.98    2.08
 -12  -3   2    2.90    1.91
 -10  -2   3    1.12    1.63
  -6  -1   4   20.43    2.04
  -5  -1   4    4.61    1.38
  -9  -2   4    0.91    1.38
  -9  -3   5    2.62    1.67
  -8  -4   6   10.63    1.85
 -10  -5   6    0.58    1.76
  -7  -5   7    5.96    1.54
  -6  -5   7   11.02    1.64
  -5  -5   7    0.81    0.99
  -4  -5   7    3.12    1.17
  -8  -7   8    1.89    1.63
  -4  -7   8    4.22    1.05
  -8  -9   9    1.08    1.46
  -4  -9   9    3.10    1.25
  -2 -10   9    1.24    0.85
  -6 -11  10    3.10    1.51
  -5 -11  10   -0.12    1.11
  -9  -1  -6    2.78    1.06
  -6   1  -5    0.66    0.74
 -10  -1  -5    0.37    1.01
  -8   1  -3    5.91    1.40
 -10   0  -3   -0.01    1.18
 -11  -1  -3    1.27    1.49
 -10   0  -2    5.73    1.42
 -10   0  -1   -0.45    1.10
  -8   1   0   59.91    3.07
 -10   0   0    2.94    1.39
  -7   1   1   35.85    2.34
  -3   1   1    1.15    0.67
 -11  -1   1    0.70    1.63
 -12  -2   1    1.57    1.74
  -2   0   2 1334.84    7.51
  -7   0   3    2.74    1.60
  -6   0   3   -0.12    1.05
  -5   0   3    0.28    1.01
  -4   0   3    0.40    1.06
  -9  -1   3   12.08    1.95
 -11  -2   3    4.74    1.99
 -12  -3   3   -0.28    1.67
  -7  -1   4    5.35    1.51
  -4  -1   4   64.54    2.54
 -10  -2   4    1.31    1.93
 -11  -3   4    0.52    1.80
  -7  -2   5    6.41    1.57
  -6  -2   5    9.54    1.56
  -5  -2   5    1.04    1.02
  -4  -2   5   19.20    1.69
 -10  -3   5    1.41    2.06
 -11  -4   5    1.76    1.90
  -7  -3   6   13.05    1.97
  -6  -3   6   33.76    2.56
  -5  -3   6   14.32    1.79
  -9  -4   6    8.18    2.03
 -11  -5   6    4.99    2.06
  -9  -5   7    1.81    2.02
  -8  -5   7    7.46    1.88
  -9  -7   8    0.67    1.74
  -6  -8   9    3.93    1.75
  -8  -2  -8    0.43    0.68
  -5   0  -7    0.15    0.49
  -8  -1  -7    0.43    0.78
  -9   0  -5   -0.16    0.96
  -8   1  -4   64.09    2.77
 -11  -1  -4   -0.10    1.24
  -5   2  -3   84.93    2.35
  -6   2  -2   10.80    1.33
  -5   2  -2   35.31    1.65
  -4   2  -2   36.01    1.46
  -9   1  -2   16.78    1.98
  -6   2  -1   37.11    2.10
  -5   2  -1   52.43    2.09
  -9   1  -1    1.19    1.16
 -12  -1  -1    1.45    1.80
  -9   1   0   -0.61    1.35
  -8   1   1   45.41    2.82
 -10   0   1    0.60    1.29
  -6   1   2   28.50    2.07
  -5   1   2  248.52    4.90
  -9   0   2   30.97    2.59
 -11  -1   2   10.50    2.28
 -12  -2   2    0.98    1.75
  -8   0   3    0.15    1.36
 -10  -1   3    0.14    1.53
  -8  -1   4    6.62    1.58
  -3  -1   4  113.88    2.99
  -9  -2   5    9.64    2.26
  -8  -2   5    2.69    1.55
   0  -4   5    7.67    0.63
  -8  -3   6    0.34    1.27
  -4  -3   6   26.02    1.93
 -10  -4   6    2.31    1.86
  -6  -4   7    9.19    1.75
  -3  -5   7   16.30    1.50
  -8  -6   8    0.43    1.57
  -7  -6   8   12.95    2.06
  -6  -6   8    7.04    1.50
  -5  -6   8   -0.29    1.12
  -8  -8   9    1.40    1.48
  -7  -8   9    9.25    1.86
  -5  -8   9    0.84    1.32
  -6 -10  10    0.50    1.37
  -2 -12  10   -0.60    0.79
  -1 -13  10   -0.42    0.64
  -8   0  -6    1.64    0.95
  -7   1  -5   19.51    1.45
 -10   0  -4    2.12    1.31
  -6   2  -3    6.71    1.10
  -4   2  -3  320.45    3.68
  -9   1  -3   -0.91    0.84
  -7   2  -2    5.57    1.27
 -11   0  -2    9.82    2.09
 -12  -1  -2    1.78    1.51
  -7   2  -1   10.12    1.40
  -4   2  -1  115.41    2.60
 -11   0  -1   -0.07    1.25
  -6   2   0   16.08    1.54
  -5   2   0  197.37    4.05
 -11   0   0    1.84    1.59
 -12  -1   0    0.17    1.59
  -9   1   1   -0.02    1.15
 -12  -1   1    1.32    1.77
  -8   1   2    2.69    1.70
  -7   1   2   99.96    3.77
  -4   1   2  216.63    4.14
 -10   0   2    0.01    1.31
  -9   0   3    1.08    1.50
  -3   0   3    0.33    0.72
 -11  -1   3    2.04    2.11
 -12  -2   3   -0.47    1.91
  -9  -1   4    3.31    1.67
 -11  -2   4   -1.01    1.84
  -3  -2   5   21.32    1.51
 -11  -3   5   -2.77    1.63
  -9  -3   6    2.85    1.77
 -11  -4   6    0.70    1.74
  -8  -4   7   -0.41    1.44
  -7  -4   7    1.08    1.24
  -5  -4   7    0.70    1.01
  -1  -6   7   21.05    1.26
   0  -7   7    0.42    0.57
  -9  -6   8    2.17    1.69
  -4  -6   8    1.71    1.09
  -1  -8   8    0.56    0.67
   0  -9   8    1.16    0.60
  -4  -8   9   -0.11    1.08
  -5 -10  10    4.04    1.37
   0 -14  10   -0.38    0.48
  -6  -1  -8    2.67    0.52
  -6   0  -7   -0.12    0.53
  -9   1  -4    1.60    1.18
  -7   2  -3    1.55    1.02
 -11   0  -3    0.76    1.20
  -8   2  -2    8.36    1.58
  -3   2  -2   25.35    1.04
 -10   1  -2    2.62    1.23
  -8   2  -1    1.64    1.22
 -10   1  -1   -0.01    1.14
  -8   2   0    0.82    1.55
  -7   2   0   -0.04    1.02
  -4   2   0   56.29    2.01
 -10   1   0   -0.03    1.20
  -6   2   1   57.99    2.77
 -11   0   1   -1.62    1.48
  -9   1   2    1.80    1.60
 -11   0   2    3.79    2.20
 -12  -1   2    2.17    2.00
 -10   0   3    2.01    1.94
  -8   0   4   18.40    2.33
  -7   0   4   51.78    3.00
  -6   0   4    5.00    1.33
  -5   0   4   79.44    3.09
 -10  -1   4   -0.39    1.57
  -8  -1   5   -0.78    1.16
  -7  -1   5   -1.08    1.19
  -6  -1   5    5.23    1.38
  -5  -1   5   33.28    2.18
 -10  -2   5    1.62    1.79
  -7  -2   6    3.84    1.36
  -6  -2   6    1.40    1.48
 -10  -3   6    1.41    1.80
  -3  -3   6    8.12    1.23
  -9  -4   7    1.92    1.73
  -4  -4   7    4.62    1.26
  -8  -5   8    0.99    1.84
  -7  -5   8    1.29    1.45
  -6  -5   8    8.32    1.74
  -8  -7   9    0.05    1.39
  -7  -7   9    0.76    1.29
  -6  -7   9    6.18    1.69
  -2  -9   9   14.78    1.40
  -1 -10   9    3.25    0.83
  -6  -9  10   -0.45    1.39
  -9  -1  -7   -0.08    0.84
  -5   1  -6    0.10    0.54
  -9   0  -6    3.45    1.10
  -8   1  -5   -0.12    0.84
 -10   0  -5    0.44    1.00
  -6   2  -4    3.79    0.85
  -5   2  -4   15.14    1.04
 -11   0  -4    0.12    1.24
  -8   2  -3   64.42    2.94
 -10   1  -3    2.42    1.14
 -12   0  -2   -0.35    1.58
  -9   2  -1    9.34    1.79
  -3   2  -1  370.44    3.89
 -11   1  -1    0.26    1.69
 -12   0  -1    1.10    1.72
  -9   2   0    1.20    1.47
 -11   1   0   -0.16    1.74
 -12   0   0    0.94    1.82
  -8   2   1   60.30    3.21
  -7   2   1    8.77    1.50
  -5   2   1   58.24    2.46
 -10   1   1   -0.85    1.20
  -2   1   1  368.28    3.74
 -10   1   2    7.27    2.12
  -3   1   2  163.45    3.22
  -8   1   3   -1.24    1.28
  -7   1   3   36.28    2.54
  -6   1   3   15.34    1.72
  -5   1   3    2.04    1.15
 -12  -1   3   -0.33    1.91
  -9   0   4   10.48    1.90
 -11  -1   4   -1.51    1.87
  -9  -1   5   -0.16    1.52
  -4  -1   5   -0.08    1.06
 -11  -2   5   -1.05    1.73
  -9  -2   6    2.44    1.71
  -8  -2   6    4.34    1.64
  -5  -2   6    1.48    1.08
 -11  -3   6   -0.42    1.89
  -8  -3   7    0.46    1.73
  -7  -3   7    2.66    1.47
  -6  -3   7    3.31    1.46
   1  -8   7   17.60    0.66
  -9  -5   8    0.60    1.56
  -5  -5   8    8.59    1.42
  -5  -7   9    0.78    1.14
   0 -11   9   -0.13    0.54
  -5  -9  10    0.58    1.15
  -7  -1  -8    0.69    0.54
  -7   0  -7   -0.44    0.64
  -6   1  -6   32.20    1.44
  -9   1  -5    1.87    1.23
  -7   2  -4   -0.64    0.78
  -4   2  -4    8.94    0.73
 -10   1  -4   -0.51    1.19
  -9   2  -3   -0.49    1.05
  -3   2  -3   19.52    0.81
  -9   2  -2   13.29    1.70
 -11   1  -2    2.68    1.53
  -9   2   1    1.03    1.23
  -4   2   1  311.71    4.77
 -11   1   1    1.21    1.67
  -7   2   2    2.55    1.29
  -6   2   2    6.17    1.35
 -12   0   2    3.24    1.95
  -9   1   3   15.08    2.20
 -11   0   3    0.95    1.75
 -10   0   4    5.46    1.90
  -4   0   4   37.68    2.05
  -2  -1   4    8.46    0.90
 -10  -1   5    5.40    1.99
 -12  -2   5    0.86    2.11
 -10  -2   6    0.16    1.68
  -4  -2   6   11.83    1.52
  -9  -3   7    1.42    1.69
  -5  -3   7    3.63    1.35
  -3  -4   7    2.58    1.00
  -8  -4   8   -0.19    1.79
  -7  -4   8   -0.60    1.58
  -4  -5   8   12.72    1.58
   1 -10   8   26.61    0.84
  -8  -6   9    3.74    1.69
  -7  -6   9    2.63    1.54
  -6  -6   9    3.66    1.54
  -4  -7   9    3.77    1.28
  -7  -8  10    0.48    1.53
  -2 -11  10    2.94    0.91
  -1 -12  10    0.49    0.65
  -7   1  -6   10.30    1.09
  -8   2  -4    3.17    1.15
 -11   1  -3    1.35    1.24
 -10   2  -2    1.46    1.35
  -7   3  -1   12.77    1.70
  -6   3  -1   70.32    2.75
 -10   2  -1   -0.55    1.09
 -12   1  -1    0.27    1.73
 -10   2   0    2.80    1.41
  -3   2   0  302.29    3.83
 -12   1   0    3.53    2.02
 -10   2   1    5.54    1.64
  -9   2   2   16.99    2.12
  -8   2   2   -0.77    1.28
  -5   2   2   41.34    2.25
 -11   1   2   12.60    2.38
 -10   1   3   -0.45    1.54
  -4   1   3    4.00    1.08
 -12   0   3   -1.38    1.63
  -2   0   3    0.03    0.59
  -8   1   4    9.45    1.82
  -7   1   4    6.90    1.61
  -6   1   4   21.61    2.13
 -11   0   4   -0.28    1.68
  -9   0   5   -1.49    1.27
  -8   0   5   -1.08    1.31
  -7   0   5    0.04    1.28
  -6   0   5   -0.52    1.09
 -11  -1   5    1.75    1.94
  -9  -1   6    8.14    2.25
  -8  -1   6    3.63    1.60
  -7  -1   6    3.34    1.33
  -6  -1   6    0.60    1.46
 -11  -2   6    1.55    1.81
  -1  -4   6    5.60    0.78
   0  -5   6    8.72    0.71
  -9  -4   8    1.27    1.73
  -6  -4   8   10.34    1.67
  -5  -6   9    1.09    1.33
  -6  -8  10    0.16    0.96
  -8   0  -7    0.24    0.71
  -8   1  -6    6.24    1.14
  -4   1  -6    8.65    0.50
 -10   0  -6    5.14    1.28
  -6   2  -5    0.62    0.72
 -10   1  -5    1.65    1.07
  -9   2  -4    1.60    1.14
 -11   1  -4    0.04    1.21
 -10   2  -3    0.59    1.36
  -8   3  -2    1.06    1.26
  -7   3  -2   11.16    1.38
  -6   3  -2   11.77    1.27
  -5   3  -2   16.57    1.34
 -12   1  -2    3.32    1.58
  -8   3  -1   24.40    2.13
  -5   3  -1   17.99    1.41
 -11   2  -1    0.26    1.46
  -8   3   0    7.69    1.70
  -7   3   0   44.33    2.52
  -6   3   0   73.44    2.85
 -11   2   0    4.59    1.79
  -7   3   1    6.59    1.64
 -11   2   1    4.54    2.12
 -10   2   2   -0.07    1.33
 -12   1   2    1.04    1.79
  -8   2   3   22.10    2.33
  -7   2   3   16.03    1.94
  -6   2   3   35.46    2.47
 -11   1   3    1.25    1.81
 -10   1   4    0.46    1.94
  -9   1   4    1.05    1.58
  -5   1   4    7.18    1.52
 -12   0   4    0.18    1.77
  -3   0   4   84.97    2.63
 -10   0   5    1.28    1.57
  -5   0   5    0.98    1.03
 -12  -1   5   -0.75    2.03
  -3  -1   5   89.77    2.79
 -10  -1   6    2.01    1.99
  -5  -1   6    6.98    1.56
  -9  -2   7    1.62    1.73
  -8  -2   7    0.68    1.34
  -7  -2   7    3.16    1.37
  -6  -2   7    1.10    1.35
  -4  -3   7    0.84    0.91
  -5  -4   8    3.07    1.11
  -1  -7   8    1.60    0.80
  -9  -5   9    1.24    1.65
  -8  -5   9   -0.21    1.38
  -7  -5   9    0.61    1.70
  -2  -8   9    1.03    0.92
  -7  -7  10    1.76    1.63
  -5  -8  10   -0.37    1.10
  -8  -1  -8    0.26    0.63
  -8   2  -5    1.55    1.00
  -7   2  -5   37.32    1.84
  -5   2  -5   30.53    1.29
  -8   3  -3   36.61    2.35
  -7   3  -3   20.82    1.70
  -6   3  -3   25.07    1.61
  -9   3  -2    0.55    1.24
 -11   2  -2    1.02    1.42
  -9   3  -1    0.43    1.11
  -9   3   0   -0.82    1.07
  -5   3   0  362.35    5.53
  -9   3   1    4.83    1.51
  -8   3   1    9.03    1.81
  -6   3   1   58.28    2.70
  -3   2   1  531.64    5.48
 -11   2   2    2.45    1.84
  -4   2   2  139.93    3.45
 -10   2   3    1.75    1.68
  -9   2   3    3.98    1.70
  -5   2   3    6.35    1.58
 -12   1   3    1.31    1.82
  -3   1   3   12.78    1.32
 -11   1   4    0.46    1.79
 -11   0   5   -0.42    1.80
 -11  -1   6    1.32    1.80
  -3  -2   6    6.40    1.06
 -11  -2   7    1.21    2.08
  -5  -2   7    4.44    1.43
 -10  -3   8   -0.63    1.63
  -9  -3   8   -0.30    1.64
  -8  -3   8    0.03    1.56
  -7  -3   8    5.02    1.68
  -6  -5   9   -0.15    1.06
  -4  -6   9    0.92    1.13
  -1  -9   9    0.76    0.76
  -6  -7  10    1.57    1.45
   0 -13  10    1.48    0.54
  -9   0  -7    0.64    0.83
  -9   1  -6    3.79    1.06
 -10   2  -4    1.47    1.24
  -9   3  -3    0.65    1.10
  -5   3  -3   16.26    1.22
 -11   2  -3    0.11    1.19
 -10   3  -2    0.25    1.28
 -12   2  -2    1.34    1.70
 -10   3  -1    4.24    1.54
  -4   3  -1   66.61    2.13
 -12   2  -1    4.13    1.74
 -10   3   0    6.77    1.70
 -12   2   0    1.58    1.70
 -10   3   1    0.29    1.32
  -5   3   1    2.08    1.08
 -12   2   1    0.57    1.71
  -9   3   2    3.73    1.52
  -8   3   2   20.78    2.26
  -7   3   2   29.07    2.30
  -6   3   2   44.57    2.53
 -12   2   2   -0.89    2.02
  -2   1   2  499.71    4.81
 -11   2   3    4.65    2.03
  -9   2   4    1.14    1.44
  -8   2   4   19.70    2.20
  -7   2   4   11.67    1.82
 -12   1   4   -0.34    1.74
  -4   1   4   65.49    2.65
 -10   1   5    5.28    1.97
  -9   1   5   -0.18    1.37
  -8   1   5    0.49    1.29
  -7   1   5    0.44    1.32
  -6   1   5    4.20    1.58
 -12   0   5    0.06    2.06
  -4   0   5   -1.10    0.83
 -10   0   6    0.30    1.72
  -9   0   6    3.19    1.79
  -8   0   6    1.15    1.51
  -7   0   6   26.33    2.38
  -6   0   6   14.69    2.06
  -4  -1   6    6.49    1.37
  -9  -1   7    0.16    1.66
  -8  -1   7    0.14    1.50
  -7  -1   7    3.77    1.64
  -3  -3   7    1.50    0.94
  -1  -5   7    0.40    0.70
  -6  -3   8    1.26    1.15
  -4  -4   8    0.18    0.86
  -9  -4   9    0.88    1.61
  -8  -4   9    0.24    1.46
  -7  -4   9   10.85    2.20
  -5  -5   9   -0.07    1.15
  -7  -6  10    0.26    1.54
  -5  -7  10    2.60    1.31
  -2 -10  10    1.75    0.85
  -9   2  -5    0.33    0.94
  -8   3  -4    2.79    1.12
  -7   3  -4    6.96    1.14
  -6   3  -4    1.29    0.87
 -11   2  -4   -0.56    1.15
 -10   3  -3   -0.26    1.28
 -11   3  -2   -0.48    1.56
  -4   3  -2  155.46    2.89
 -11   3  -1    0.38    1.27
 -11   3   0    2.07    1.67
  -4   3   0  165.56    3.40
 -11   3   1    0.30    1.68
 -10   3   2    1.73    1.46
  -9   3   3    2.90    1.53
  -8   3   3   18.79    2.27
  -7   3   3    4.05    1.71
 -12   2   3    1.29    1.84
 -11   2   4   -0.36    2.14
 -10   2   4    1.32    1.74
  -6   2   4    4.20    1.35
 -11   1   5    4.73    2.27
 -11   0   6    1.06    1.80
 -11  -1   7    2.09    2.07
  -6  -1   7    0.95    1.15
  -4  -2   7   13.21    1.65
 -10  -2   8    1.69    1.78
  -9  -2   8    3.63    2.08
  -8  -2   8    5.20    1.84
  -7  -2   8    2.26    1.74
  -5  -3   8    3.26    1.13
   0  -8   8    0.11    0.53
  -6  -4   9    0.54    1.40
  -6  -6  10    0.29    1.36
  -1 -11  10   -0.20    0.60
 -10   2  -5    0.26    0.97
  -9   3  -4    2.16    1.17
  -3   2  -4   49.42    1.00
  -8   4  -2   -0.30    1.19
  -7   4  -2  103.62    3.48
  -9   4  -1   22.94    2.17
  -8   4  -1   17.28    1.93
  -7   4  -1   18.54    1.78
  -6   4  -1    2.69    1.19
 -12   3  -1    5.19    2.04
  -2   2  -1    0.38    0.36
 -10   4   0   31.79    2.88
  -9   4   0   -0.44    1.15
  -7   4   0    2.86    1.27
  -6   4   0    9.65    1.52
 -12   3   0    5.34    1.94
  -8   4   1   63.17    3.41
  -7   4   1    0.69    1.20
 -12   3   1    0.78    1.69
  -4   3   1   78.33    2.56
 -11   3   2    4.45    1.98
  -5   3   2   91.66    3.22
  -3   2   2  261.53    4.17
 -11   3   3    0.98    2.10
 -10   3   3    0.66    1.61
  -6   3   3   15.32    1.79
  -4   2   3  109.11    3.25
  -5   2   4   72.03    3.06
 -10   2   5    4.16    2.23
  -9   2   5    8.91    1.95
  -8   2   5    4.23    1.53
 -12   1   5   -0.34    2.07
  -5   1   5   33.56    2.25
  -2  -1   5    9.13    1.10
 -10   1   6    2.18    1.87
  -9   1   6    4.49    1.86
  -8   1   6    2.17    1.44
  -5   0   6   23.69    2.03
  -9   0   7    0.05    1.63
  -8   0   7    0.61    1.67
  -6  -2   8   11.84    1.92
  -9  -3   9    0.55    1.63
  -8  -3   9    0.07    1.76
  -4  -5   9    2.61    1.23
  -2  -7   9   13.20    1.32
   0 -10   9    0.16    0.52
  -4   2  -5   92.84    1.58
 -10   3  -4    0.82    1.20
  -5   3  -4   28.13    1.38
 -11   3  -3    5.42    1.52
 -10   4  -2   -0.72    1.25
  -9   4  -2   11.29    1.62
  -6   4  -2   20.33    1.66
 -12   3  -2    0.34    1.41
  -2   2  -2    4.50    0.42
 -10   4  -1    7.35    1.63
 -11   4   0   -0.90    1.76
  -2   2   0   79.60    1.71
 -11   4   1    1.26    2.02
 -10   4   1   -1.18    1.46
  -6   4   1    0.48    1.06
 -10   4   2    2.26    1.70
  -9   4   2   19.18    2.28
  -8   4   2    9.67    1.90
  -7   4   2   28.75    2.34
 -12   3   2    3.96    1.97
 -10   3   4    0.08    1.68
  -9   3   4    8.94    1.93
  -8   3   4   10.03    1.82
  -7   3   4   -0.49    1.25
  -2   0   4  301.39    4.26
 -11   2   5    1.11    2.11
  -7   2   5    5.97    1.65
  -3   0   5   -0.19    0.78
 -11   1   6   -0.53    1.68
  -7   1   6    2.91    1.35
  -3  -1   6   94.71    3.08
 -11   0   7    1.35    2.09
  -7   0   7    0.73    1.24
  -5  -1   7   12.45    1.64
   0  -6   7    0.00    0.49
 -10  -1   8    2.82    1.86
  -9  -1   8    0.80    1.79
  -8  -1   8    1.20    1.63
  -4  -3   8   10.16    1.52
  -7  -3   9    0.08    1.41
  -5  -4   9    1.14    1.22
  -7  -5  10    0.41    1.38
  -5  -6  10    3.96    1.41
  -2  -9  10    1.05    0.88
  -8   1  -7    0.04    0.68
  -7   1  -7    1.95    0.72
  -8   2  -6    0.51    0.89
  -7   2  -6    3.67    0.83
 -11   3  -4   -0.19    1.15
  -9   4  -3    0.51    1.07
  -8   4  -3  100.28    3.52
  -7   4  -3    0.17    1.00
 -11   4  -2    3.18    1.77
 -11   4  -1    0.21    1.47
  -5   4  -1  426.00    5.84
 -12   4   0    2.14    2.02
  -5   4   0   31.89    1.92
 -12   4   1    2.19    2.13
 -11   4   2   11.45    2.35
  -6   4   2   41.30    2.51
  -4   3   2   12.70    1.41
 -10   4   3    1.05    1.73
  -9   4   3   26.67    2.64
  -8   4   3   27.42    2.59
  -5   3   3   85.60    3.28
 -11   3   4   -0.89    1.71
  -6   3   4    0.22    1.44
  -3   1   4  110.58    3.05
 -12   2   5    2.90    2.25
  -6   2   5    8.51    1.60
  -4   1   5    0.18    0.93
 -10   2   6    1.28    2.15
  -9   2   6    0.29    1.97
  -6   1   6    2.39    1.36
  -4   0   6    8.08    1.45
  -1  -3   6   33.62    1.48
  -9   1   7   -1.63    1.89
  -6   0   7    0.91    1.15
  -7  -1   8    2.20    1.38
  -5  -2   8    2.67    1.10
  -1  -6   8   30.96    1.56
  -9  -2   9    0.76    1.66
  -8  -2   9    2.57    1.94
  -6  -3   9    4.86    1.43
  -1  -8   9    2.35    0.81
  -6  -5  10    0.36    1.03
  -9   1  -7    0.33    0.81
  -6   1  -7    1.45    0.54
  -9   2  -6    0.63    0.87
  -6   2  -6    1.75    0.69
  -9   3  -5    0.84    0.97
  -8   3  -5   11.46    1.33
  -7   3  -5   43.94    2.01
 -10   4  -3    2.42    1.12
  -6   4  -3    1.61    0.93
 -12   4  -2    1.24    1.72
  -5   4  -2   16.15    1.38
  -9   5  -1    0.71    1.39
  -8   5  -1    5.34    1.68
 -12   4  -1    1.47    1.59
  -3   3  -1   61.08    1.74
 -10   5   0   -0.14    1.69
  -9   5   0   12.03    1.83
  -8   5   0   17.00    2.09
  -3   3   0  151.12    2.90
 -10   5   1   -0.11    1.86
  -9   5   1    9.75    1.82
  -8   5   1   79.22    3.80
  -5   4   1   42.98    2.27
 -12   4   2    1.72    1.83
 -11   4   3   -0.39    1.76
  -7   4   3   -0.11    1.28
  -3   2   3  223.80    4.18
  -2   1   3  349.89    4.40
 -10   4   4    0.78    2.09
  -9   4   4   -0.09    1.77
  -4   2   4    5.99    1.28
 -11   3   5   -0.34    1.84
 -10   3   5   -0.93    1.70
  -9   3   5   -0.06    1.66
  -8   3   5    3.20    1.50
  -5   2   5    1.80    1.38
 -11   2   6    0.15    1.82
  -8   2   6    5.94    1.83
  -7   2   6    3.64    1.68
  -5   1   6    5.41    1.55
 -11   1   7    1.26    2.11
  -8   1   7    0.73    1.38
  -4  -1   7   13.82    1.71
  -3  -2   7    1.76    0.84
 -10   0   8    0.34    1.68
  -9   0   8   19.74    2.79
  -8   0   8    0.54    1.88
  -6  -1   8    0.07    1.08
  -7  -2   9    1.88    1.77
  -4  -4   9   -0.85    1.03
  -7  -4  10   -1.04    1.39
  -5  -5  10   12.29    1.86
  -8   0  -8    6.21    0.81
  -7   0  -8    0.46    0.46
 -10   3  -5    5.48    1.33
  -6   3  -5   25.23    1.40
  -9   4  -4    2.12    1.16
  -8   4  -4    1.74    1.07
  -7   4  -4   14.60    1.48
 -11   4  -3    7.05    1.58
 -10   5  -2    1.58    1.40
  -9   5  -2   15.01    1.93
  -8   5  -2   20.92    2.02
 -11   5  -1   -0.80    1.65
 -10   5  -1    2.21    1.32
 -11   5   0    0.61    1.61
  -7   5   0   99.23    3.71
 -11   5   1    0.24    1.65
  -7   5   1    4.51    1.42
  -2   2   1 2143.03    9.49
  -1   1   1  303.67    2.75
 -11   5   2   -0.35    2.06
 -10   5   2   12.01    2.13
  -9   5   2    2.88    1.55
  -8   5   2   62.47    3.53
  -5   4   2   71.57    2.97
  -6   4   3    3.63    1.36
  -4   3   3  328.93    5.68
 -11   4   4    0.08    1.83
  -8   4   4    0.40    1.31
  -7   4   4    1.42    1.70
  -5   3   4    0.09    1.12
   0  -2   4  517.02    3.53
 -12   3   5   -1.22    2.01
  -7   3   5    1.16    1.41
   0  -3   5   91.53    1.67
  -7   1   7    1.52    1.30
  -5   0   7    0.56    1.05
  -7   0   8   -1.02    1.43
  -4  -2   8    3.12    1.23
  -9  -1   9    2.02    1.75
  -6  -2   9    0.75    1.40
  -5  -3   9    1.33    1.04
  -6  -4  10    3.87    1.63
  -1 -10  10    1.63    0.70
   0 -12  10    2.02    0.50
 -10   4  -4    0.44    1.14
 -11   5  -2    1.95    1.73
  -7   5  -2    4.08    1.13
  -3   3  -2    1.01    0.49
 -12   5  -1   -0.86    1.65
  -6   5  -1   33.34    2.12
  -4   4  -1  159.28    3.29
 -12   5   0    3.40    1.98
  -6   5   0    9.25    1.39
  -4   4   0  142.91    3.35
 -12   5   1    4.53    1.98
  -6   5   1   56.19    2.78
  -3   3   1 1131.40    8.29
 -12   5   2    0.47    1.80
  -7   5   2    6.16    1.55
 -11   5   3    0.32    1.82
  -9   5   3    0.35    1.47
  -8   5   3   11.67    2.06
 -11   4   5    0.09    1.90
 -10   4   5    1.84    1.92
  -9   4   5    0.54    1.71
  -6   3   5    5.83    1.54
 -11   3   6    0.77    1.84
 -10   3   6    1.16    1.91
  -9   3   6    4.21    1.95
  -8   3   6   -0.07    1.52
  -6   2   6    2.30    1.37
 -11   2   7   -1.01    1.97
 -10   2   7   -0.51    1.70
  -9   2   7   -1.70    1.60
  -8   2   7   -0.38    1.36
  -6   1   7    0.77    1.14
  -1  -4   7    6.37    0.91
 -10   1   8    1.63    1.85
  -9   1   8   -0.23    1.75
  -5  -1   8    0.54    0.97
  -8  -1   9    2.49    1.67
  -2  -6   9    0.73    0.83
  -7  -3  10    2.72    1.58
  -2  -8  10    1.02    0.92
  -3  -9  11   -0.44    0.91
 -11   4  -4    1.30    1.38
  -6   4  -4    1.82    0.89
  -4   3  -4   11.36    0.82
 -10   5  -3    0.26    1.36
  -9   5  -3    0.11    0.88
  -8   5  -3    4.37    1.29
 -12   5  -2    0.37    1.65
  -6   5  -2    5.57    1.23
 -10   6   0    1.44    1.79
  -9   6   0   12.01    1.86
 -11   6   1    3.41    2.16
 -10   6   1   19.81    2.53
  -9   6   1    0.29    1.34
  -4   4   1   -0.44    0.89
  -6   5   2    3.71    1.39
 -12   5   3   -1.00    1.75
  -7   5   3    9.98    1.83
  -5   4   3   13.33    1.70
 -11   5   4    0.13    1.89
 -10   5   4    3.83    2.01
  -9   5   4   18.44    2.45
  -6   4   4   14.59    1.89
 -12   4   5    3.77    2.37
  -8   4   5    5.27    1.80
  -4   2   5   15.45    1.62
  -3   1   5   88.88    2.91
  -2   0   5    0.10    0.83
  -7   3   6   10.71    1.84
  -4   1   6    6.71    1.27
  -3   0   6   42.03    2.15
   0  -4   6   16.31    0.86
  -7   2   7    4.25    1.51
  -8   1   8    0.41    1.61
  -6   0   8    0.77    1.14
  -9   0   9   -1.12    1.58
  -7  -1   9   -0.83    1.39
  -6  -3  10    0.67    1.54
  -5  -4  10    2.35    1.44
  -9   3  -6    1.83    0.99
  -8   3  -6   12.33    1.37
  -5   2  -6    0.95    0.53
  -9   4  -5   -0.69    1.08
 -11   5  -3    0.77    1.02
  -7   5  -3   23.09    1.81
  -4   4  -2    1.37    0.77
 -11   6  -1    1.98    1.84
 -10   6  -1    1.92    1.46
  -9   6  -1   14.25    1.85
  -8   6  -1    3.19    1.28
 -12   6   0    1.82    1.96
 -11   6   0    3.10    1.77
  -7   6   0   37.38    2.62
  -5   5   0   90.17    3.13
 -12   6   1    4.83    1.99
  -8   6   1   77.39    3.80
 -12   6   2    0.07    2.06
 -11   6   2    1.04    1.81
 -10   6   2    6.96    2.08
  -8   6   2   33.03    2.80
  -4   4   2   -0.57    1.03
  -3   3   2 1451.66   10.06
  -2   2   2  172.02    3.02
 -10   6   3    1.09    1.78
  -9   6   3   27.61    3.05
  -6   5   3   67.41    3.39
  -8   5   4    0.18    1.33
  -4   3   4   12.40    1.56
  -3   2   4   43.23    2.07
  -2   1   4    8.87    1.10
 -10   5   5    2.12    1.96
  -7   4   5   -0.15    1.29
  -5   3   5   36.89    2.44
 -11   4   6    2.88    2.03
 -10   4   6    2.33    1.98
  -9   4   6    6.44    2.13
  -5   2   6    2.49    1.25
 -11   3   7    0.16    2.12
 -10   3   7    0.55    1.86
  -9   3   7    4.12    1.96
  -5   1   7   13.62    1.74
  -4   0   7    0.76    0.97
  -3  -1   7    4.30    1.13
 -10   2   8   -0.34    1.73
  -7   1   8    1.25    1.36
   0  -7   8   25.19    1.10
  -8   0   9   -0.40    1.52
  -6  -1   9    4.69    1.73
  -5  -2   9    0.43    1.00
  -4  -3   9   -0.81    0.74
  -7  -2  10    0.69    1.71
  -5  -6  11   -0.02    1.23
  -9   2  -7    0.10    0.82
 -10   4  -5    1.39    1.18
  -8   4  -5    1.04    0.87
  -5   3  -5   33.48    1.32
 -10   5  -4   -0.03    1.09
  -9   5  -4    0.62    1.09
 -11   6  -2   -0.58    1.49
 -10   6  -2    1.18    1.15
  -9   6  -2    0.78    1.04
  -8   6  -2    4.97    1.43
 -12   6  -1   -0.37    1.58
  -7   6  -1    4.24    1.27
  -5   5  -1    7.82    1.19
  -7   6   1   -0.29    1.19
  -5   5   1   99.32    3.35
  -7   6   2   12.29    1.86
 -12   6   3   -1.70    1.71
  -8   6   3   26.89    2.55
   0  -1   3  202.98    2.01
 -11   6   4    5.75    2.25
 -10   6   4    1.77    1.89
  -7   5   4   10.92    1.96
  -5   4   4    8.03    1.55
 -12   5   5    0.07    2.18
  -9   5   5   29.67    3.10
  -8   5   5    4.41    1.84
  -6   4   5    1.39    1.35
  -8   4   6    9.29    2.08
  -6   3   6   31.92    2.60
  -8   3   7    0.02    1.61
  -6   2   7   -0.01    1.11
  -8   2   8    4.83    1.93
  -6   1   8   -0.22    1.37
  -5   0   8    5.98    1.35
  -4  -1   8    0.89    1.13
  -3  -2   8   16.62    1.59
  -1  -5   8   12.78    1.20
  -9   1   9    1.94    1.79
  -7   0   9    0.12    1.46
  -1  -7   9    2.66    0.79
   0  -9   9    9.92    0.78
  -8  -1  10    3.04    2.01
  -3  -8  11   -0.29    0.92
  -8   2  -7    0.50    0.68
  -7   3  -6   10.12    1.08
  -7   4  -5   14.46    1.31
 -11   5  -4    0.53    1.24
  -8   5  -4    8.96    1.39
 -10   6  -3   -1.50    1.23
  -9   6  -3    5.50    1.39
  -6   5  -3   13.54    1.35
  -3   3  -3   73.92    1.52
  -7   6  -2   -1.48    1.03
  -5   5  -2   20.54    1.52
 -11   7   0   -0.90    1.78
 -10   7   0    7.78    1.78
  -9   7   0    9.39    1.96
  -6   6   0   47.19    2.60
 -12   7   1    3.21    2.15
 -11   7   1    3.90    1.92
 -10   7   1    0.37    1.40
  -9   7   1   42.92    3.11
  -6   6   1   41.71    2.53
 -10   7   2   -0.78    1.64
  -9   7   2   11.62    2.31
  -1   1   2  502.67    4.09
  -7   6   3    6.67    1.74
  -4   4   3   88.85    3.16
  -3   3   3   38.33    1.94
 -12   6   4    1.90    2.21
  -9   6   4    1.13    1.77
  -8   6   4   -0.30    1.32
  -6   5   4   13.10    1.91
  -7   5   5    3.86    1.87
 -11   5   6    0.67    2.15
 -10   5   6   -0.26    1.90
  -9   5   6    2.12    2.22
  -7   4   6   12.72    1.98
  -1  -2   6    7.55    0.96
 -11   4   7    0.41    2.13
 -10   4   7    2.81    1.97
  -9   4   7    0.74    1.84
  -7   3   7    3.39    1.51
 -10   3   8   -0.31    1.96
  -7   2   8    4.05    1.95
  -8   1   9   -0.05    1.60
  -5  -1   9    0.28    1.20
  -2  -5   9    0.81    0.90
  -7  -1  10   12.30    2.31
  -6  -2  10    9.22    1.94
  -5  -3  10    9.18    1.79
  -4  -4  10    0.44    1.15
  -2  -7  10    3.07    1.05
  -1  -9  10   -0.20    0.64
  -5  -5  11    2.36    1.29
  -7   2  -7    0.46    0.63
  -7   5  -4   41.53    2.14
  -5   4  -4    1.00    0.73
 -11   6  -3    0.17    1.15
  -8   6  -3    1.67    1.16
 -12   7  -1    0.37    1.76
 -11   7  -1    2.46    1.63
 -10   7  -1    8.67    1.84
  -9   7  -1    3.67    1.33
  -6   6  -1   20.58    1.73
 -12   7   0    1.24    1.64
  -8   7   0   19.22    2.14
  -8   7   1    6.76    1.80
 -12   7   2    1.46    1.89
  -8   7   2    2.58    1.65
  -6   6   2   47.46    2.78
 -12   7   3    4.89    2.38
 -11   7   3    0.83    1.93
 -10   7   3    5.86    2.11
  -9   7   3    4.14    1.73
  -5   5   3  220.55    5.29
  -2   2   3  121.28    2.76
 -10   6   5   11.93    2.56
  -9   6   5    1.60    1.89
  -4   3   5    1.11    1.07
  -8   5   6    5.70    1.92
  -5   3   6   12.16    1.72
  -4   2   6    9.03    1.41
  -3   1   6   84.66    3.07
  -8   4   7    3.03    1.82
  -5   2   7    3.68    1.49
  -4   1   7   14.66    1.81
   0  -5   7    2.88    0.62
  -8   3   8   -3.05    1.82
  -9   2   9    0.41    1.72
  -7   1   9    2.01    1.86
  -6   0   9    0.54    1.30
  -4  -2   9    0.67    1.17
  -8   0  10    9.11    2.38
  -4   4  -3    1.79    0.63
 -11   7  -2    1.91    1.65
 -10   7  -2    3.19    1.31
  -9   7  -2    0.71    1.27
  -6   6  -2   29.47    1.95
  -8   7  -1   16.82    1.91
  -7   7   0    3.41    1.55
  -4   5   0  355.01    5.34
  -3   4   0  139.13    2.91
  -7   7   1    3.25    1.40
  -4   5   1   19.30    1.78
  -3   4   1  400.06    5.25
  -8   7   3    9.73    1.90
  -6   6   3   35.10    2.59
 -12   7   4   -0.09    2.17
 -11   7   4    1.53    2.05
 -10   7   4    1.42    1.88
  -9   7   4    4.48    2.01
  -7   6   4   29.82    2.70
  -4   4   4  171.17    4.52
  -8   6   5    1.09    1.51
  -6   5   5    3.40    1.51
  -5   4   5   29.12    2.29
  -3   2   5   21.59    1.65
 -11   6   6   -1.11    2.06
 -10   6   6    1.04    2.05
  -6   4   6    4.37    1.54
 -10   5   7    3.89    2.24
  -9   5   7    2.16    2.31
  -7   4   7    0.07    1.62
  -6   3   7    2.48    1.32
  -3   0   7   -0.07    0.97
  -1  -3   7   37.10    1.64
 -10   4   8    2.47    2.19
  -6   2   8   10.22    1.98
  -5   1   8    0.60    1.02
  -4   0   8   16.83    1.86
  -8   2   9    2.46    1.81
  -6  -1  10    0.44    1.55
  -5  -2  10    1.93    1.47
  -5  -4  11   -0.94    1.21
  -2  -9  11    0.44    0.76
  -8   1  -8    0.57    0.54
  -9   4  -6    3.72    1.07
  -6   3  -6    0.02    0.65
 -10   5  -5   -0.47    1.07
  -9   5  -5    1.74    1.01
  -6   4  -5    6.81    0.94
 -11   6  -4    2.07    1.32
 -10   6  -4    1.18    1.12
  -9   6  -4    0.88    1.09
  -7   6  -3    7.26    1.31
  -5   5  -3   13.81    1.29
  -8   7  -2   13.50    1.80
  -7   7  -1    6.72    1.59
  -4   5  -1  565.89    6.30
  -3   4  -1   15.57    1.09
 -12   8   0    0.44    1.61
 -11   8   0   -0.63    1.55
 -10   8   0    7.47    1.94
  -9   8   0    0.97    1.53
  -5   6   0    1.66    1.32
 -12   8   1    1.02    1.71
 -11   8   1    1.42    1.83
 -10   8   1    6.25    1.95
  -9   8   1    9.22    1.89
  -5   6   1  416.03    6.77
 -12   8   2    0.50    1.83
 -11   8   2    0.85    1.87
 -10   8   2    5.93    2.05
  -9   8   2   -1.45    1.51
  -7   7   2    7.51    1.70
  -4   5   2    0.00    1.10
 -12   8   3    1.68    2.21
 -11   8   3    0.78    1.96
 -10   8   3    1.74    1.89
  -7   7   3    2.69    1.53
  -8   7   4    4.46    1.86
  -6   6   4  146.90    5.04
  -5   5   4   16.89    1.90
  -3   3   4    6.40    1.15
 -11   7   5   -1.78    1.75
 -10   7   5    4.43    2.36
  -7   6   5    0.58    1.39
  -2   1   5    7.96    1.16
  -9   6   6   -1.83    1.73
  -7   5   6    2.27    1.47
  -8   5   7    5.29    2.26
  -9   4   8    2.02    1.87
  -7   3   8    2.53    1.67
  -3  -1   8   -0.41    0.89
  -9   3   9   -1.43    1.61
  -6   1   9    3.13    1.74
  -5   0   9   -0.53    1.16
  -8   1  10    2.73    2.03
  -7   0  10    1.89    1.62
  -4  -3  10    0.88    1.21
   0 -11  10    0.71    0.40
  -3  -7  11    5.70    1.18
  -8   4  -6    0.86    0.93
  -8   5  -5   24.49    1.75
  -8   6  -4    5.91    1.25
  -6   5  -4   10.31    1.14
 -11   7  -3   -0.20    1.34
 -10   7  -3    2.00    1.45
  -9   7  -3    2.99    1.40
 -12   8  -1    0.39    1.59
 -11   8  -1   -0.11    1.44
 -10   8  -1    0.40    1.38
  -9   8  -1    6.06    1.71
  -5   6  -1   36.55    2.10
  -8   8   0    0.55    1.57
  -6   7   0    0.60    1.21
  -2   3   0   41.87    1.36
  -8   8   1    1.28    1.45
  -6   7   1   51.77    2.82
  -2   3   1 1378.37    8.13
  -8   8   2   35.36    2.88
  -5   6   2  446.52    7.32
  -3   4   2  770.95    7.66
  -9   8   3   -1.14    1.40
 -12   8   4    0.22    2.20
 -11   8   4   -0.28    1.87
 -10   8   4    3.89    2.07
  -8   7   5   10.85    2.52
 -11   7   6   -2.49    2.06
  -8   6   6    2.97    1.85
  -5   4   6   17.38    2.14
  -4   3   6   27.15    2.20
 -10   6   7   -1.10    2.00
  -6   4   7    9.20    1.94
  -5   3   7    4.34    1.57
 -10   5   8    1.32    2.19
  -8   4   8    1.68    1.79
  -7   2   9    2.68    1.70
  -4  -1   9    1.83    1.13
  -2  -4   9    1.88    0.93
  -1  -6   9    0.61    0.72
  -2  -6  10    2.38    1.01
  -9   3  -7    0.03    0.74
  -8   7  -3   -0.63    0.99
  -6   6  -3    1.88    0.98
 -11   8  -2    0.00    1.32
 -10   8  -2    2.47    1.51
  -7   7  -2    2.97    1.12
  -8   8  -1   43.75    2.93
  -6   7  -1   11.27    1.59
  -2   3  -1   20.64    0.90
 -11   9   0    1.20    1.97
 -12   9   1    0.23    1.67
 -11   9   1    1.81    1.88
 -10   9   1    0.05    1.89
 -12   9   2   -0.34    2.03
 -11   9   2    4.18    2.12
 -10   9   2    4.53    2.24
  -6   7   2   61.75    3.18
  -2   3   2  347.35    4.48
 -11   9   3    4.75    2.49
  -8   8   3   16.70    2.37
  -6   7   3   24.52    2.53
  -5   6   3  273.01    6.03
  -4   5   3    7.33    1.49
  -3   4   3  107.63    3.23
  -9   8   4    0.08    1.77
  -7   7   4    0.85    1.59
  -2   2   4    0.05    0.69
 -11   8   5   -1.30    1.83
 -10   8   5    0.84    1.99
  -6   6   5    8.63    1.86
  -5   5   5    2.04    1.28
  -4   4   5   13.26    1.60
  -9   7   6    0.68    1.92
  -7   6   6   -0.90    1.29
  -6   5   6   15.82    2.08
  -3   2   6    8.69    1.45
  -9   6   7    6.50    2.26
  -7   5   7    7.16    1.96
  -4   2   7   12.45    1.62
  -9   5   8   -0.59    1.75
  -7   4   8   -0.47    1.82
  -6   3   8    1.87    1.34
  -5   2   8    2.84    1.22
  -4   1   8   -0.32    1.14
  -1  -4   8   49.78    1.89
  -9   4   9    3.21    1.97
  -7   1  10   13.34    2.34
  -6   0  10    3.72    1.36
  -5  -1  10    2.36    1.51
  -1  -8  10    2.37    0.76
  -5  -3  11    2.79    1.37
 -10   6  -5   -0.07    1.12
  -7   5  -5    2.47    0.93
 -10   7  -4   -1.00    1.08
  -7   6  -4    1.28    1.00
  -9   8  -2    6.52    1.43
  -5   6  -2   28.45    1.77
  -4   5  -2   44.92    1.81
 -11   9  -1    4.37    1.92
 -12   9   0   -1.38    1.52
 -10   9   0   17.56    2.44
  -9   9   0    6.21    1.98
  -7   8   0   11.35    1.72
  -9   9   1    0.73    1.39
  -7   8   1    4.63    1.50
  -9   9   2   13.66    2.31
  -7   8   2    1.83    1.43
 -10   9   3    3.73    2.04
  -9   9   3   12.71    2.60
 -11   9   4   -0.13    2.05
 -10   9   4    2.08    2.36
  -8   8   4   -0.08    1.48
  -5   6   4   10.16    1.71
  -9   8   5   10.94    2.48
  -7   7   5    7.16    1.80
  -3   3   5   18.08    1.60
 -11   8   6    1.77    2.29
  -8   7   6   -1.11    1.66
 -10   7   7    1.62    2.00
  -8   6   7    4.36    2.04
  -3   1   7    3.59    1.02
 -10   6   8    1.52    2.24
  -8   5   8   -0.83    1.69
  -8   4   9   -0.47    1.94
  -7   3   9   -0.04    1.59
  -6   2   9    1.21    1.45
  -5   1   9   -0.41    1.23
  -4  -2  10    1.48    1.28
  -3  -6  11    1.18    0.95
  -2  -8  11    0.50    0.81
  -8   3  -7   -0.17    0.63
  -6   2  -7   10.26    0.70
  -7   4  -6    0.64    0.77
  -9   6  -5    1.87    1.18
  -9   7  -4    1.20    1.15
 -11   8  -3   -0.39    1.34
 -10   8  -3    9.22    1.85
  -7   7  -3    6.87    1.31
  -8   8  -2    8.85    1.50
  -6   7  -2   38.92    2.26
  -3   4  -2   87.83    1.97
 -10   9  -1    0.93    1.30
  -9   9  -1    9.74    1.93
  -7   8  -1   12.35    1.69
 -12  10   1   -0.29    2.20
 -11  10   1    0.57    2.11
  -8   9   1    2.40    1.51
  -5   7   1   14.42    1.95
 -11  10   2    2.06    2.23
  -8   9   2    1.78    1.43
  -9   9   4   -0.21    1.76
  -7   8   4    2.37    2.02
  -6   7   4   72.71    3.71
  -4   5   4    1.98    1.18
 -11   9   5    0.73    2.18
 -10   9   5    7.02    2.75
  -8   8   5    8.62    2.21
   0  -2   5   20.89    0.91
  -9   8   6    7.76    2.71
  -6   6   6   10.81    2.17
  -5   5   6    2.22    1.60
   0  -3   6   11.35    0.80
  -9   7   7   14.88    2.89
  -7   6   7    1.97    2.00
  -6   5   7   13.68    2.01
  -5   4   7    0.12    1.41
  -9   6   8    2.57    2.17
  -6   4   8   15.30    2.37
  -3   0   8   -0.68    0.90
   0  -6   8    4.60    0.72
  -9   5   9    1.11    1.86
  -4   0   9   -0.62    1.03
   0  -8   9    7.57    0.69
  -7   2  10   -0.46    1.44
  -6   1  10   -0.38    1.56
  -5  -2  11    2.38    1.37
  -9   5  -6    2.63    1.01
  -9   8  -3    2.01    1.36
 -11   9  -2    0.62    1.34
 -10   9  -2    2.32    1.54
 -11  10   0    1.83    1.74
 -10  10   0    0.60    1.88
  -8   9   0   22.27    2.30
  -5   7   0    3.32    1.18
  -4   6   0  434.68    6.08
 -10  10   1    1.47    1.73
  -6   8   1   18.60    1.94
  -4   6   1   75.50    2.85
 -10  10   2    0.93    1.76
  -6   8   2    1.85    1.37
  -5   7   2  114.86    3.99
  -4   6   2   11.68    1.61
 -11  10   3   -0.54    1.79
 -10  10   3    1.40    1.93
  -8   9   3    5.03    1.72
  -2   3   3   35.79    1.68
 -11  10   4    1.68    2.01
  -8   9   4   19.40    2.72
  -9   9   5    4.17    2.15
  -6   7   5   97.96    4.36
  -5   6   5    0.52    1.23
  -2   2   5    7.81    1.23
 -11   9   6    2.51    2.40
  -7   7   6    8.39    1.91
  -4   4   6    4.65    1.30
  -2   1   6   52.82    2.30
 -10   8   7    0.98    2.05
  -8   7   7    3.49    2.04
  -4   3   7   -0.02    1.04
  -1  -2   7   10.08    1.09
  -8   6   8    0.50    1.82
  -7   5   8    0.18    1.65
  -5   3   8    3.30    1.27
  -4   2   8    2.15    1.31
  -7   4   9   12.49    2.51
  -6   3   9    5.59    1.85
  -2  -3   9    2.57    0.98
  -5   0  10    5.69    1.56
  -2  -5  10    7.78    1.24
  -8   6  -5    2.06    0.92
  -5   4  -5    0.92    0.68
  -8   7  -4    0.04    0.96
  -5   5  -4    2.81    0.82
  -4   4  -4    2.26    0.60
  -8   8  -3    0.05    1.02
  -9   9  -2   13.42    1.99
  -7   8  -2   10.35    1.64
 -11  10  -1    1.60    1.76
  -8   9  -1    3.49    1.38
  -5   7  -1   -1.19    1.06
  -9  10   0    9.10    2.15
  -6   8   0    8.14    1.43
  -3   5   0    3.39    1.02
  -9  10   1    0.71    1.59
  -7   9   1    1.93    1.37
  -3   5   1  712.39    7.26
  -9  10   2    0.92    1.63
  -7   9   2    3.09    1.51
  -3   5   2    8.17    1.27
  -9  10   3   10.86    2.35
  -6   8   3    1.18    1.47
  -4   6   3  346.64    6.35
 -10  10   4   12.18    2.60
   0  -1   4   24.06    0.91
 -11  10   5    1.52    2.26
  -7   8   5   -0.89    1.60
  -4   5   5    0.90    1.08
 -10   9   6   -0.35    2.01
  -8   8   6    2.34    1.95
  -3   3   6    6.95    1.42
  -9   8   7   -0.11    2.03
  -3   2   7    1.79    1.14
  -9   7   8    0.81    1.87
  -9   6   9    3.11    2.20
  -8   5   9   -0.94    1.64
  -5   2   9   -0.86    0.99
  -1  -5   9    1.46    0.78
  -7   3  10    5.25    2.07
  -6   2  10   10.58    2.19
  -4  -1  10   10.19    1.73
  -3  -5  11    0.63    0.93
  -8   5  -6    2.40    0.98
 -10   7  -5    1.88    1.24
  -6   5  -5   37.81    1.72
  -4   3  -5   12.32    0.65
 -10   8  -4   -0.62    1.02
  -6   6  -4    6.90    1.05
 -11   9  -3    1.17    1.47
 -10   9  -3    3.95    1.59
  -5   6  -3    0.09    0.80
  -8   9  -2    4.50    1.45
 -10  10  -1   -0.71    1.20
  -9  10  -1    0.86    1.50
  -6   8  -1   11.77    1.50
  -4   6  -1  123.22    3.14
  -7   9   0    0.81    1.23
 -11  11   1    1.86    1.87
  -8  10   1   12.68    2.00
  -1   2   1   45.51    1.24
 -11  11   2    1.83    1.84
 -10  11   2    0.89    2.09
  -8  10   2   17.42    2.27
 -11  11   3    2.68    2.23
 -10  11   3   -0.01    2.22
  -8  10   3    4.55    2.14
  -3   5   3   45.07    2.25
  -9  10   4    1.81    1.95
  -7   9   4   20.71    2.47
  -6   8   4    3.01    1.69
  -5   7   4   49.93    2.97
  -4   6   4    0.78    1.43
  -2   3   4    2.19    0.99
 -10  10   5    3.94    2.34
  -8   9   5    8.27    2.25
  -3   4   5    0.13    1.13
  -9   9   6    4.39    2.24
  -7   8   6    8.49    2.27
  -6   7   6   14.09    2.14
  -5   6   6   -1.06    1.52
 -10   9   7    4.02    2.49
  -7   7   7    2.41    1.67
  -6   6   7    0.36    1.33
  -5   5   7   -0.42    1.17
   0  -4   7    8.03    0.77
  -8   7   8    0.42    2.20
  -7   6   8   10.86    2.28
  -6   5   8    7.53    1.76
  -5   4   8    2.90    1.53
  -3   1   8    0.14    0.99
  -7   5   9    1.85    2.03
  -4   1   9    0.15    0.91
  -5   1  10    1.26    1.54
  -1  -7  10    0.21    0.69
  -5  -1  11    1.70    1.34
  -2  -7  11   -0.11    0.74
  -7   3  -7   12.48    0.92
  -9   7  -5    0.65    1.11
  -9   8  -4    3.47    1.29
  -7   7  -4   -0.24    0.92
  -9   9  -3    2.84    1.43
  -6   7  -3    2.13    1.02
  -4   5  -3    0.70    0.61
 -11  10  -2    0.24    1.39
 -10  10  -2    1.83    1.72
  -7   9  -1   35.57    2.49
  -3   5  -1  494.55    5.30
 -11  11   0    0.47    1.57
 -10  11   0    2.97    2.00
  -8  10   0    4.16    1.45
 -10  11   1    1.02    1.73
  -9  11   2    2.28    1.91
  -1   2   2   54.85    1.53
 -10  11   4    0.62    2.01
  -8  10   4   -0.82    1.50
 -11  11   5   -0.12    2.28
  -9  10   5    1.93    2.09
  -7   9   5    0.45    2.06
  -6   8   5   12.95    2.23
  -5   7   5   16.82    2.27
 -10  10   6    1.91    2.16
  -8   9   6    3.77    2.11
  -4   5   6    0.38    1.34
  -9   9   7   -0.21    2.05
  -4   4   7    2.88    1.45
  -9   8   8    5.31    2.24
  -1  -3   8    6.18    1.00
  -8   6   9    2.53    1.88
  -6   4   9    1.31    1.55
  -5   3   9    0.81    1.43
  -7   4  10   -0.41    1.73
   0 -10  10    0.54    0.36
  -7   6  -5    4.27    1.00
  -7   8  -3   10.86    1.49
  -9  10  -2    0.36    1.33
  -6   8  -2    7.12    1.39
  -5   7  -2   89.25    2.95
  -2   3  -2    5.31    0.49
 -11  11  -1    1.07    1.54
 -10  11  -1    1.18    1.78
  -8  10  -1   16.31    1.99
  -9  11   0    1.28    1.65
  -6   9   0    1.86    1.37
  -5   8   0   43.44    2.50
 -11  12   1    0.09    1.96
  -9  11   1   -0.56    1.52
  -7  10   1    2.40    1.47
  -6   9   1    1.53    1.25
  -5   8   1   55.90    2.84
  -4   7   1  191.33    4.50
  -2   4   1 1687.86    9.60
 -11  12   2    1.17    1.86
  -7  10   2   12.84    2.07
  -6   9   2    8.50    1.74
  -5   8   2    3.16    1.48
  -4   7   2  195.61    4.79
  -2   4   2   39.65    1.76
 -11  12   3    3.90    2.11
  -9  11   3    1.28    1.89
  -7  10   3   15.56    2.34
  -6   9   3    7.14    1.78
  -5   8   3    3.48    1.52
  -9  11   4   12.69    2.58
  -3   5   4    0.77    1.03
 -10  11   5    0.46    2.18
  -8  10   5   21.87    2.91
  -4   6   5    3.08    1.45
  -9  10   6    2.30    2.17
  -2   2   6   23.77    1.76
 -10  10   7   -1.19    2.23
  -7   8   7   -1.24    2.01
  -6   7   7    0.82    1.74
  -7   7   8    7.52    2.43
  -6   6   8    8.99    2.25
  -4   3   8   12.21    1.67
  -2  -2   9    4.90    1.12
  -6   3  10    1.68    1.49
  -4   0  10    7.10    1.40
  -2  -4  10    2.91    1.08
  -5   0  11   -0.71    1.23
  -3  -4  11    1.09    0.99
  -8   2  -8    0.22    0.44
  -9   6  -6    0.14    0.93
  -6   4  -6    7.51    0.82
  -5   3  -6   63.75    1.30
 -10   9  -4    0.20    1.21
  -8   8  -4   -0.44    0.97
 -11  10  -3    0.53    1.48
 -10  10  -3    1.05    1.37
  -8   9  -3   -0.02    1.06
 -11  11  -2   -1.02    1.56
  -7   9  -2    1.00    1.25
  -4   6  -2   -0.21    0.79
  -9  11  -1    1.86    1.54
 -11  12   0   -0.31    1.55
  -7  10   0    0.77    1.27
  -4   7   0  206.78    4.43
  -2   4   0  427.02    4.46
 -10  12   1   -0.53    1.61
  -8  11   1    3.99    1.56
 -10  12   2    2.88    1.98
  -8  11   2   11.79    2.07
 -10  12   3   -0.33    1.87
  -8  11   3    7.48    1.93
  -4   7   3  370.13    6.77
  -2   4   3    4.12    1.07
  -1   2   3   76.10    1.98
 -10  12   4    6.82    2.47
  -7  10   4   57.51    3.81
  -6   9   4  107.03    4.63
  -5   8   4    4.39    1.54
  -9  11   5    1.30    2.05
  -2   3   5    2.74    1.11
 -10  11   6   13.60    3.05
  -7   9   6   35.08    3.17
  -6   8   6   32.71    2.86
  -5   7   6   11.46    2.16
  -3   4   6   22.84    2.00
  -8   9   7    2.55    2.06
  -5   6   7    9.60    1.80
  -3   3   7    0.48    1.12
  -1  -1   7    2.80    0.92
  -9   9   8   -0.03    1.89
  -8   8   8    4.68    2.23
  -5   5   8    7.54    1.64
  -8   7   9    0.46    1.76
  -7   6   9    2.30    1.82
  -6   5   9   -0.10    1.50
  -4   2   9    0.64    0.97
  -7   5  10    0.58    1.82
  -5   2  10    2.09    1.44
  -2  -6  11    2.32    0.90
  -1  -9  11    0.39    0.57
  -8   4  -7    2.21    0.73
  -7   5  -6    2.99    0.87
 -10   8  -5    2.22    1.27
  -8   7  -5    1.51    0.90
  -3   3  -4   20.73    0.69
  -3   4  -3   97.17    1.84
 -10  11  -2    1.34    1.77
  -8  10  -2    6.88    1.59
 -11  12  -1    0.79    1.79
  -7  10  -1    6.38    1.70
  -6   9  -1   11.97    1.56
  -5   8  -1    1.17    1.19
 -10  12   0   -0.78    1.52
  -8  11   0    2.83    1.41
  -9  12   1    1.14    1.92
  -3   6   1 1098.65    9.43
 -11  13   2    0.36    2.13
  -9  12   2    0.39    1.88
  -3   6   2   73.15    2.75
  -9  12   3    0.38    1.83
  -9  12   4    2.31    2.39
  -8  11   4    1.14    1.90
  -4   7   4    8.78    1.59
  -8  11   5    2.37    2.39
  -7  10   5   11.27    2.20
  -6   9   5   40.41    3.22
  -5   8   5    5.39    1.90
  -3   5   5   12.87    1.69
  -9  11   6    0.13    2.08
 -10  11   7   -0.05    2.35
  -4   5   7    1.85    1.47
  -4   4   8    0.84    1.33
  -3   2   8   16.71    1.67
  -5   4   9    1.49    1.24
  -1  -4   9    8.88    1.08
  -6   4  10    6.10    1.78
  -4   1  10   13.67    1.97
  -5   1  11    2.10    1.48
  -3  -3  11    0.08    1.05
  -9   9  -4    0.30    1.14
  -9  10  -3    3.15    1.51
  -9  11  -2   -0.63    1.29
 -10  12  -1    1.38    1.80
  -8  11  -1    8.37    1.83
  -4   7  -1  107.26    3.14
  -9  12   0    3.48    1.70
 -11  13   1    0.46    1.72
  -7  11   1    4.41    1.87
  -6  10   1    6.79    1.58
  -5   9   1    9.56    1.81
 -10  13   2    1.24    1.92
  -7  11   2   -0.47    1.51
  -6  10   2    1.31    1.46
  -5   9   2  137.96    4.58
 -10  13   3   -1.31    1.86
  -7  11   3    4.58    1.70
  -6  10   3    3.79    1.73
  -5   9   3   31.92    2.74
  -3   6   3    5.94    1.29
 -11  13   4    0.78    2.26
 -10  13   4    1.79    2.48
  -2   4   4   -0.74    0.95
  -9  12   5    5.21    2.38
 -10  12   6    8.89    2.89
  -7  10   6   16.63    2.91
  -4   6   6    0.84    1.19
  -8  10   7    3.03    2.21
  -7   9   7    1.46    1.96
  -6   8   7   28.66    2.81
  -9  10   8   -0.79    2.15
  -8   9   8   25.62    3.27
  -7   8   8   11.78    2.48
  -6   7   8   15.96    2.32
  -1  -2   8   12.10    1.24
   0  -5   8   78.99    1.79
  -8   8   9   -0.80    1.73
  -7   7   9    0.46    1.81
  -6   6   9    2.95    2.01
  -4   3   9    0.21    1.17
  -3   1   9    1.61    1.14
   0  -7   9   21.20    0.97
  -7   6  10    4.11    2.10
  -5   3  10    9.88    2.11
  -2  -3  10    0.12    0.95
  -1  -6  10    5.47    0.91
  -8   6  -6    1.22    0.91
  -9   8  -5    0.32    1.01
  -7   8  -4    9.42    1.35
  -6   7  -4   -0.21    0.88
  -5   6  -4   35.95    1.66
  -7   9  -3   29.24    2.15
  -6   8  -3   20.73    1.71
  -5   7  -3    2.06    0.94
 -11  12  -2   -0.13    1.66
  -6   9  -2   55.73    2.75
  -3   5  -2    7.31    0.85
  -9  12  -1    1.85    1.73
 -11  13   0    0.15    1.67
 -10  13   0   -0.33    1.91
  -7  11   0   20.08    2.40
  -6  10   0    5.41    1.41
  -5   9   0    4.42    1.43
  -3   6   0  577.03    6.46
 -10  13   1    0.49    1.75
  -8  12   1    4.82    1.63
  -9  13   2   -0.54    2.02
  -8  12   2    1.88    1.56
  -4   8   2    4.82    1.48
  -9  13   3   -0.83    2.10
  -8  12   3    1.63    1.83
  -8  12   4    4.45    2.09
  -7  11   4   44.13    3.42
  -6  10   4  156.66    5.61
  -5   9   4   13.32    1.99
  -3   6   4   54.62    2.67
 -10  13   5   10.87    2.75
  -4   7   5   12.13    1.72
  -9  12   6   -1.69    2.00
  -8  11   6   62.27    4.46
  -6   9   6    0.29    1.51
  -5   8   6    3.13    1.64
   0  -2   6   97.37    1.99
  -5   7   7    0.07    1.23
  -3   4   7    2.34    1.28
  -5   6   8    0.73    1.25
  -5   5   9    0.59    1.49
  -6   5  10   -0.93    1.57
  -2  -5  11    0.60    0.83
  -7   7  -5   -0.29    0.83
  -6   6  -5    1.93    0.88
 -10  10  -4    0.78    1.17
  -8   9  -4    3.17    1.19
 -10  11  -3   -1.40    1.03
  -8  10  -3    8.67    1.55
 -10  12  -2    1.98    1.75
  -8  11  -2    0.24    1.26
  -7  10  -2    1.14    1.05
  -5   8  -2   45.92    2.31
 -11  13  -1    2.55    1.77
  -2   4  -1  115.01    2.14
  -8  12   0    3.43    1.47
 -11  14   1    2.97    1.97
  -9  13   1   -0.71    1.38
  -4   8   1    3.62    1.30
 -11  14   2    0.50    2.12
  -4   8   3   49.41    2.80
  -9  13   4    3.95    2.27
  -4   8   4   17.82    2.13
  -9  13   5   15.00    3.18
  -8  12   5    0.35    1.94
  -7  11   5    5.29    2.14
  -6  10   5   10.98    2.08
  -5   9   5    0.13    1.76
   0  -1   5    0.30    0.48
 -10  13   6   -1.19    2.34
  -2   3   6    0.16    0.84
  -8  11   7    1.74    2.12
  -7  10   7    7.29    2.29
  -6   9   7    1.55    2.10
  -4   6   7    0.86    1.21
  -2   2   7    7.57    1.17
  -9  11   8    0.80    2.29
  -8  10   8    1.41    1.98
  -7   9   8    2.64    2.02
  -6   8   8   22.45    2.98
  -4   5   8   13.84    1.98
  -3   3   8    1.44    1.20
  -8   9   9    0.73    2.07
  -7   8   9    9.00    2.39
  -6   7   9    6.66    2.30
  -5   4  10    3.40    1.86
  -4   2  10    1.23    1.44
  -5   2  11    2.58    1.39
  -4   0  11   -0.37    1.20
  -3  -2  11    0.48    1.07
  -9   7  -6    0.79    0.91
 -10   9  -5   -0.14    1.10
  -8   8  -5    0.62    1.03
  -9  10  -4    3.71    1.37
  -9  11  -3    0.60    1.40
  -4   6  -3   71.74    2.15
  -9  12  -2   -1.33    1.29
 -10  13  -1    0.88    1.40
  -8  12  -1    6.22    1.76
  -7  11  -1    2.56    1.28
  -6  10  -1    8.90    1.49
  -5   9  -1   14.78    1.71
  -3   6  -1   12.01    1.19
  -9  13   0    0.78    1.56
  -4   8   0    1.49    1.08
 -10  14   1   -0.64    1.77
  -7  12   1   12.02    2.22
  -6  11   1    8.46    1.98
 -10  14   2    0.75    1.90
  -8  13   2   13.47    2.39
  -6  11   2   28.42    2.61
  -2   5   2  264.86    4.40
  -8  13   3   13.40    2.35
  -7  12   3    0.11    1.45
  -6  11   3   54.29    3.50
 -10  14   4   -0.83    1.94
  -8  13   4    7.03    2.55
  -7  12   4   34.54    3.16
  -6  11   4    8.47    2.35
 -10  14   5    2.10    2.47
  -3   6   5   16.81    1.75
  -2   4   5    7.36    1.19
  -9  13   6    3.75    2.34
  -8  12   6    7.34    2.46
  -7  11   6    0.40    1.92
  -6  10   6   41.48    3.41
  -4   7   6    3.85    1.42
  -5   8   7    1.97    1.71
   0  -3   7    9.91    0.86
  -5   7   8   14.74    2.39
  -4   4   9    0.13    1.24
  -3   2   9    5.23    1.30
  -7   7  10    0.45    1.64
  -6   6  10    1.06    1.77
  -1  -8  11   -0.09    0.52
  -5   5  -5    1.58    0.67
  -4   5  -4   44.24    1.46
  -4   7  -2    1.27    0.93
  -9  13  -1    4.93    1.93
 -10  14   0    3.21    1.90
  -7  12   0    7.71    1.94
  -6  11   0    6.33    1.73
 -11  15   1   -0.65    2.03
  -9  14   1    1.24    2.03
  -8  13   1   -0.02    1.35
  -5  10   1    7.55    1.55
  -3   7   1    2.39    1.10
  -2   5   1    1.69    0.78
 -11  15   2    2.13    2.23
  -9  14   2    8.74    2.45
  -5  10   2  319.07    6.98
  -3   7   2   28.17    1.96
  -1   3   2   37.54    1.42
  -9  14   3    3.25    2.11
  -5  10   3   47.42    3.07
  -3   7   3   38.39    2.31
  -2   5   3  103.91    3.00
  -9  14   4    3.58    2.42
  -5  10   4   40.09    2.95
  -8  13   5   -0.67    1.91
  -7  12   5   12.89    2.53
  -6  11   5   35.76    3.09
  -4   8   5   15.86    1.94
  -5   9   6   59.67    3.58
  -8  12   7    2.39    2.20
  -7  11   7    1.44    2.01
  -8  11   8    4.14    2.13
  -7  10   8   18.41    2.86
  -6   9   8   15.86    2.79
  -8  10   9    5.32    2.35
  -7   9   9    1.47    1.80
  -5   6   9   -0.07    1.23
  -1  -3   9    5.13    0.92
  -4   3  10    1.88    1.51
  -2  -2  10   -0.05    0.91
  -1  -5  10    1.84    0.82
  -5   3  11    0.99    1.52
  -4   1  11    0.95    1.22
  -7   4  -7    1.82    0.61
  -9   9  -5   -0.07    0.98
 -10  11  -4   -0.49    1.11
 -10  12  -3    0.48    1.16
  -8  11  -3    1.71    1.35
  -7  10  -3    5.24    1.35
  -6   9  -3   10.90    1.44
 -10  13  -2    0.15    1.13
  -7  11  -2    2.65    1.41
  -6  10  -2    3.88    1.35
 -10  14  -1    0.48    1.73
  -4   8  -1   14.32    1.57
  -9  14   0    0.97    1.90
  -8  13   0    9.64    1.88
  -5  10   0    7.19    1.58
 -10  15   1    2.94    2.25
  -1   3   1    1.32    0.50
 -10  15   2   -0.32    1.80
  -4   9   2   15.68    1.95
 -10  15   3    5.14    2.20
  -7  13   3    3.26    1.95
  -4   9   3    0.67    1.28
  -1   3   3   53.16    1.81
 -10  15   4   -0.88    1.98
  -3   7   4   13.01    1.66
  -2   5   4   25.48    1.75
   0   0   4  536.59    4.23
 -10  15   5    9.51    2.93
  -9  14   5    2.61    2.27
  -5  10   5   12.83    2.13
  -8  13   6    4.05    2.29
  -7  12   6    7.84    2.34
  -3   6   6   -0.94    0.98
  -2   4   6   -0.80    1.02
  -6  10   7   21.92    2.67
  -4   7   7    3.88    1.40
  -3   5   7   18.61    1.87
  -2   3   7   -0.16    0.95
  -4   6   8    3.17    1.28
  -3   4   8   24.71    2.19
  -1  -1   8   38.17    1.86
  -6   8   9    1.00    1.80
  -7   8  10    1.08    1.70
  -6   7  10    1.02    1.80
  -5   5  10   10.32    2.05
  -2  -4  11    0.75    0.84
  -8   5  -7    1.21    0.66
  -8   7  -6    2.83    1.01
  -7   6  -6   -0.01    0.74
  -8  10  -4    3.50    1.25
  -7   9  -4   -0.27    0.90
  -6   8  -4   20.53    1.68
  -9  12  -3    2.64    1.56
  -9  13  -2    1.23    1.49
  -8  12  -2   -0.63    1.00
  -8  13  -1    2.39    1.58
  -7  12  -1   55.16    3.34
  -6  11  -1   34.66    2.59
 -10  15   0    2.58    2.09
  -3   7   0   92.15    2.83
  -2   5   0   83.90    2.19
  -8  14   1   -1.05    1.82
  -7  13   1    4.83    1.79
  -6  12   1   34.33    2.93
  -9  15   2    1.11    2.19
  -8  14   2    9.06    2.06
  -7  13   2    0.28    1.38
  -6  12   2    5.72    1.76
  -9  15   3    0.07    1.90
  -8  14   3   18.83    2.82
  -6  12   3    0.12    1.59
  -9  15   4   -0.84    1.94
  -8  14   4    4.92    2.22
  -7  13   4    1.83    1.90
  -6  12   4   36.89    3.08
  -4   9   4    6.00    1.52
  -1   3   4   98.73    2.64
  -8  14   5    0.49    2.00
  -7  13   5    8.15    2.63
  -3   7   5    8.38    1.62
  -6  11   6   43.92    3.57
  -4   8   6   23.66    2.34
  -8  13   7    2.13    2.15
  -7  12   7    8.20    2.69
  -5   9   7   26.70    2.64
  -8  12   8   -1.49    1.79
  -7  11   8    0.92    1.95
  -5   8   8   16.94    2.29
  -7  10   9    2.58    1.93
  -5   7   9    0.20    1.29
  -4   5   9    1.58    1.19
  -3   3   9   -0.84    1.00
  -5   4  11   -0.76    1.46
  -4   2  11    3.71    1.44
  -9   8  -6    0.93    0.92
  -6   5  -6    2.28    0.73
  -7   8  -5    3.28    0.97
  -9  11  -4    2.65    1.28
 -10  13  -3    0.98    1.50
  -5   8  -3   50.80    2.24
 -10  14  -2    2.32    1.77
  -5   9  -2   86.21    3.06
  -9  14  -1    0.25    1.72
  -5  10  -1    0.42    1.22
  -8  14   0    1.51    1.84
  -7  13   0   12.90    2.23
  -4   9   0   25.01    1.94
  -9  15   1    1.06    1.76
  -5  11   1   13.83    2.07
 -10  16   2   -1.03    1.71
  -5  11   2   61.83    3.39
 -10  16   3    0.82    1.97
  -5  11   3    2.12    1.53
 -10  16   4    0.41    2.29
  -5  11   4   16.69    2.25
  -9  15   5   -0.83    1.99
  -6  12   5   13.74    2.29
  -4   9   5    7.92    1.67
  -2   5   5    2.70    1.05
  -8  14   6    0.70    2.07
  -5  10   6   -0.38    1.34
  -6  11   7   13.14    2.36
  -6  10   8    3.01    1.95
  -4   7   8    1.46    1.50
   0  -4   8   35.28    1.30
  -6   9   9   16.60    2.67
   0  -6   9    0.93    0.57
  -5   6  10    3.39    1.54
  -4   4  10    0.44    1.28
  -2  -1  10   13.15    1.52
  -1  -7  11    1.02    0.59
  -9  10  -5    0.04    1.12
  -8   9  -5   -0.56    0.81
 -10  12  -4   -1.09    1.08
  -5   7  -4   22.10    1.46
  -3   6  -2  417.26    4.80
 -10  15  -1    5.37    1.85
  -9  15   0    1.80    1.55
  -6  12   0    7.46    1.67
 -10  16   1    0.29    1.80
  -8  15   2    2.49    1.90
  -7  14   2   -0.45    1.58
  -4  10   2   48.91    3.02
  -3   8   2   25.55    1.99
  -2   6   2   26.01    1.66
  -9  16   3    0.65    1.99
  -8  15   3    0.83    1.89
  -7  14   3    3.80    1.74
  -6  13   3   18.63    2.63
  -4  10   3    6.80    1.63
  -3   8   3  115.50    3.83
  -2   6   3  117.89    3.34
  -8  15   4    0.48    1.95
  -7  14   4    0.44    1.59
  -3   8   4    0.55    1.11
  -8  15   5    8.34    2.83
  -5  11   5   50.49    3.46
  -6  12   6    5.76    1.97
  -4   9   6   22.28    2.58
  -3   7   6   16.37    1.86
  -5  10   7    0.08    1.39
  -4   8   7    1.19    1.33
  -3   6   7    2.35    1.22
  -8  13   8    2.34    2.31
  -7  12   8    4.03    2.19
  -5   9   8   11.88    2.12
  -3   5   8    9.96    1.57
  -7  11   9    1.71    1.89
  -5   8   9    0.89    1.83
  -4   6   9    0.42    1.42
  -1  -2   9    4.33    0.93
  -1  -4  10    9.47    1.09
  -5   5  11    2.58    1.69
  -2  -3  11   -0.11    0.80
  -6   7  -5   21.38    1.46
  -9  13  -3    0.90    1.48
  -8  12  -3   21.67    2.26
  -7  11  -3   11.99    1.67
  -9  14  -2    4.87    1.77
  -8  13  -2    1.81    1.21
  -7  12  -2   11.30    1.70
  -6  11  -2    5.33    1.48
  -4   8  -2  290.95    4.92
  -8  14  -1    0.22    1.50
  -7  13  -1   -1.21    1.46
  -3   7  -1  172.76    3.60
 -10  16   0    0.38    1.90
  -5  11   0   13.24    1.72
  -9  16   1    1.57    2.16
  -7  14   1   16.99    2.28
  -4  10   1  294.60    6.22
  -3   8   1  347.14    5.87
  -2   6   1   24.94    1.52
  -9  16   2    2.31    2.04
  -6  13   2    1.09    1.57
  -5  12   3    1.23    1.80
 -10  17   4    1.44    2.40
  -6  13   4    1.18    1.55
  -4  10   4    8.79    1.72
  -2   6   4  144.30    3.87
  -9  16   5    2.61    2.12
  -7  14   5   15.70    2.73
  -6  13   5    2.27    1.74
  -3   8   5   18.95    2.08
  -8  15   6    0.68    2.07
  -5  11   6    8.44    1.90
  -2   5   6    5.30    1.35
   0  -1   6   16.17    1.00
  -7  13   7    3.42    2.18
  -2   4   7    5.78    1.16
  -6  11   8   -0.29    1.81
  -2   3   8   10.25    1.46
  -1   0   8    0.60    0.92
  -6  10   9    4.53    2.05
  -3   4   9    5.36    1.27
  -5   7  10    1.14    1.49
  -4   5  10    7.47    1.88
  -4   3  11    0.56    1.22
  -9  12  -4    1.27    1.17
  -8  11  -4   -0.17    1.08
  -7  10  -4    0.68    1.00
 -10  14  -3    0.39    1.49
  -4   7  -3   38.47    1.72
  -3   5  -3  338.76    3.63
 -10  15  -2    1.33    1.76
  -2   4  -2   39.60    1.16
 -10  16  -1    1.68    1.94
  -9  15  -1   -0.36    1.47
  -6  12  -1   22.11    2.15
  -4   9  -1   39.91    2.17
  -2   5  -1  119.99    2.40
  -8  15   0    1.29    1.69
  -7  14   0   33.06    2.97
 -10  17   1   11.24    2.54
  -5  12   2   53.04    3.26
  -8  16   3    3.93    2.12
  -7  15   3   15.03    2.67
  -8  16   4    1.92    2.05
  -7  15   4    9.98    2.66
  -5  12   4   24.31    2.61
  -5  12   5    1.48    1.87
  -4  10   5   11.03    1.90
  -2   6   5   34.45    2.25
   0   0   5    0.15    0.55
  -6  13   6    1.78    1.94
  -4   9   7    1.18    1.34
  -3   7   7    4.56    1.61
   0  -2   7   44.22    1.50
  -8  14   8   -0.49    2.17
  -7  13   8    1.05    2.00
  -4   8   8    4.48    1.51
  -3   6   8    0.44    1.33
  -7  12   9    3.63    2.02
  -5   9   9    1.03    1.93
  -4   7   9    3.50    1.66
  -3   3  10   -0.50    1.21
  -2   0  10   14.84    1.58
  -5   6  11   -0.35    1.54
  -9   9  -6   -0.25    0.94
  -8   8  -6    0.24    0.82
  -4   4  -5    9.01    0.59
  -6   9  -4    7.55    1.25
  -5   9  -3   25.66    1.88
  -5  10  -2    0.54    1.17
  -5  11  -1   37.06    2.49
  -9  16   0    5.55    2.04
  -6  13   0    3.95    1.57
  -4  10   0   26.65    2.06
  -3   8   0   32.86    1.93
  -8  16   1    0.42    2.00
  -5  12   1   93.53    4.00
  -9  17   2    1.45    2.20
  -8  16   2    6.84    2.19
  -7  15   2    1.07    1.76
  -6  14   2    1.39    1.59
  -3   9   2  345.08    6.45
  -1   4   2  920.75    7.08
  -6  14   3    0.29    1.40
  -4  11   3  112.23    4.33
  -3   9   3    0.76    1.28
  -1   4   3  113.88    2.76
  -6  14   4    3.85    1.89
  -3   9   4    1.71    1.54
  -1   4   4   29.00    1.70
  -9  17   5    1.10    2.30
  -8  16   5    1.41    2.15
  -7  15   5   -0.59    1.89
  -8  16   6    0.21    2.02
  -5  12   6    8.89    2.24
  -4  10   6   47.47    3.24
  -3   8   6   21.54    2.13
  -7  14   7    4.59    2.25
  -5  11   7    0.39    1.68
  -6  12   8   -0.89    1.77
  -6  11   9    0.76    1.81
  -3   5   9    2.97    1.36
  -1  -1   9   10.04    1.21
  -6  10  10   -0.71    1.81
  -5   8  10    0.26    1.72
  -4   6  10    2.67    1.69
  -4   4  11    1.18    1.35
  -2  -2  11    0.63    0.87
  -1  -6  11    0.08    0.58
  -8   6  -7    6.97    0.86
  -7   7  -6    1.41    0.80
  -9  11  -5    0.31    1.16
  -8  10  -5    1.97    0.99
  -7   9  -5    1.51    0.91
  -5   6  -5    3.02    0.78
  -9  14  -3    0.53    1.39
  -8  13  -3    2.79    1.52
  -7  12  -3    0.12    1.08
  -9  15  -2    1.65    1.82
  -8  14  -2    0.84    1.19
  -7  13  -2   82.54    3.87
  -9  16  -1    0.13    1.86
  -8  15  -1    2.06    1.55
  -7  14  -1   18.09    2.34
  -5  12   0    6.56    1.51
  -2   6   0   36.97    1.64
  -9  17   1    1.77    1.90
  -7  15   1   -1.28    1.36
  -6  14   1    5.80    1.85
  -4  11   2  146.54    4.75
  -8  17   3   -0.91    2.16
  -5  13   3    0.44    1.50
  -2   7   3   26.73    1.87
  -5  13   4    4.96    1.85
  -4  11   4   14.86    2.06
  -6  14   5   -0.06    1.81
  -4  11   5    3.05    1.59
  -3   9   5    6.09    1.75
  -7  15   6    0.35    2.00
  -6  14   6    5.73    2.50
  -2   6   6    4.89    1.42
  -2   5   7    0.33    0.92
  -7  14   8    1.37    1.92
  -4   9   8    8.83    2.06
  -2   4   8    0.13    1.03
  -7  13   9    4.10    2.28
  -3   4  10   16.14    2.05
  -1  -3  10   11.71    1.22
  -9  13  -4    0.84    1.29
  -8  12  -4    3.28    1.33
  -4   6  -4   30.16    1.33
  -6  11  -3   -1.47    0.97
 -10  16  -2    3.13    1.73
  -6  12  -2    2.12    1.18
 -10  17  -1    1.39    1.78
  -6  13  -1    0.51    1.29
  -9  17   0    1.32    1.79
  -8  16   0    0.26    1.58
  -7  15   0   10.10    1.94
  -4  11   1    2.08    1.32
  -3   9   1  114.17    3.64
  -1   4   1 2097.46    9.81
  -9  18   2    3.13    2.10
  -8  17   2    0.19    2.03
  -7  16   2   -1.55    1.39
  -5  13   2   29.28    2.66
  -2   7   2  144.25    3.67
  -9  18   3   -1.00    1.82
  -7  16   3    0.62    1.82
  -6  15   3   -0.05    1.75
  -7  16   4    8.26    2.34
  -6  15   4    3.74    2.28
  -2   7   4   26.98    1.99
  -9  18   5   -1.20    2.20
  -8  17   5    3.18    2.22
  -7  16   5    0.43    1.93
  -5  13   5    2.63    1.60
  -1   4   5  130.94    3.41
  -8  17   6   -0.80    1.87
  -4  11   6    1.08    1.78
  -7  15   7    4.33    2.34
  -5  12   7   19.39    2.71
  -4  10   7    1.02    1.33
  -3   8   7   -0.03    1.16
  -6  13   8    2.00    2.02
  -3   7   8   24.14    2.25
  -1   1   8   42.30    2.09
   0  -3   8    3.45    0.75
  -6  12   9   -0.35    1.63
  -4   8   9   -0.40    1.18
  -3   6   9    5.10    1.55
   0  -5   9    9.97    0.81
  -6  11  10    2.94    2.13
  -4   7  10    3.83    1.87
  -4   5  11    0.10    1.42
  -2  -1  11    1.90    0.99
  -6   8  -5    7.43    1.09
  -7  11  -4   -0.79    0.94
  -5   8  -4   32.81    1.70
  -4   9  -2    0.67    1.08
  -4  10  -1    8.53    1.31
  -3   8  -1   18.06    1.53
  -6  14   0    9.48    1.89
  -9  18   1    0.31    1.88
  -8  17   1    3.76    1.94
  -7  16   1   16.46    2.52
  -5  13   1    7.09    1.72
  -2   7   1  140.59    3.43
  -6  15   2    2.19    1.56
  -4  12   3    8.00    1.75
  -3  10   3   26.15    2.21
  -4  12   4    2.23    1.54
  -3  10   4  227.41    5.91
  -6  15   5   32.75    3.35
  -2   7   5    5.69    1.31
  -7  16   6    0.18    2.04
  -5  13   6   30.39    3.12
  -3   9   6   44.64    2.93
   0   0   6  140.75    2.70
  -8  17   7    1.23    2.31
  -6  14   7    3.86    2.14
  -7  15   8    1.96    2.01
  -7   5  -7    8.51    0.71
  -9  10  -6    0.52    1.00
  -6   6  -6    0.15    0.67
  -9  12  -5   -0.21    1.18
  -6  10  -4    0.41    0.98
  -9  15  -3   -0.13    1.37
  -8  14  -3    2.27    1.52
  -4   8  -3   10.28    1.25
  -9  16  -2    2.71    1.37
  -8  15  -2    0.49    1.19
  -7  14  -2    0.80    1.44
  -5  11  -2    8.07    1.34
  -3   7  -2    0.86    0.81
  -9  17  -1    3.12    1.88
  -8  16  -1    1.09    1.37
  -7  15  -1    5.61    1.60
  -5  12  -1   63.31    3.12
  -8  17   0   -1.29    1.78
  -5  13   0    5.90    1.78
  -4  11   0   30.03    2.21
  -3   9   0  147.37    3.89
  -6  15   1   26.65    2.70
  -9  19   2    0.33    1.89
  -8  18   2   -1.15    1.75
  -7  17   2    1.06    2.13
  -5  14   2    0.33    1.47
  -4  12   2  116.33    4.40
  -3  10   2   12.91    1.81
  -9  19   3    0.12    1.97
  -8  18   3    3.11    2.13
  -7  17   3    9.97    2.41
  -5  14   3    8.67    2.02
  -1   5   3  192.64    3.81
  -7  17   4    3.79    2.15
  -5  14   4    8.99    1.97
  -8  18   5    0.49    1.96
  -7  17   5    0.27    1.99
  -5  14   5   11.27    2.28
  -4  12   5    1.34    1.60
  -3  10   5   23.35    2.29
  -8  18   6   -1.85    2.10
  -6  15   6    0.81    1.98
  -2   7   6  139.10    4.39
  -1   4   6    4.61    1.20
  -7  16   7    0.97    2.00
  -5  13   7   25.11    2.87
  -4  11   7   -0.01    1.32
  -3   9   7   23.22    2.46
  -2   6   7    0.60    1.01
   0  -1   7    3.92    0.80
  -6  14   8    3.01    2.12
  -4  10   8   18.78    2.36
  -3   8   8    0.21    1.39
  -2   5   8    3.99    1.30
  -6  13   9    0.27    1.94
  -4   9   9    2.47    1.53
  -1   0   9    0.78    0.90
  -4   8  10    1.50    1.78
  -3   5  10    1.43    1.43
  -1  -2  10    6.27    1.07
  -4   6  11    3.01    1.61
  -1  -5  11    2.66    0.69
  -8   9  -6    1.53    0.88
  -8  11  -5    0.72    1.04
  -9  14  -4    0.03    1.30
  -3   4  -4   89.45    1.38
  -7  13  -3    0.50    0.96
  -5  10  -3   30.92    2.01
  -6  13  -2    5.63    1.59
  -6  14  -1    4.59    1.51
  -7  16   0   -0.16    1.36
  -6  15   0   16.89    2.48
  -9  19   1    1.52    1.90
  -8  18   1    0.59    1.79
  -7  17   1   -1.52    1.90
  -4  12   1   25.27    2.24
  -3  10   1    7.81    1.50
  -6  16   2   82.68    4.49
  -2   8   2    0.14    0.99
  -1   5   2  363.41    4.81
  -6  16   3    5.55    2.04
  -2   8   3    1.13    1.10
  -6  16   4   21.21    2.88
  -2   8   4   -0.25    1.11
  -1   5   4    4.05    1.01
  -6  16   5    2.01    1.81
   0   1   5   -0.20    0.54
  -7  17   6    0.26    2.07
  -5  14   6    2.02    1.71
  -4  12   6    3.87    1.60
  -3  10   6   13.85    2.27
  -6  15   7   -0.42    1.91
  -7  16   8   -0.06    2.17
  -3   7   9    0.40    1.11
  -2   0  11   -0.13    0.85
  -7  10  -5    1.84    0.88
  -7  12  -4    0.50    1.07
  -6  12  -3   28.04    2.17
  -9  17  -2    2.17    1.78
  -8  16  -2    8.29    1.92
  -2   6  -1   13.97    1.09
  -2   7   0   93.41    2.66
  -6  16   1   14.51    2.51
  -4  13   2   32.32    2.80
  -9  20   3   -0.19    2.27
  -8  19   3    1.42    2.06
  -7  18   3    2.89    2.09
  -5  15   3   28.90    2.86
  -4  13   3    9.21    1.87
  -3  11   3   21.91    2.16
  -7  18   4   -0.81    1.85
  -5  15   4    7.96    1.96
  -4  13   4    7.46    1.87
  -3  11   4    0.97    1.34
  -8  19   5    1.46    2.33
  -7  18   5    0.90    2.10
  -5  15   5    4.29    1.82
  -4  13   5   36.38    3.09
  -2   8   5    3.69    1.27
  -1   5   5  109.11    3.24
  -8  19   6    1.12    2.38
  -6  16   6    2.98    2.10
  -5  14   7    6.71    2.22
  -4  12   7    1.10    1.46
  -2   7   7    2.43    1.43
  -6  15   8    0.58    2.16
  -4  11   8    5.58    1.78
  -2   6   8    6.13    1.49
  -4  10   9    4.23    1.63
  -5  11  10   -0.66    1.47
  -3   6  10   -0.01    1.41
  -4   7  11   -0.52    1.24
  -7   8  -6    0.64    0.77
  -8  15  -3    2.16    1.55
  -7  15  -2   29.23    2.54
  -5  12  -2   81.86    3.42
  -4  10  -2   47.51    2.40
  -7  16  -1    2.01    1.41
  -5  13  -1   47.86    2.86
  -4  11  -1    2.20    1.11
  -8  18   0    3.91    1.90
  -7  17   0    3.40    1.76
  -5  14   0    0.83    1.34
  -4  12   0   33.24    2.35
  -1   4   0  640.79    4.95
  -2   8   1   61.61    2.49
  -7  18   2    1.90    1.88
  -5  15   2   21.47    2.55
  -3  11   2  157.70    4.72
  -6  17   3    1.18    1.83
  -6  17   5    1.26    1.97
  -3  11   5    6.50    1.71
  -5  15   6   22.97    2.98
  -4  13   6    0.41    1.44
  -3  10   7    0.20    1.29
  -3   9   8    5.25    1.51
   0  -2   8    7.24    0.89
  -2   5   9   -0.84    1.12
  -1   1   9   11.71    1.29
   0  -4   9   -0.80    0.58
  -1  -1  10    8.45    1.21
  -2   1  11    1.70    1.08
  -1  -4  11   -0.20    0.60
  -8   7  -7    0.09    0.60
  -9  13  -5   -0.57    1.09
  -8  12  -5   -0.52    1.10
  -6   9  -5   21.38    1.49
  -5   7  -5   -0.74    0.69
  -9  15  -4    1.20    1.29
  -6  11  -4    8.07    1.26
  -5   9  -4   17.78    1.40
  -7  14  -3    2.32    1.12
  -6  14  -2    8.26    1.77
  -2   5  -2   95.31    1.95
  -6  15  -1   13.88    2.06
  -3   9  -1   89.46    2.92
  -6  16   0   20.33    2.42
  -3  10   0    6.79    1.34
  -7  18   1    5.05    2.00
  -5  15   1    0.02    1.49
  -4  13   1    2.51    1.38
  -1   5   1  132.81    2.75
  -6  17   2    0.85    1.80
  -8  20   3    0.68    1.98
  -7  19   3    0.60    1.99
  -5  16   3   18.35    2.79
  -4  14   3    2.24    1.60
  -2   9   3    1.45    1.19
  -1   6   3    8.94    1.34
  -7  19   4   -0.58    2.14
  -5  16   4    6.46    1.95
  -2   9   4   -0.52    1.07
  -1   6   4   75.30    2.83
  -7  19   5    0.76    2.09
  -4  14   5    3.73    2.00
  -2   9   5  246.95    5.91
  -3  11   6   60.94    3.56
  -1   5   6   47.62    2.33
   0   1   6   18.66    1.25
  -5  15   7    3.24    2.05
  -4  13   7    3.65    1.86
   0   0   7   -1.13    0.72
  -6  16   8    1.06    1.87
  -4  12   8   31.33    3.10
  -4  11   9    0.74    1.45
  -3   7  10    5.31    1.78
  -4   8  11    2.54    1.49
  -3   5  11   -0.74    1.21
  -8  10  -6    3.82    1.06
  -4   7  -4    8.99    0.93
  -6  13  -3    1.77    1.25
  -4   9  -3    3.47    1.01
  -9  18  -2    9.04    2.07
  -8  17  -2   -0.76    1.16
  -7  16  -2    2.25    1.54
  -3   8  -2  210.63    3.92
  -1   3  -1  934.35    4.57
  -9  20   0   -0.55    1.73
  -8  19   0    1.29    1.81
  -7  18   0    0.27    1.75
  -6  17   1   71.40    4.21
  -7  19   2    2.01    1.94
  -5  16   2   19.67    2.46
  -4  14   2    4.08    1.62
  -2   9   2   14.66    1.65
  -6  18   3    5.03    2.13
  -3  12   3    0.70    1.28
  -6  18   4   -1.36    1.79
  -3  12   4   53.89    3.24
  -6  18   5   -0.95    1.90
  -3  12   5    4.27    1.69
  -1   6   5   27.99    2.03
  -5  16   6    3.01    2.03
  -4  14   6   -0.11    1.63
  -2   9   6   51.35    3.08
  -3  11   7    0.29    1.25
  -2   8   7   43.10    2.75
  -3  10   8    7.02    1.68
  -2   7   8    3.14    1.25
  -2   6   9    2.79    1.39
  -1   2   9    4.03    1.13
  -3   6  11    0.67    1.38
  -2   2  11    1.68    1.15
  -7  11  -5    0.69    0.85
  -7  13  -4   13.18    1.72
  -8  16  -3   -0.02    1.28
  -7  15  -3    0.60    1.40
  -5  13  -2   31.77    2.43
  -6  16  -1   95.65    4.51
  -5  14  -1    1.24    1.28
  -4  12  -1    2.42    1.15
  -6  17   0    0.64    1.76
  -5  15   0    2.17    1.58
  -4  13   0    2.50    1.26
  -2   8   0  375.81    5.51
  -7  19   1   -0.06    1.73
  -4  14   1    7.89    1.91
  -6  18   2    0.17    1.56
  -3  12   2   13.26    1.84
  -1   6   2 1083.17    8.82
  -8  21   3    0.99    2.04
  -7  20   3    0.74    2.03
  -7  20   4   -0.57    2.23
  -7  20   5    1.74    2.31
  -3  12   6   24.85    2.56
  -5  16   7    3.85    2.07
  -4  14   7   13.58    2.43
  -1   5   7   -0.56    0.99
  -4  13   8    3.38    1.92
  -3   8  10    1.66    1.58
  -1   0  10    5.29    1.18
  -1  -3  11    0.14    0.61
  -7   9  -6    0.02    0.81
  -6   7  -6    2.16    0.73
  -9  14  -5    0.90    1.23
  -9  19  -2    1.67    1.69
  -6  15  -2    1.61    1.35
  -4  11  -2    7.24    1.26
  -9  20  -1   -0.74    1.61
  -8  19  -1    0.75    1.47
  -3  10  -1   13.66    1.62
  -2   7  -1    2.14    0.84
  -8  20   0    0.84    1.83
  -3  11   0   19.18    1.83
  -6  18   1    5.35    1.87
  -3  12   1    5.32    1.42
  -2   9   1   49.96    2.41
  -7  20   2   -0.76    1.80
  -5  17   2    6.80    2.10
  -4  15   2    3.25    1.90
  -6  19   3    9.54    2.42
  -5  17   3    5.31    2.02
  -4  15   3    3.07    1.76
  -3  13   3   64.02    3.60
  -2  10   3   44.96    2.66
  -6  19   4    0.94    1.99
  -3  13   4   16.72    2.22
  -2  10   4    8.52    1.58
  -1   7   4  192.58    4.50
  -4  15   5    3.98    1.92
  -2  10   5   12.59    1.82
  -5  17   6   -1.21    1.88
  -4  15   6   -0.54    1.49
  -1   6   6   50.80    2.50
  -3  12   7    7.13    1.78
  -3  11   8   19.09    2.33
  -2   8   8   26.57    2.45
   0  -1   8    1.76    0.76
  -3   7  11    4.63    1.57
  -7   6  -7    0.26    0.47
  -6  12  -4    0.23    0.99
  -5  10  -4    2.05    0.92
  -8  17  -3    2.46    1.62
  -6  14  -3    3.02    1.34
  -5  15  -1   12.89    2.18
  -7  19   0    4.15    1.93
  -4  14   0    7.50    1.82
  -7  20   1    5.04    2.14
  -1   6   1  270.98    4.19
  -6  19   2    1.47    1.88
  -3  13   2    2.98    1.42
  -2  10   2  395.38    6.84
  -7  21   3    3.70    2.27
  -1   7   3  139.34    3.63
  -7  21   4   -1.96    1.78
  -7  21   5    0.90    2.36
  -1   7   5   15.15    1.60
  -3  13   6    2.50    1.57
  -2  10   6    4.76    1.50
  -6  19   7   -0.64    1.91
  -5  17   7   -1.22    1.83
  -4  15   7    5.74    2.10
   0   1   7    4.94    0.95
  -2   7   9   11.03    1.63
   0  -3   9   -0.11    0.63
  -3   9  10   -0.37    1.32
  -1   1  10    8.51    1.32
  -1  -2  11    0.49    0.69
  -8   8  -7    0.38    0.60
  -8  11  -6    1.51    0.93
  -6  10  -5   -0.43    0.75
  -4   5  -5   20.71    0.79
  -7  16  -3    2.05    1.55
  -4  10  -3    4.13    1.11
  -3   7  -3  251.21    3.66
  -6  16  -2    8.09    1.80
  -5  14  -2   27.15    2.40
  -3   9  -2   17.16    1.49
  -8  20  -1   -1.04    1.45
  -6  17  -1    1.60    1.43
  -4  13  -1    6.14    1.37
  -8  21   0    2.49    1.87
  -6  18   0   29.32    2.88
  -1   5   0    0.78    0.53
  -6  19   1    0.34    1.75
  -5  17   1    1.37    1.48
  -4  15   1   -0.31    1.31
  -7  21   2   -0.50    1.95
  -1   7   2   20.87    1.54
  -6  20   3    2.51    2.06
  -5  18   3    1.11    1.82
  -2  11   3    7.07    1.80
  -6  20   4    0.50    2.03
  -3  14   4    3.85    1.71
  -2  11   4    1.13    1.22
  -6  20   5   -0.61    2.01
  -4  16   5   23.80    2.90
  -2  11   5   67.85    3.46
  -5  18   6    0.09    1.95
  -4  16   6   14.28    2.57
  -3  13   7   11.36    2.17
  -1   6   7   19.12    1.73
  -5  17   8    2.28    2.19
  -3  12   8   11.57    2.16
  -2   6  10    2.33    1.38
  -3   8  11    0.53    1.43
  -5   8  -5    5.37    0.90
  -8  16  -4    5.33    1.52
  -4   8  -4   21.56    1.33
  -4  12  -2   -0.75    1.14
  -7  19  -1   -0.21    1.31
  -3  11  -1   57.47    2.74
  -7  20   0    0.63    1.76
  -3  12   0    7.09    1.41
  -2   9   0   19.36    1.58
  -7  21   1    7.42    2.37
  -3  13   1    4.77    1.45
  -2  10   1   37.75    2.27
  -6  20   2   -1.03    1.73
  -5  18   2    2.52    1.64
  -4  16   2   -0.88    1.47
  -7  22   3    1.41    2.05
  -3  14   3   24.25    2.47
  -1   8   4    3.91    1.50
  -3  14   6   43.80    3.31
  -2  11   6    4.45    1.56
  -4  16   7    4.35    2.05
   0   0   8    9.85    1.07
  -4  13  10    1.51    1.70
  -1   2  10    5.65    1.25
  -1  -1  11   -0.27    0.68
  -6  13  -4   25.89    2.03
  -8  18  -3   -0.10    1.23
  -6  15  -3    3.37    1.35
  -5  13  -3   20.75    1.97
  -2   6  -2   37.03    1.41
  -5  16  -1    8.51    1.81
  -4  14  -1    0.69    1.42
  -2   8  -1    0.29    0.90
  -8  22   0    0.51    1.76
  -6  19   0    4.42    1.74
  -5  17   0   -0.06    1.43
  -4  15   0   18.14    2.18
  -5  18   1   12.20    2.15
  -4  16   1    7.48    1.84
  -7  22   2    1.18    2.32
  -3  14   2    5.00    1.54
  -2  11   2  154.13    4.58
  -6  21   3    1.50    2.06
  -5  19   3    0.33    1.81
  -4  17   3    1.87    1.57
  -1   8   3    3.49    1.16
  -1   8   5   -0.11    0.99
  -6  21   6    4.73    2.56
  -4  17   6   15.95    2.73
  -3  14   7    1.24    1.50
  -1   7   7    2.83    1.29
   0   2   7   45.39    1.97
  -1   6   8   23.14    2.01
  -3  12   9   -1.08    1.22
   0  -2   9   15.61    1.09
  -3   9  11    0.47    1.45
  -8  12  -6    0.45    0.92
  -7  10  -6    0.40    0.83
  -6  11  -5    5.40    1.07
  -5  11  -4   -0.41    0.86
  -3   5  -4   17.07    0.77
  -7  17  -3    1.09    1.31
  -8  20  -2    0.83    1.47
  -6  17  -2   -0.40    1.11
  -5  15  -2    2.08    1.25
  -7  20  -1    1.92    1.71
  -7  21   0    1.79    1.87
  -3  13   0   20.41    2.15
  -7  22   1    3.67    2.18
  -3  14   1    0.05    1.48
  -1   7   1   21.32    1.44
  -6  21   2   -1.50    1.79
  -5  19   2   -0.78    1.68
  -4  17   2   23.30    2.71
  -1   8   2   23.51    1.71
   0   3   2  173.96    2.65
  -7  23   3   -1.58    2.18
  -3  15   3   19.43    2.40
  -2  12   3   12.99    1.88
  -5  20   5   -0.12    1.97
  -3  15   6    1.79    1.59
  -2  12   6   -0.41    1.34
   0   1   8    1.45    0.95
  -1   3  10   12.87    1.60
  -1   0  11   -0.56    0.77
  -4  11  -3   45.96    2.30
  -3   8  -3   12.13    1.17
  -7  19  -2    1.21    1.34
  -4  13  -2    1.45    1.06
  -3  10  -2   15.59    1.42
  -3  12  -1  126.57    4.00
  -1   4  -1  167.55    2.30
  -6  20   0   13.91    2.34
  -5  18   0    3.61    1.64
  -4  16   0  104.62    4.60
  -2  10   0    0.44    1.01
  -1   6   0   -0.39    0.68
  -5  19   1    9.78    2.25
  -2  11   1   43.93    2.54
  -7  23   2    1.00    2.04
  -3  15   2    0.36    1.37
  -2  12   2  163.33    4.86
  -6  22   3    1.80    2.20
  -5  20   3    4.21    2.11
  -4  18   3   14.42    2.36
  -1   9   3  137.82    4.06
   0   4   3   23.37    1.38
  -1   9   4   96.88    3.51
  -1   9   5   17.40    1.82
  -3  15   7    1.50    1.73
  -2  11   8   28.83    2.59
  -1   7   8    0.54    1.17
  -4  16   9    1.04    1.72
  -2  10   9    0.94    1.41
   0  -1   9    3.60    0.84
  -8   9  -7    0.86    0.62
  -6  14  -4   34.74    2.38
  -4   9  -4   20.00    1.41
  -6  16  -3    0.97    1.06
  -5  14  -3    0.23    1.12
  -8  21  -2    3.24    1.77
  -5  16  -2    8.39    1.82
  -4  15  -1    8.04    1.66
  -7  22   0    1.10    1.90
  -7  23   1    5.64    2.25
  -6  22   2    3.65    2.40
  -4  18   2   28.87    2.86
  -3  16   3   37.32    3.14
  -2  13   3   34.68    2.64
  -5  21   4    0.97    2.06
  -3  16   6    4.12    1.98
  -2  13   6    1.43    1.45
  -1   9   6    6.03    1.42
  -3  13  10    0.71    1.76
  -2   9  10    1.46    1.49
  -1   4  10   10.12    1.53
  -1   1  11    0.09    0.82
  -5  12  -4   21.74    1.72
  -2   4  -3  203.37    2.02
  -7  20  -2    0.52    1.49
  -2   7  -2  170.44    3.09
  -2   9  -1  473.25    6.20
  -6  21   0    1.48    1.78
  -3  14   0   -0.20    1.13
  -5  20   1   -0.50    1.68
  -3  15   1   16.36    2.08
  -2  12   1   63.35    3.08
  -1   8   1    0.56    0.84
  -3  16   2    0.43    1.49
  -2  13   2  196.33    5.48
  -1   9   2   35.14    2.12
  -4  19   3    3.13    1.94
  -1  10   4    4.99    1.35
  -1  10   5    4.10    1.33
   0   5   5   40.84    2.08
  -2  13   7    3.21    1.51
  -2  12   8    0.82    1.32
  -1   8   8   -0.41    1.21
   0   2   8    7.51    1.12
  -2  11   9    0.96    1.21
  -8  13  -6    1.80    1.02
  -4  14  -2  125.31    4.21
  -3  11  -2    7.44    1.23
  -7  22  -1    0.37    1.60
  -3  13  -1   33.79    2.31
  -7  23   0   -0.76    1.69
  -4  17   0   26.97    2.68
  -2  11   0   34.18    2.19
  -7  24   1   -0.31    2.18
   0   4   2   91.50    2.17
  -3  17   3   15.26    2.44
  -2  14   3   31.28    2.65
  -1  10   3   84.22    3.35
   0   5   3  897.98    7.66
  -6  24   4    1.18    2.48
  -4  20   4    2.34    1.99
  -4  20   5    3.41    2.14
  -3  15   9    4.19    1.81
   0   0   9   -0.07    0.61
  -3  14  10   -1.02    1.48
  -2  10  10    1.94    1.29
  -2   8  11    1.33    1.25
  -1   2  11   -0.16    0.83
  -5  15  -3    6.09    1.34
  -3   9  -3    2.66    0.87
  -7  21  -2   -0.21    1.42
  -5  17  -2    1.17    1.23
  -6  22   0    0.99    1.82
  -5  20   0    3.66    1.74
  -3  15   0   13.48    1.89
  -1   7   0    4.85    0.87
  -6  23   1    4.40    2.28
  -5  21   1    2.22    1.73
  -3  16   1    0.75    1.47
  -2  13   1    3.31    1.37
  -2  14   2   -0.06    1.31
  -1  10   2    2.91    1.29
  -3  18   4   -0.88    1.51
  -1  11   4   46.21    2.76
  -3  18   5    6.58    2.02
  -1  11   5  125.61    4.42
   0   6   5  148.67    3.80
  -1  10   7    0.07    1.11
  -1   9   8   17.76    1.92
   0   3   8    4.54    1.07
   0   1   9    2.71    0.88
  -2  11  10    2.75    1.62
  -2   9  11    0.71    1.28
  -1   3  11   -0.74    0.93
  -4  15  -2   13.06    1.78
  -3  12  -2   10.70    1.57
  -7  23  -1    1.04    1.74
  -2  10  -1   27.77    1.81
  -1   5  -1    7.92    0.75
  -2  12   0  194.06    4.90
  -1   9   1   -0.29    0.89
  -5  23   3    0.86    2.15
  -2  15   3    4.86    1.69
  -1  11   3   26.77    2.24
   0   6   6    5.47    1.34
  -1  11   7    0.35    1.45
  -1   4  11   -0.56    0.97
  -8  14  -6    0.60    0.95
  -7  22  -2   -0.09    1.51
  -5  18  -2    5.15    1.48
  -2   8  -2    0.36    0.75
  -6  23   0   -0.02    1.85
  -5  21   0    6.06    2.07
  -3  16   0    3.33    1.52
  -3  17   1  107.99    4.69
   0   3   1  670.32    4.68
  -5  23   2    5.30    2.34
  -3  18   2    3.09    1.85
  -2  15   2   11.53    1.91
   0   5   2    3.57    0.75
   0   6   3   36.02    1.84
  -2  16   4    0.41    1.59
  -1  12   4   -0.29    1.14
   0   4   8   33.41    1.98
   0   2   9   15.77    1.36
  -2  12  10   -0.75    1.25
  -3  10  -3   20.00    1.50
  -7  24  -1    2.02    2.04
  -2  11  -1   12.98    1.49
  -2  13   0   73.89    3.30
  -1   8   0  424.95    5.65
  -1  10   1   12.03    1.52
  -2  16   3   16.18    2.29
  -1  12   3   21.42    2.09
  -1  12   7    3.04    1.45
  -2  13  10    0.94    1.64
  -1   5  11    2.59    1.13
  -7  23  -2    0.63    1.72
  -5  19  -2   -1.52    1.11
  -3  13  -2  101.55    3.56
  -3  17   0   45.79    3.16
  -4  21   1    2.35    1.93
  -2  16   2    2.52    1.58
   0   7   3  625.70    7.27
  -4  23   5    1.66    2.22
  -2  15   9    0.20    1.61
  11   9  -4   -0.28    1.19
   7   1  -4    7.22    1.04
  10   8  -3    1.44    1.34
   8   4  -3   24.09    1.85
   5   1  -2  245.72    3.75
   3  -1  -2  164.59    1.97
   9   9  -1   -0.04    1.43
   8   7  -1    4.28    1.48
   4   3   0  166.83    3.29
   3   2   0  296.77    3.67
   4   5   1  560.48    6.55
   3   6   2  419.21    5.50
   2   5   2   93.69    2.31
   8  19   3    0.31    1.57
   4  10   3    3.86    1.16
   5  15   4    3.65    1.70
   4  13   4   25.78    2.26
  -1   8   4    4.60    0.64
   2  14   5   15.06    1.68
   1  13   5    1.55    0.83
   2  19   6    1.79    1.03
   1  17   6    3.70    1.14
   1  23   7    1.11    1.23
   0  22   7    0.44    0.92
  -4  19   7   -0.25    0.48
   9   1  -9    0.33    0.65
  10   3  -8    0.25    0.82
   8   0  -7   -0.10    0.65
  11   6  -6    0.18    1.11
  10   4  -6    1.87    1.11
  11   7  -5    1.63    1.34
  10   5  -5    0.75    1.04
   9   3  -5   -0.46    0.82
   7   0  -5    0.48    0.69
  10   6  -4    1.81    1.27
   9   4  -4    0.28    1.02
  11  10  -3   -0.09    1.35
   7   2  -3   16.61    1.46
  11  12  -2    0.65    1.49
   9   7  -2    8.22    1.53
   8   5  -2   54.60    2.75
   6   2  -2    7.89    1.09
   7   5  -1    4.28    1.19
   7   7   0    3.39    1.30
   5   4   0   30.67    1.82
   2   1   0  300.95    2.95
   7   9   1   37.84    2.59
   5   6   1   32.41    1.97
   9  17   2    2.50    1.77
   7  12   2   11.21    1.95
   6  10   2    3.41    1.38
   4   7   2   -0.24    1.00
   8  18   3    0.49    1.58
   5  11   3   58.43    2.97
   2  10   4    2.14    1.01
   1   9   4   -0.33    0.82
   4  17   5    0.97    1.32
   3  15   5   16.32    1.75
   4  22   6    1.39    1.52
   2  18   6    4.62    1.36
  -3  14   6   42.39    1.35
   0  21   7    0.08    0.90
  -5  19   7    0.16    0.35
  -3  19   7    1.48    0.68
  -2  19   7   -0.06    0.79
   9   1  -8    0.41    0.71
  10   3  -7   -0.52    0.83
   9   2  -6    0.61    0.82
   6  -2  -6    2.66    0.56
  11   8  -4   -1.21    1.13
   8   2  -4   17.91    1.54
  11   9  -3    3.60    1.82
  10   7  -3    4.66    1.37
   9   5  -3    0.04    0.93
  11  11  -2    0.35    1.52
   7   3  -2   23.85    1.80
   9   8  -1   12.42    1.99
   5   2  -1   61.15    2.15
   4   1  -1  167.58    2.91
   8   8   0   -0.11    1.48
   6   5   0    8.75    1.33
   6   7   1    8.96    1.43
   7  11   2    3.86    1.76
   5   8   2   42.20    2.36
   1   4   2  149.05    2.38
   4   9   3    3.90    1.12
   3   8   3   13.60    1.37
   2   7   3  181.56    3.55
   7  19   4    1.39    1.56
   5  14   4   26.43    2.35
   4  12   4   42.25    2.65
   3  11   4    1.60    0.97
   4  16   5   26.85    2.34
   2  13   5   10.88    1.52
   1  12   5    4.19    1.02
   4  21   6    1.51    1.48
   3  19   6   -0.70    1.28
   1  16   6   15.86    1.58
  -4  14   6   -0.07    0.42
  -2  14   6    9.75    1.01
   1  22   7    1.01    1.04
   7  -1  -6    1.32    0.61
  11   6  -5    0.75    1.24
  10   4  -5    1.41    1.17
   8   1  -5    0.27    0.71
  11   7  -4   -0.04    1.44
  10   5  -4    3.88    1.35
   8   3  -3   13.38    1.46
  10   8  -2    5.64    1.50
   9   6  -2   14.86    1.78
   8   6  -1   78.05    3.41
   6   3  -1   57.36    2.34
   7   6   0   34.83    2.32
   9  12   1    1.54    1.58
   8  10   1   20.08    2.17
   7   8   1   14.97    1.87
   1   2   1  624.95    3.94
   6   9   2   63.38    3.08
   5  10   3   31.88    2.29
   1   6   3   62.97    1.90
   7  18   4    5.41    1.90
   5  13   4    1.35    1.43
   5  17   5   -1.54    1.48
   3  14   5   78.85    3.27
   4  20   6    0.11    1.42
   3  18   6    2.43    1.33
   2  17   6   22.18    1.89
   2  22   7   -0.26    1.18
   1  21   7   -0.21    0.98
  10   2  -8    0.16    0.79
   9   1  -7   -0.19    0.63
  11   5  -6    1.99    1.14
  10   3  -6    1.76    1.03
   8   0  -6    0.62    0.67
   5  -3  -6   11.83    0.48
   9   2  -5    8.21    1.20
   9   3  -4    9.40    1.40
  11   8  -3    0.81    1.65
  10   6  -3   -0.58    1.03
   9   4  -3   19.38    1.91
  11  10  -2    3.88    1.71
   8   4  -2    5.61    1.33
  11  12  -1    0.22    1.55
   9   7  -1   40.22    2.83
   7   4  -1   -0.46    0.91
   3   0  -1   -0.06    0.38
   5   5   1    8.27    1.37
   4   4   1  158.31    3.49
   3   3   1   59.64    1.91
   7  10   2    2.01    1.25
   5   7   2   88.61    3.21
   4   6   2   -0.02    0.98
   3   5   2    9.65    1.13
   6  11   3   -0.54    1.22
   8  19   4    2.85    2.07
   4  11   4    0.98    1.36
   3  10   4    0.57    0.87
   2   9   4    4.25    1.09
   4  15   5    0.75    1.27
   4  19   6    0.56    1.49
   2  16   6    3.32    1.32
   1  15   6    9.93    1.39
   1  20   7    3.80    1.22
  -4  18   7    0.67    0.52
  -3  18   7    0.74    0.65
  -2  18   7    2.19    0.86
  11   4  -7    0.44    1.06
   7   0  -4   50.54    2.01
   6  -1  -4   21.62    1.22
   7   1  -3   28.56    1.73
   6   0  -3   -0.72    0.70
   5  -1  -3    2.39    0.68
  11   9  -2    3.37    1.67
  10   7  -2    0.19    1.32
   9   5  -2    1.06    1.35
   6   1  -2   29.97    1.71
   8   5  -1   77.97    3.36
   8   7   0   16.91    2.01
   6   4   0   11.77    1.41
   5   3   0  360.96    5.33
   4   2   0   56.16    1.95
   8   9   1    5.19    1.63
  10  16   2    4.48    2.28
   6   8   2    6.51    1.47
   5   9   3   26.81    2.27
   4   8   3   10.03    1.35
   3   7   3  265.96    4.74
   8  18   4    0.72    1.90
   6  14   4   32.33    2.65
   5  12   4   23.51    2.13
   5  16   5   -0.85    1.28
   4  14   5   -1.06    1.24
   3  13   5   11.78    1.56
   2  12   5    0.05    0.84
   1  11   5   -0.67    0.79
  -2  10   5   13.21    0.82
   3  17   6    0.33    1.01
   2  21   7   -0.32    0.98
   8  -1  -9    0.33    0.41
   8  -1  -8    0.11    0.55
   7  -2  -8    2.26    0.46
  10   2  -7   -0.02    0.81
  11   4  -6    0.98    1.03
   9   1  -6    4.24    0.95
  11   5  -5    0.14    0.84
  10   3  -5    1.86    1.13
  12   8  -4    1.38    1.39
  11   6  -4    2.70    1.37
  10   4  -4    3.22    1.26
   8   1  -4    8.36    1.19
  11   7  -3    1.01    1.35
  10   5  -3    6.39    1.57
   8   2  -3   18.73    1.69
   7   2  -2    2.37    0.93
   5   0  -2  235.55    3.57
   9   8   0   -0.51    1.37
   7   5   0  106.35    3.67
   7   7   1    7.58    1.56
  10  15   2   -0.11    1.95
   7   9   2    2.26    1.33
   2   4   2   39.76    1.54
   8  14   3   -0.41    1.57
   6  10   3   65.07    3.29
   2   6   3   28.40    1.52
  -1   5   3  201.05    1.99
   8  17   4    1.97    1.96
   7  15   4    1.07    1.60
   6  13   4   26.87    2.51
   1   8   4    4.44    0.84
   7  19   5    3.15    1.99
   5  15   5    0.80    1.37
  -3  10   5   26.46    0.74
  -1  10   5    5.29    0.82
   4  18   6    1.58    1.35
   3  16   6    5.75    1.48
   2  15   6   77.28    3.21
   3  21   7   -0.01    1.31
   1  19   7   13.43    1.58
   8  -1 -10    3.35    0.41
   9   0  -9   -0.06    0.51
   9   0  -8   16.37    1.18
   8   0  -5   -0.10    0.74
   7  -1  -5    0.16    0.64
   9   2  -4    1.77    1.01
   5  -2  -4   72.48    1.58
   9   3  -3    2.92    1.23
  12  10  -2    2.52    1.85
  11   8  -2    1.67    1.53
  10   6  -2    6.75    1.64
   8   3  -2   17.00    1.68
   9   6  -1   -0.58    1.11
   7   3  -1    8.66    1.30
   6   2  -1   54.72    2.25
   5   1  -1   82.19    2.39
  11  12   0    0.04    1.61
   8   6   0   22.40    2.20
   3   1   0  154.28    2.61
  10  12   1    1.25    1.68
   8   8   1   42.84    2.80
   6   5   1   34.05    2.27
   5   4   1  426.97    6.20
   2   2   1    0.49    0.45
   5   6   2   27.54    1.94
   4   5   2   46.79    2.19
   8  13   3    2.98    1.73
   8  16   4    6.03    2.20
   5  11   4    0.79    1.29
   4  10   4   29.87    2.13
   3   9   4   14.39    1.43
   4  13   5    4.52    1.28
   3  12   5   12.75    1.58
   2  11   5    8.23    1.30
   4  17   6    0.47    1.26
   1  14   6   25.17    1.74
  -2  13   6    0.61    0.57
  -1  13   6   11.28    1.11
   1  18   7    0.30    1.06
  -3  17   7    0.32    0.60
  -2  17   7    4.73    0.85
  -1  17   7    0.32    0.86
  11   3  -7    0.28    0.99
   8  -1  -7    0.06    0.56
   7  -2  -7    2.95    0.60
  10   2  -6    0.49    0.89
  11   4  -5    0.50    1.11
   9   1  -5    0.21    0.83
   6  -2  -5   10.50    0.79
  12   7  -4   -1.74    1.27
  11   5  -4    2.37    1.36
  12   8  -3   -0.12    1.55
  11   6  -3    7.90    1.87
   9   4  -2   20.50    1.94
   4  -1  -2  208.76    2.79
  11   9  -1    3.43    1.74
  10   7  -1    0.53    1.26
   8   4  -1   57.52    2.91
   9   7   0    7.08    1.59
   6   3   0   68.61    2.76
  10  11   1    0.59    1.66
   7   6   1    3.14    1.37
   4   3   1   64.90    2.29
   7   8   2   12.53    1.85
   8  12   3   25.54    2.84
   6   9   3   11.15    1.78
   5   8   3   53.86    2.72
   4   7   3   40.54    2.20
   6  12   4    0.92    1.27
   2   8   4    2.20    0.81
  -1   7   4  199.29    2.53
   6  15   5   -1.20    1.71
   5  14   5   -0.87    1.30
   4  16   6    1.89    1.43
   3  15   6    0.03    1.21
   2  14   6   45.77    2.56
  -3  13   6    2.38    0.57
   3  20   7    4.27    1.38
  10   1  -8    0.99    0.77
   9   0  -7    0.01    0.75
  11   3  -6    0.20    0.93
  10   2  -5    2.98    1.13
  10   3  -4   -0.23    0.81
  10   4  -3   -0.04    0.93
   4  -2  -3  103.71    1.69
  12   9  -2    0.44    1.61
  11   7  -2    5.79    1.72
  10   5  -2    8.37    1.74
   9   5  -1    9.16    1.58
   4   0  -1    0.91    0.59
   8   5   0   15.15    2.25
   7   4   0    3.87    1.28
   5   2   0  190.97    3.87
   8   7   1   16.78    1.96
   9  11   2    1.82    1.65
   8   9   2    5.32    1.54
   3   4   2   84.88    2.48
   7  10   3    5.25    1.51
   3   6   3    6.15    1.15
   1   5   3  181.05    3.00
   5  10   4    1.01    1.26
   4   9   4   20.75    1.83
   5  13   5   14.77    2.05
   4  12   5   22.96    2.03
   3  11   5   -0.98    1.13
   1  10   5   11.01    1.13
   5  17   6   -0.93    1.28
   1  13   6    6.18    1.17
   4  20   7    6.33    1.78
   3  19   7    1.74    1.21
   2  18   7    0.09    0.87
   1  17   7    0.27    1.02
  10   1  -7   -0.83    0.70
   9   0  -6    1.97    0.92
   8  -1  -6    2.89    0.76
  12   5  -5    1.23    1.34
  12   6  -4    0.92    1.36
  11   4  -4    1.04    1.36
  12   7  -3    2.74    1.48
  11   5  -3    0.00    1.44
   9   2  -3    4.91    1.31
   8   1  -3    1.00    1.03
   7   0  -3    1.85    0.93
   8   2  -2   -0.66    0.90
   7   1  -2   92.73    2.94
   6   0  -2   39.34    1.85
  11   8  -1    2.98    1.71
  10   6  -1   16.01    2.11
   7   2  -1    6.04    1.33
   9   6   0   15.75    1.96
   9   8   1    7.16    1.68
   6   4   1    1.47    1.28
   3   2   1  369.48    4.49
  10  12   2    2.43    1.84
   9  10   2   -2.66    1.39
   7   7   2    2.72    1.66
   6   6   2   27.83    2.13
   5   5   2   23.98    1.82
   1   3   2 1331.35    6.86
   8  11   3    4.01    1.75
   6   8   3   22.26    2.30
   5   7   3    1.75    1.33
   6  11   4    9.46    1.69
   3   8   4    4.69    1.03
  -2   7   4   28.69    0.75
   1   7   4   14.74    1.23
   7  16   5    0.14    1.63
   2  10   5   -0.03    0.93
   5  16   6   -0.18    1.57
   4  15   6    1.31    1.32
   3  14   6    1.63    1.09
   4  19   7   -0.49    1.37
   3  18   7    0.75    1.43
  -4  17   7    0.05    0.40
   2  17   7    0.96    1.24
  -2  16   7    0.83    0.73
  -1  16   7    0.54    0.77
  -2  21   8    0.89    0.76
  -1  21   8    0.22    0.84
  11   2  -7    0.80    1.03
  10   1  -6    0.32    0.84
   7  -2  -6    1.63    0.58
  11   3  -5    0.25    1.04
   9   1  -4    1.54    0.97
   8   0  -4   15.82    1.40
   7  -1  -4    6.57    0.94
  10   3  -3    0.07    1.11
   6  -1  -3   15.68    1.17
  11   6  -2    1.38    1.46
   9   3  -2    4.47    1.26
   9   4  -1    1.21    1.39
   8   3  -1    4.66    1.38
   6   1  -1    0.09    0.81
   2  -1  -1  360.37    2.49
  11   9   0    0.21    1.61
   4   1   0  320.12    4.35
  11  11   1    1.34    1.68
   8   6   1    4.08    1.49
   7   5   1  128.88    4.20
   5   3   1   18.17    1.60
   8   8   2   11.83    1.96
   4   4   2    1.12    0.99
   9  12   3    0.11    1.67
   7   9   3   34.85    2.63
   4   6   3   71.56    2.77
   2   5   3  120.99    2.84
   5   9   4   18.72    2.12
   7  15   5    0.50    1.60
   5  12   5    1.60    1.21
   4  11   5    9.99    1.55
   2  13   6    4.49    1.15
  -1  12   6    2.15    0.77
   1  16   7   -0.20    1.00
  -3  21   8    0.89    0.65
  11   2  -6   -0.87    0.81
  12   4  -5    0.97    1.24
   9   0  -5    0.76    0.85
  12   5  -4    0.42    1.37
  10   2  -4    0.10    0.97
  12   6  -3    0.22    1.27
  10   4  -2    1.78    1.15
   5  -1  -2  249.69    3.63
  11   7  -1    2.97    1.67
  10   5  -1    1.93    1.54
   8   4   0  272.66    6.11
   7   3   0   43.63    2.42
   6   2   0   15.21    1.48
   9   7   1    4.02    1.51
  10  11   2    1.06    1.76
   9   9   2   14.39    2.24
   2   3   2    3.88    0.74
   7  11   4    0.81    1.51
   6  10   4    0.70    1.20
   4   8   4   21.47    1.82
   2   7   4   12.78    1.22
   7  14   5   -1.04    1.49
   3  10   5    1.92    1.02
  -1   9   5   17.83    1.06
   1   9   5   24.08    1.57
   5  15   6    4.66    1.48
   4  14   6   54.67    3.04
   3  13   6   44.26    2.56
  -2  12   6    0.55    0.62
   1  12   6    7.51    1.21
   4  18   7    5.95    1.66
   3  17   7    5.60    1.35
  -3  16   7    4.84    0.69
   2  16   7    0.91    1.11
  -2  20   8    1.51    0.75
  -1  20   8    1.17    0.85
   1  20   8   -0.43    0.92
  10   1  -5    4.62    1.18
   8  -1  -5    0.26    0.69
   5  -3  -5   36.41    0.91
  11   3  -4   -0.02    1.23
   6  -2  -4    3.62    0.74
  11   4  -3   -0.37    1.02
  11   5  -2    0.56    1.33
  12   8  -1   -0.25    1.46
  11   6  -1    2.63    1.83
   5   0  -1    0.58    0.72
   9   5   0   13.49    1.83
   2   0   0 1810.89    7.05
  11  10   1   -0.14    1.60
  10   8   1    0.77    1.59
   8   5   1    6.95    1.90
   7   4   1   21.88    2.03
   4   2   1  115.26    2.94
  10  10   2    1.87    1.81
   8   7   2   10.71    1.88
   7   6   2    0.33    1.28
   6   5   2    5.23    1.33
   7   8   3   12.19    1.79
   6   7   3    2.28    1.31
   5   6   3    0.29    1.01
   3   5   3  336.80    5.20
   3   7   4    1.37    0.90
   6  12   5   -0.76    1.18
   5  11   5    1.23    1.20
   4  10   5    1.13    1.40
   2   9   5    1.69    0.97
   5  14   6    0.85    1.62
   4  13   6   -0.68    1.27
   2  12   6    3.95    1.25
   5  18   7    0.91    1.62
   4  17   7    1.87    1.52
   3  16   7    1.88    1.29
  -1  15   7   18.05    1.35
   1  15   7   11.40    1.48
   2  20   8    0.53    1.17
  10   0  -8    0.05    0.67
   9  -1  -8    0.47    0.60
  10   0  -7    0.63    0.78
   9  -1  -7   -0.05    0.73
  11   2  -5    1.03    1.06
   7  -2  -5    3.30    0.72
  12   4  -4    0.62    1.35
  12   5  -3    0.77    1.27
  10   2  -3    2.72    1.22
   9   1  -3   12.05    1.44
   8   0  -3   -0.48    0.91
   5  -2  -3    7.96    0.75
  12   6  -2    2.71    1.71
  10   3  -2    0.25    1.22
   9   2  -2   16.02    1.70
   8   1  -2    3.59    1.08
   7   0  -2    4.35    1.15
   9   3  -1    5.52    1.41
   8   2  -1   52.46    2.68
   7   1  -1   37.75    2.18
   5   1   0  190.76    3.84
  11   9   1    2.67    1.82
   9   6   1   16.55    2.06
   6   3   1   67.42    2.81
  11  11   2   -1.50    1.89
   9   8   2    5.81    1.82
   5   4   2   14.82    1.55
   3   3   2    0.98    0.78
   4   5   3    1.89    1.24
   9  13   4    2.24    1.70
   7  10   4    1.53    1.51
   6   9   4    7.46    1.56
   5   8   4   33.44    2.36
  -2   9   5  256.45    2.70
   3   9   5    7.63    1.42
   6  15   6   -0.20    1.50
   3  12   6    8.14    1.62
  -2  15   7    0.66    0.65
   2  15   7    0.67    1.11
  -3  20   8    0.44    0.58
  -1  19   8    0.16    0.77
   1  19   8    0.90    0.98
   2  19   8    0.51    1.14
   9  -1  -9    0.97    0.50
  11   1  -7    0.15    0.86
  10   0  -6   -0.25    0.94
   9  -1  -6    4.36    0.91
   6  -3  -6   32.41    0.97
  12   3  -5   -0.78    1.09
  10   1  -4    0.93    1.09
   9   0  -4    7.19    1.20
   8  -1  -4    7.05    1.09
   4  -3  -4   14.05    0.54
  11   3  -3    0.70    1.39
   7  -1  -3   31.65    1.72
  11   4  -2    9.97    1.84
  12   7  -1    1.97    1.73
  10   4  -1    0.34    1.16
   9   4   0    0.89    1.17
   8   3   0    9.17    1.68
   7   2   0    0.33    1.00
   3   0   0 1742.05    8.55
  10   7   1    6.45    1.88
   5   2   1   53.00    2.35
  10   9   2    1.53    1.74
   8   6   2    5.39    1.52
   7   5   2    5.72    1.58
   4   3   2  153.51    3.65
  10  11   3    1.08    1.75
   8   8   3    0.01    1.44
   7   7   3    8.15    1.60
   6   6   3    2.62    1.30
   9  12   4    0.12    1.71
   4   7   4    8.30    1.34
   1   6   4   61.11    2.05
   6  11   5    4.59    1.51
   5  10   5   40.94    2.68
   6  14   6    2.83    1.66
   5  13   6    3.39    1.48
   4  12   6    1.56    1.32
   1  11   6    0.50    0.89
   4  16   7    3.22    1.43
   3  15   7    0.25    1.16
  -2  19   8   -0.33    0.62
   3  19   8    1.06    1.32
   8  -2  -8    4.46    0.60
   8  -2  -7    0.00    0.57
  11   1  -6    0.66    0.87
  11   2  -4    0.31    1.05
  12   4  -3    1.48    1.52
  12   5  -2   -0.32    1.52
   6  -1  -2   30.58    1.67
   3  -2  -2  256.03    2.33
  11   5  -1    2.02    1.55
   6   0  -1    0.12    0.78
  11   6   0    2.36    1.95
  10   5   0    0.55    1.47
   6   1   0   62.40    2.53
  11   8   1    0.30    1.70
   9   5   1   -0.28    1.42
   8   4   1   20.27    2.17
   7   3   1   13.57    1.72
   1   1   1  547.54    3.64
   2   1   1   35.52    1.25
  11  10   2    2.34    1.98
   9   7   2    2.06    1.61
   6   4   2   24.44    1.98
   9   9   3    0.87    1.63
   5   5   3   10.99    1.48
   1   4   3  131.47    2.53
   2   4   3  198.73    3.57
   8  10   4    1.85    1.68
   7   9   4   -0.28    1.26
   6   8   4   20.57    2.10
   5   7   4   21.74    2.01
   2   6   4   -0.14    0.75
   9  14   5    1.89    2.02
   4   9   5   13.00    1.68
   1   8   5   11.62    1.23
  -1  11   6    1.32    0.73
   2  11   6   12.59    1.42
   3  11   6   81.83    3.41
   4  15   7    4.45    1.66
  -1  14   7    3.88    0.88
   1  14   7    7.58    1.14
   2  14   7   28.13    2.14
  -1  18   8    3.94    0.99
   1  18   8    0.34    1.00
   2  18   8    0.30    1.10
   8  -2  -6    4.84    0.78
  11   1  -5    2.79    1.16
  10   0  -5   -0.22    0.89
   9  -1  -5    0.10    0.75
  12   3  -4   -0.89    0.84
   7  -2  -4   10.71    1.11
  10   1  -3    1.08    1.10
   9   0  -3    0.20    1.02
  11   3  -2    3.60    1.67
  10   2  -2    0.90    1.01
   9   1  -2    1.32    1.01
   8   0  -2    0.30    1.08
  12   6  -1    3.02    1.65
  10   3  -1    0.70    1.27
   9   2  -1    1.28    1.14
   8   1  -1   37.42    2.43
   4  -1  -1  172.05    2.87
   9   3   0    0.11    1.32
   4   0   0  921.76    7.29
  10   6   1    1.70    1.58
   6   2   1   37.50    2.20
   3   1   1   69.40    2.02
  11   9   2    0.83    1.66
   5   3   2   14.85    1.59
  10  10   3    0.01    1.63
   8   7   3    0.72    1.48
   7   6   3    6.26    1.66
   3   4   3  103.04    2.95
   9  11   4    1.14    1.77
   3   6   4    3.00    0.97
   6  10   5    1.23    1.29
   5   9   5   26.40    2.29
   2   8   5   -0.05    0.76
   3   8   5   25.34    1.96
   6  13   6    3.76    1.68
  -3  12   6   25.11    0.90
   5  12   6    4.85    1.55
   4  11   6    1.09    1.31
   5  15   7    2.81    1.78
   3  14   7    1.89    1.07
  -3  19   8    1.95    0.63
   3  18   8    1.52    1.22
   1  17   8    1.00    1.08
  12   2  -5    2.38    1.22
  12   3  -3    1.30    1.47
  11   2  -3    1.42    1.09
   8  -1  -3    0.36    0.92
   6  -2  -3   35.23    1.56
  12   4  -2    1.71    1.63
   4  -2  -2  142.41    2.29
  11   4  -1    1.27    1.47
   7   0  -1    1.27    1.13
  10   4   0   31.59    2.71
   8   2   0    1.68    1.26
   7   1   0    7.33    1.48
   9   4   1   26.52    2.64
   4   1   1  116.29    2.94
  10   7   2    3.85    1.84
   9   6   2    0.05    1.53
   8   5   2   22.04    2.22
   7   4   2  111.22    4.07
  10   9   3    5.43    2.03
   6   5   3   13.25    1.75
   4   4   3    1.84    1.10
   9  10   4    1.58    1.76
   7   8   4   11.68    1.99
   6   7   4    1.77    1.40
  -1   6   4   76.79    1.57
   4   6   4   30.25    2.04
   4   8   5   -0.11    1.33
   6  12   6    3.57    1.89
   1  10   6   10.15    1.26
   2  10   6   16.30    1.67
  -4  16   7    4.27    0.46
  -3  15   7    0.02    0.51
   4  14   7    0.80    1.11
   1  13   7    2.66    1.00
   2  13   7    1.81    1.17
  -4  20   8    0.08    0.40
  -2  18   8    1.67    0.73
   2  17   8    1.23    0.99
   3  17   8    2.05    1.37
  11   0  -7    0.89    0.91
  10  -1  -7   -0.44    0.73
   8  -2  -5    3.32    0.81
   6  -3  -5    5.78    0.65
  12   2  -4    1.76    1.34
  11   1  -4    0.96    1.05
  10   0  -4    3.33    0.97
   9  -1  -4    1.09    0.90
   5  -3  -4    0.75    0.47
   7  -1  -2   96.61    2.95
  12   5  -1    1.80    1.55
   5  -1  -1   80.65    2.34
  12   6   0    1.68    1.65
  10   5   1    1.49    1.58
   8   3   1   26.65    2.33
   7   2   1   10.27    1.54
   5   1   1    3.72    1.13
  11   8   2    2.98    1.97
   6   3   2   10.60    1.53
   2   2   2    5.61    0.77
   3   2   2   22.69    1.41
   8   6   3    1.49    1.38
   5   4   3  125.61    3.88
   5   6   4   36.99    2.42
   8  11   5    1.77    1.71
   6   9   5   18.57    2.14
  -1   8   5   -0.47    0.57
   5   8   5    7.31    1.81
  -2  11   6    5.68    0.74
   5  11   6    0.98    1.22
   3  10   6    2.11    1.10
  -2  14   7   28.79    1.34
   5  14   7    1.25    1.45
   3  13   7    3.53    1.18
  -1  17   8    6.01    1.07
   1  16   8   -0.51    1.08
   2  16   8   -0.19    1.14
  10  -1  -8    1.84    0.72
  11   0  -6    2.58    1.05
  10  -1  -6    2.02    0.84
   7  -2  -3   17.19    1.37
  12   3  -2    4.12    1.77
  11   2  -2    2.21    1.38
  10   1  -2    6.11    1.32
   9   0  -2   29.38    2.20
   5  -2  -2   39.08    1.56
  11   3  -1    1.88    1.34
  10   2  -1    5.36    1.51
   9   1  -1    0.04    1.02
   6  -1  -1    0.21    0.99
  10   3   0    9.65    1.87
   9   2   0    0.37    1.09
   6   0   0   52.79    2.45
  10   6   2    0.97    1.64
   9   5   2   17.84    2.21
   8   4   2    0.00    1.23
   1   2   2  125.09    2.14
   4   2   2   34.45    1.91
   7   5   3   24.28    2.35
   7   7   4    1.60    1.34
   6   6   4    7.37    1.66
   2   5   4   18.56    1.40
   3   5   4   17.76    1.52
   8  10   5    1.17    1.67
   7   9   5    2.63    1.62
   2   7   5    2.05    1.05
   3   7   5    0.42    1.10
   7  12   6   -0.67    1.55
   6  11   6   12.36    2.06
   4  10   6    0.94    1.08
   6  14   7   -0.80    1.58
   4  13   7    0.07    1.21
   3  16   8    0.51    1.29
   9  -2  -7    0.41    0.70
   7  -3  -7    3.24    0.55
   9  -2  -6   -0.02    0.72
   7  -3  -6   12.11    0.86
  12   1  -5   -0.35    1.02
  11   0  -5   -0.58    0.85
  10  -1  -5    4.64    1.11
   8  -2  -4   18.94    1.43
  12   2  -3   -0.17    1.36
  11   1  -3    1.01    1.04
  10   0  -3   -0.03    0.84
   9  -1  -3   11.34    1.48
   8  -1  -2    3.73    1.21
  12   4  -1    1.25    1.50
   8   0  -1    0.26    1.01
  12   5   0    4.88    1.86
   8   1   0   59.39    2.97
  11   5   1    0.61    1.61
  10   4   1    7.66    1.88
   9   3   1   -0.71    1.17
   8   2   1    2.89    1.71
   6   1   1    8.73    1.38
  11   7   2    1.39    1.68
   7   3   2   14.06    1.84
   5   2   2   36.43    2.15
   9   6   3    9.23    2.04
   8   5   3    2.44    1.95
   6   4   3    1.35    1.24
   3   3   3   72.33    2.53
   1   5   4   53.56    1.89
   4   5   4   44.28    2.38
   6   8   5    9.08    1.84
   1   7   5    9.52    1.08
   4   7   5   16.38    1.78
   7  11   6   -0.41    1.80
  -1  10   6   66.73    2.01
   5  10   6   16.93    2.00
   2   9   6    1.03    1.08
   3   9   6   12.19    1.73
   5  13   7    7.93    1.77
   1  12   7    7.65    1.27
   2  12   7   32.40    2.13
   3  12   7    0.17    0.97
   4  12   7   -0.39    1.25
  -3  18   8    2.52    0.60
  -2  17   8    0.91    0.71
  -1  16   8    0.03    0.86
   4  16   8    0.61    1.30
   2  15   8    2.48    1.29
   9  -2  -8    2.89    0.63
   9  -2  -5    9.43    1.19
   7  -3  -5    0.82    0.67
  12   1  -4    1.41    1.27
  11   0  -4    0.12    1.15
  10  -1  -4    1.09    1.03
   6  -3  -4    0.93    0.63
   6  -2  -2    7.00    1.08
  11   2  -1    1.61    1.69
  10   1  -1    0.10    1.26
   7  -1  -1   34.18    2.10
   7   0   0   38.17    2.25
  12   6   1   -1.73    1.67
  11   6   2    0.30    1.70
  10   5   2    5.91    1.89
   9   4   2   14.13    2.05
   8   3   2    3.08    1.75
   6   2   2    8.59    1.44
  -1   4   3  116.02    1.48
   7   4   3   -0.77    1.34
   2   3   3  202.13    3.61
   4   3   3  169.92    4.14
   7   6   4    1.24    1.51
   5   5   4    2.93    1.26
   8   9   5   -0.66    1.56
   7   8   5    2.59    1.63
   5   7   5    0.94    1.33
   6  10   6    1.22    1.33
   1   9   6   -0.40    0.83
   4   9   6    0.20    1.14
   7  14   7    2.02    1.85
   6  13   7    0.50    1.52
   5  12   7   -0.25    1.56
   1  15   8   -0.41    0.98
   3  15   8    2.56    1.17
   4  15   8    2.51    1.58
  11   0  -3    0.87    1.19
   8  -2  -3   16.79    1.52
  12   2  -2    1.95    1.39
  11   1  -2    7.12    1.64
  10   0  -2    1.41    1.02
  12   3  -1   -0.17    1.39
   9   0  -1   -0.16    1.01
  12   4   0    2.71    1.91
  11   3   0    4.20    1.71
   9   1   0   -0.07    1.06
   4  -1   0  326.48    4.44
  11   4   1    0.88    1.61
  10   3   1    4.36    1.68
   9   2   1   10.22    2.03
   7   1   1   26.28    2.08
   3   0   1    0.10    0.75
   4   0   1    0.44    0.83
   7   2   2    5.96    1.71
   9   5   3    1.33    1.62
   1   3   3  230.69    3.34
   5   3   3   14.53    1.67
   8   6   4    6.04    1.88
   6   5   4   11.70    1.83
   6   7   5   23.77    2.30
   7  10   6    1.70    1.64
   5   9   6    3.05    1.33
   6  12   7    1.66    1.82
   2  11   7   -0.32    1.06
   3  11   7    6.96    1.52
   4  11   7   -0.37    1.25
   5  15   8   -0.77    1.25
   2  14   8    0.13    1.19
   3  14   8    3.05    1.51
  11  -1  -7    0.94    0.86
  11  -1  -6    0.14    0.89
  12   0  -5   -0.44    0.97
  11  -1  -5    1.84    1.01
   9  -2  -4    2.14    0.89
   7  -3  -4   -0.15    0.73
  12   1  -3    0.53    1.19
  10  -1  -3   -0.53    0.98
   4  -3  -3  316.67    2.78
   5  -3  -3   81.51    1.88
   9  -1  -2    1.32    1.00
   7  -2  -2    3.58    0.94
   8  -1  -1   42.13    2.52
   8   0   0   23.92    2.07
   3  -1   0  152.37    2.60
   5  -1   0  189.41    3.85
  12   5   1   -1.17    1.50
   8   1   1    0.67    1.27
   5   0   1    0.12    1.00
  11   5   2    0.45    1.71
  10   4   2    0.49    1.57
   9   3   2    0.91    1.38
   3   1   2    0.19    0.74
   4   1   2    5.82    1.17
   8   4   3  106.39    4.49
   6   3   3   25.26    2.15
   7   5   4   38.69    2.83
   3   4   4   91.10    3.02
   4   4   4    3.52    1.13
   8   8   5   -0.13    1.55
   7   7   5    0.54    1.31
   2   6   5   -0.43    0.76
   3   6   5   26.69    1.89
   4   6   5    6.03    1.36
   5   6   5    4.38    1.49
   8  10   6    6.98    2.28
   6   9   6    0.45    1.43
   2   8   6    5.37    1.28
   3   8   6    2.63    1.37
   4   8   6   40.89    2.76
  -3  14   7    0.62    0.56
  -2  13   7    4.17    0.72
  -1  12   7    3.37    0.81
   1  11   7    1.24    0.99
   5  11   7    0.09    1.19
  -4  19   8    0.29    0.36
   1  14   8   14.31    1.63
   4  14   8    2.88    1.29
   5  14   8    0.57    1.58
  10  -2  -7    0.55    0.72
  10  -2  -6    0.15    0.92
   8  -3  -6   -0.04    0.58
  10  -2  -5    2.94    1.13
   8  -3  -5    2.12    0.75
  12   0  -4    2.52    1.32
  11  -1  -4    0.60    1.16
   9  -2  -3    2.41    1.10
   6  -3  -3   18.41    1.21
  12   1  -2   -0.82    1.44
  11   0  -2    3.62    1.50
   8  -2  -2    0.61    1.07
  12   2  -1   -1.29    1.32
  11   1  -1   -0.01    1.31
  10   0  -1   -1.26    1.18
   4  -2  -1  302.48    3.79
   5  -2  -1   59.95    2.06
  12   3   0    5.39    2.05
  11   2   0    1.65    1.53
  10   1   0    1.38    1.23
   6  -1   0   59.84    2.49
  11   3   1   -0.08    1.54
  10   2   1    1.31    1.75
   2   0   1   -0.20    0.42
   6   0   1   -0.67    0.96
   8   2   2    8.55    1.72
   5   1   2   38.90    2.22
   6   1   2   32.87    2.21
  10   5   3    1.08    1.70
   7   3   3   25.13    2.38
  10   7   4   -0.69    1.88
   9   6   4    0.88    1.51
   2   4   4   95.58    2.79
   5   4   4    0.37    1.14
   6   4   4    2.88    1.45
  -2   8   5    4.10    0.53
   9   8   5    2.57    1.87
   8   7   5   -0.36    1.87
   1   6   5    0.39    0.91
   6   6   5    2.14    1.36
   1   8   6   57.81    2.38
   5   8   6    0.57    1.19
   6  11   7   -2.03    1.33
   3  10   7    2.77    1.33
   4  10   7    0.83    1.33
  -2  16   8    0.04    0.66
  -1  15   8    1.47    0.72
   3  13   8    5.58    1.52
   4  13   8    1.25    1.56
   2  17   9   -0.10    1.12
   8  -3  -7    0.73    0.53
  10  -2  -4    0.05    0.96
   8  -3  -4    8.65    1.18
  12   0  -3    0.38    1.36
   7  -3  -3    3.28    0.94
  10  -1  -2    7.44    1.52
   9  -1  -1    0.36    1.25
   3  -2  -1  523.18    4.12
   6  -2  -1   56.74    2.27
   9   0   0   13.09    1.73
   2  -1   0  303.37    2.98
   7  -1   0    5.75    1.24
   9   1   1    1.54    1.30
   7   0   1   -0.24    1.05
  11   4   2    6.79    2.25
  10   3   2    0.05    1.53
   2   1   2   10.76    0.93
   7   1   2    0.30    1.48
   8   3   3   45.32    3.20
   3   2   3   21.47    1.57
   4   2   3  329.73    5.71
   5   2   3   85.20    3.29
   6   2   3    8.22    1.74
   1   4   4    7.24    1.03
   7   4   4   19.82    2.22
  -1   7   5   14.00    0.93
   7   6   5    4.70    1.75
  -2  10   6    6.45    0.72
   8   9   6    0.32    1.72
   6   8   6    0.12    1.23
   2  10   7   13.24    1.55
   5  10   7    1.58    1.42
  -3  17   8    0.09    0.49
   1  13   8    2.32    1.15
   2  13   8   11.87    1.53
   5  13   8    1.92    1.44
   9  -2  -9    0.05    0.33
  10  -2  -8    0.52    0.59
  12  -1  -5    0.19    0.99
  11  -1  -3    1.89    1.20
   9  -2  -2   14.70    1.74
  12   1  -1    1.12    1.71
  11   0  -1    0.90    1.59
   7  -2  -1    6.16    1.16
  12   2   0    4.41    1.77
  11   1   0    1.27    1.49
   8  -1   0   59.37    3.10
   8   0   1    0.65    1.29
   9   2   2   15.87    2.27
  11   5   3   -0.98    1.83
  10   4   3    4.45    1.92
   2   2   3   87.70    2.47
   7   2   3   -0.67    1.60
   9   5   4    3.35    1.81
   4   3   4   13.99    1.76
   9   7   5    1.47    1.78
   8   6   5    2.48    1.78
   3   5   5    5.42    1.17
   4   5   5   19.26    1.88
   5   5   5    2.59    1.40
   6   5   5   38.35    2.91
  -1   9   6    6.35    0.84
   3   7   6    5.97    1.33
   4   7   6    4.04    1.37
   5   7   6    2.26    1.32
   1  10   7    2.43    1.03
   6  10   7    0.80    1.48
   6  13   8    0.08    1.45
   3  12   8   -0.26    1.18
   4  12   8    0.51    1.51
  -1  18   9    0.52    0.82
   2  16   9    1.22    1.24
  11  -2  -6    0.60    0.94
   9  -3  -6    2.68    0.83
  11  -2  -5   -0.50    0.84
   9  -3  -5    0.60    0.73
  12  -1  -4    1.96    1.23
   9  -3  -4    9.07    1.29
  10  -2  -3    2.43    0.99
   8  -3  -3   14.86    1.46
  12   0  -2    1.26    1.16
  11  -1  -2    9.02    1.78
   5  -3  -2   89.46    2.23
   6  -3  -2   44.24    1.92
  10  -1  -1   -0.17    1.01
   8  -2  -1   48.77    2.70
  10   0   0    2.86    1.46
  10   1   1    0.77    1.46
   5  -1   1    4.11    1.38
  12   4   2    1.35    2.00
  11   3   2   -1.36    1.63
   8   1   2   36.69    2.73
   8   2   3   72.16    3.92
   3   3   4   20.58    1.70
   5   3   4   26.23    2.14
   6   3   4    0.90    1.33
   2   5   5   17.91    1.50
   7   5   5    1.69    1.46
  -3  11   6   64.60    1.17
   2   7   6   39.51    2.18
   6   7   6    1.73    1.53
   7   7   6   -0.07    1.80
   3   9   7    5.95    1.30
   4   9   7   16.13    1.91
   5   9   7    6.07    1.68
   6   9   7    0.48    1.75
  -1  14   8    2.50    0.89
   2  12   8    4.39    1.41
   5  12   8   -0.48    1.27
   6  12   8    0.10    1.45
   2  15   9    2.15    1.21
   3  15   9    5.44    1.62
  11  -2  -7    0.70    0.79
   9  -3  -7    2.36    0.73
  11  -2  -4    0.22    1.09
  12  -1  -3    0.16    1.30
  10  -2  -2    0.45    1.15
   4  -3  -2   14.51    0.91
   7  -3  -2   26.53    1.68
  12   0  -1   -0.24    1.58
  12   1   0    2.55    1.63
  11   0   0    2.59    1.82
   9  -1   0    0.45    1.11
   5  -2   0  192.23    3.96
   6  -2   0   17.15    1.67
   9   0   1    1.16    1.42
   4  -1   1  117.52    3.01
   6  -1   1    8.98    1.38
   7  -1   1   26.60    2.11
   1   1   2    9.62    0.78
   9   1   2   17.07    2.20
   4   0   2  416.04    5.99
   5   0   2   25.80    1.93
   6   0   2   10.19    1.50
  11   4   3   10.50    2.32
  10   3   3    1.15    1.72
   5   1   3    0.91    1.11
  -2   6   4  134.26    1.39
  -1   5   4    4.02    0.55
   9   4   4    1.94    1.76
   2   3   4   38.11    1.98
   7   3   4    9.39    1.79
   8   5   5   25.94    2.82
   1   7   6    4.39    1.11
   4   6   6   75.30    3.55
   5   6   6   11.72    2.01
  -2  12   7   13.59    1.03
  -1  11   7    0.47    0.69
   2   9   7    4.32    1.16
  -2  15   8    4.06    0.80
   1  12   8   15.72    1.68
   3  11   8   10.60    1.75
   4  11   8    1.36    1.53
   5  11   8    1.22    1.70
  -1  17   9    3.31    0.96
   4  14   9    2.06    1.61
  10  -3  -6    2.87    0.99
  10  -3  -5    1.69    0.90
  10  -3  -4   -0.20    0.94
  11  -2  -3    4.38    1.50
   9  -3  -3    3.43    1.01
  12  -1  -2    0.73    1.51
   8  -3  -2   19.37    1.78
  11  -1  -1   -0.68    1.26
   9  -2  -1    0.85    1.09
  10  -1   0   -0.08    1.51
   4  -2   0   56.75    1.97
   7  -2   0   -0.35    0.95
   1   0   1   -0.44    0.37
  10   0   1   -1.63    1.31
   3  -1   1   68.93    2.11
   8  -1   1    0.16    1.28
  12   3   2    0.28    1.91
  11   2   2    0.20    1.70
  10   1   2    3.85    2.02
   3   0   2  813.28    7.49
   8   0   2   57.30    3.44
   1   2   3    4.55    0.81
   9   2   3    0.49    1.62
   4   1   3   13.13    1.55
   6   1   3    1.07    1.21
   7   1   3    1.09    1.38
  11   5   4   -0.22    1.98
  10   4   4    0.87    1.82
   8   3   4    2.68    1.80
  10   6   5   -0.45    1.91
   1   5   5   26.28    1.66
   3   4   5    2.74    1.32
   4   4   5    7.97    1.48
   5   4   5    3.08    1.46
   6   4   5    9.08    1.75
   7   4   5   13.73    2.45
   3   6   6    2.33    1.15
   6   6   6    0.49    1.47
   7   6   6    1.42    1.63
   1   9   7   11.86    1.42
   8   9   7    0.17    1.66
   3   8   7    0.43    1.25
   4   8   7    1.78    1.19
   5   8   7    0.09    1.33
   6   8   7    1.75    1.60
   2  11   8   11.59    1.63
   6  11   8    0.51    1.49
   2  14   9    1.34    1.17
   3  14   9    1.67    1.21
  12  -2  -5    1.75    1.22
  12  -2  -4    1.02    1.17
  10  -3  -3    0.65    1.03
  11  -2  -2    1.23    1.36
   9  -3  -2    5.39    1.39
  10  -2  -1    5.35    1.55
   6  -3  -1   61.67    2.43
   7  -3  -1    6.23    1.30
  12   0   0    4.35    2.01
   8  -2   0    2.13    1.30
   9  -1   1    2.99    1.63
  11   3   3    7.09    2.14
  10   2   3    0.37    1.69
   3   1   3   -0.94    0.83
   8   1   3    6.23    1.74
   9   3   4   -0.16    1.63
   4   2   4    9.29    1.47
   5   2   4   14.29    1.76
   6   2   4    5.17    1.56
   7   2   4   -0.44    1.28
   8   4   5   -1.18    1.61
   2   6   6    0.85    1.10
   8   6   6    0.03    1.75
   2   8   7   64.11    2.98
   7   8   7    0.59    1.68
  -3  16   8    0.46    0.54
  -1  13   8    0.57    0.74
   4  10   8    0.96    1.52
   5  10   8    0.42    1.41
   6  10   8    2.22    1.82
  -2  18   9    0.64    0.70
   3  13   9    0.80    1.33
   4  13   9    5.74    1.83
  10  -3  -7   -0.06    0.65
  11  -3  -5   -0.27    0.99
   6  -4  -5    1.30    0.51
   7  -4  -5    0.17    0.60
   8  -4  -5    4.22    0.89
  11  -3  -4   -0.80    1.03
   6  -4  -4   17.22    1.02
   7  -4  -4    2.55    0.73
   8  -4  -4    2.46    0.92
  12  -2  -3   -0.46    1.25
  12  -1  -1    2.35    1.50
   5  -3  -1    1.53    0.75
   8  -3  -1    6.44    1.39
  11  -1   0    0.56    1.28
   9  -2   0    0.18    1.13
  11   0   1   -1.17    1.47
  11   1   2    1.55    1.99
   6  -1   2   34.66    2.30
   9   1   3   -0.79    1.54
   1   3   4   68.38    2.21
  10   3   4    0.57    1.82
   3   2   4   48.89    2.37
   8   2   4    6.27    1.83
   2   4   5   69.47    2.66
   9   4   5   -0.44    1.71
   5   3   5   32.70    2.53
   6   3   5   27.84    2.47
   9   6   6   -0.59    1.64
   4   5   6    2.73    1.39
   5   5   6   33.10    2.59
   6   5   6    1.78    1.41
   7   5   6    2.10    1.73
  -3  13   7   15.25    0.84
   4   7   7   12.35    1.95
   5   7   7   -0.77    1.31
   6   7   7    0.80    1.52
   1  11   8   21.34    1.89
   3  10   8    8.72    1.50
  -1  16   9    0.32    0.82
   2  13   9    8.66    1.59
   9  -3  -8    0.03    0.43
  11  -3  -6   -0.37    0.81
   9  -4  -5    0.73    0.80
   9  -4  -4    0.73    0.93
  11  -3  -3   -0.11    1.24
   6  -4  -3    3.05    0.79
   7  -4  -3    0.60    0.82
   8  -4  -3   22.45    1.68
  12  -2  -2    0.00    1.46
  10  -3  -2    0.32    0.97
   2  -2  -1 2195.61    6.33
  11  -2  -1    4.35    1.46
   4  -3  -1   75.72    2.03
   9  -3  -1    5.52    1.37
   3  -2   0  301.40    3.72
  10  -2   0    5.13    1.60
  10  -1   1    0.01    1.25
   5  -2   1   54.34    2.43
   6  -2   1   38.15    2.26
   7  -2   1   13.01    1.68
   8  -2   1    2.52    1.69
   2   0   2  147.59    2.88
  10   0   2    5.80    1.92
   5  -1   2   37.80    2.24
   7  -1   2    0.59    1.25
   2   1   3  121.66    2.92
  10   1   3    1.01    1.72
   5   0   3   -0.17    1.08
   6   0   3   -1.37    1.09
   7   0   3    0.03    1.33
   8   0   3    1.42    1.91
   9   2   4    1.27    1.71
   4   3   5   13.47    1.73
   7   3   5   47.81    3.30
   8   3   5   14.63    2.43
  -1   8   6   70.36    2.00
   1   6   6    8.41    1.28
   3   5   6    7.72    1.43
   8   5   6    1.44    2.01
  -1  10   7    0.06    0.73
   1   8   7   15.16    1.55
   3   7   7    0.94    1.13
   7   7   7    2.65    1.85
  -2  14   8    0.85    0.72
   2  10   8    2.09    1.04
   4   9   8    1.38    1.60
   5   9   8    1.08    1.50
   6   9   8    4.64    1.75
   3  12   9   -1.12    1.23
   4  12   9   -0.42    1.26
  11  -3  -7    0.15    0.76
   7  -4  -6   13.69    0.79
   8  -4  -6    8.43    0.83
  12  -3  -5   -0.78    1.10
  12  -3  -4    1.11    1.26
   5  -4  -4    8.41    0.64
   9  -4  -3   19.77    1.78
  11  -3  -2    4.27    1.52
   7  -4  -2   26.63    1.78
   8  -4  -2    6.16    1.37
  12  -2  -1    0.28    1.59
  10  -3  -1    1.19    1.34
  12  -1   0    0.60    1.55
  11  -2   0    1.18    1.72
   6  -3   0   71.14    2.74
   7  -3   0   48.72    2.54
   8  -3   0   12.02    2.00
  11  -1   1   -0.91    1.50
   9  -2   1   10.04    1.77
  11   0   2   10.39    2.31
   4  -1   2    6.20    1.21
   9  -1   2   20.83    2.47
   4   0   3    0.98    1.11
   9   0   3   -0.82    1.56
  10   2   4   -0.06    1.97
   5   1   4   12.69    1.73
   6   1   4    3.74    1.52
   7   1   4   16.01    2.14
   8   1   4   59.05    3.69
  -1   6   5   25.96    1.17
   3   3   5  196.38    4.73
   9   3   5   -0.67    1.70
   2   5   6   10.79    1.51
   9   5   6    3.14    1.91
   5   4   6    8.84    1.71
   6   4   6    8.05    1.78
   2   7   7    8.50    1.53
   5   6   7    6.95    1.78
   6   6   7    2.56    1.66
   7   6   7    2.09    2.09
   3   9   8    3.86    1.26
  -2  17   9   -0.20    0.63
   5  11   9   -0.57    1.54
  10  -3  -8   -0.04    0.52
   9  -4  -6    7.13    0.97
  10  -4  -5    3.87    1.01
  10  -4  -4    2.40    1.11
  12  -3  -3    0.16    1.28
   5  -4  -3   13.71    0.95
  10  -4  -3    0.57    1.15
   3  -3  -2 1430.77    5.54
   6  -4  -2   37.08    1.74
   9  -4  -2   20.43    1.97
   5  -3   0  363.16    5.39
   9  -3   0   -0.84    1.13
   2  -1   1   36.04    1.32
   4  -2   1  115.77    3.06
  10  -2   1    0.17    1.45
  10  -1   2    5.37    1.88
  10   0   3   -0.37    1.65
   4   1   4    3.66    1.25
   9   1   4    1.68    1.81
   1   4   5   65.82    2.35
  10   3   5    3.61    2.01
   5   2   5   29.51    2.46
   6   2   5    0.23    1.25
   7   2   5   39.93    3.10
  -2   9   6   52.10    1.44
   4   4   6    0.10    1.27
   8   4   6   -1.77    1.65
  -2  11   7   22.29    1.18
   4   6   7    6.55    1.50
  -1  12   8   25.87    1.59
   1  10   8   18.97    1.66
   2   9   8    3.96    1.31
   4   8   8    6.25    1.82
   5   8   8    4.46    1.68
   6   8   8   -0.05    1.59
  -1  15   9   -0.44    0.79
   2  12   9    0.46    1.11
   3  11   9    1.30    1.45
   4  11   9    1.08    1.33
  10  -4  -6    2.21    0.93
  11  -4  -4    0.93    1.15
  12  -3  -2    2.59    1.43
   5  -4  -2   69.04    2.03
  10  -4  -2    0.86    1.21
  11  -3  -1   -0.38    1.32
   7  -4  -1    0.85    0.90
   8  -4  -1   54.80    2.80
  12  -2   0    3.13    1.68
  10  -3   0    9.90    1.76
  11  -2   1    1.30    1.91
   7  -3   1   12.95    1.93
  11  -1   2    5.02    2.01
   6  -2   2   10.85    1.56
   7  -2   2    6.53    1.55
   8  -2   2    7.67    1.74
   3   0   3   -1.00    0.86
   6  -1   3    0.66    1.20
   7  -1   3   -0.41    1.36
   8  -1   3    7.67    1.97
   3   1   4   17.69    1.67
  10   1   4    0.59    2.06
   6   0   4   48.94    3.20
   7   0   4   70.93    3.76
   2   3   5  119.98    3.44
   4   2   5   87.71    3.55
   9   2   5   -2.38    1.61
   3   4   6    3.48    1.23
   6   3   6    2.61    1.77
   3   6   7    1.32    1.16
   5   5   7   18.96    2.52
   6   5   7    1.11    1.59
   7   5   7   10.48    2.27
   3   8   8    6.74    1.61
   4  10   9   -0.27    1.45
   5  10   9    0.60    1.43
  11  -4  -5   -0.17    0.88
  11  -4  -3   -0.63    1.04
  11  -4  -2    9.14    1.79
  12  -3  -1    0.06    1.34
   6  -4  -1   -0.03    0.86
   9  -4  -1    1.10    1.16
  10  -4  -1    0.85    1.38
   4  -3   0  168.21    3.32
  11  -3   0    2.67    1.60
   6  -3   1   68.83    2.94
   8  -3   1   24.42    2.34
   9  -3   1    1.04    1.28
   5  -2   2   38.29    2.28
   9  -2   2   16.33    2.30
  10  -2   2   -1.64    1.74
   5  -1   3    0.88    1.12
   9  -1   3    0.81    1.45
  10  -1   3    3.15    2.14
  11   1   4    0.31    2.02
   5   0   4   36.10    2.49
   8   0   4    2.85    1.71
   3   2   5   83.66    3.31
  10   2   5    1.16    2.05
   6   1   5    0.59    1.65
   7   1   5   22.26    2.64
   1   5   6   46.36    2.24
   5   3   6   59.84    3.35
   8   3   6   14.32    2.53
   1   7   7   30.89    2.03
   2   6   7    4.97    1.42
   4   5   7    2.63    1.29
   1   9   8   22.01    1.86
   4   7   8    2.99    1.57
   5   7   8    1.44    1.39
   6   7   8    9.09    2.16
   7   7   8    7.18    2.11
   2  11   9   -0.10    1.25
   3  10   9    2.83    1.57
   9  -4  -7    1.83    0.64
  11  -4  -6    2.04    0.97
  12  -4  -5    1.50    1.21
  12  -4  -4    0.28    1.09
  12  -4  -3   -0.32    1.27
   8  -5  -3    8.76    1.26
   5  -4  -1   43.17    1.91
  11  -4  -1    1.13    1.49
  12  -3   0    6.07    2.10
   7  -4   0    3.65    1.25
   8  -4   0  250.98    5.96
   9  -4   0    0.60    1.42
   3  -2   1  365.69    4.72
  12  -2   1    2.73    1.81
   5  -3   1   18.46    1.67
  10  -3   1    2.58    1.46
   4  -2   2   37.79    2.20
  11  -2   2    0.92    2.08
   1   1   3  106.95    2.42
   4  -1   3   13.46    1.62
   1   2   4   51.12    2.00
   4   0   4  144.87    4.28
  10   0   4    1.78    2.09
  -2   7   5    5.39    0.52
   5   1   5    0.01    1.29
   9   1   5    0.27    1.80
   2   4   6   -0.50    0.86
   4   3   6   35.86    2.61
  -1   9   7    8.50    1.04
   3   5   7   18.06    2.09
   6   4   7   10.09    2.14
   7   4   7    2.38    1.89
  -3  15   8    7.05    0.67
  -2  13   8   10.01    0.99
   2   8   8   11.43    1.55
   3   7   8    2.71    1.42
   6   6   8   -0.56    1.91
   7   6   8    2.64    2.11
  -2  16   9    2.65    0.75
  -1  14   9    3.33    0.94
   4   9   9    1.31    1.57
   5   9   9    0.07    1.37
   8  -4  -7    0.54    0.50
  10  -4  -7   -0.38    0.57
   8  -5  -4   -0.17    0.77
   9  -5  -4   19.90    1.60
  10  -5  -4    3.22    1.13
   7  -5  -3   10.83    1.20
   9  -5  -3    0.94    1.03
  10  -5  -3   11.26    1.66
  12  -4  -2   -0.13    1.18
   8  -5  -2   53.24    2.64
   9  -5  -2    2.16    1.26
   3  -3  -1 1138.65    6.28
   6  -4   0    8.82    1.29
  10  -4   0   31.52    2.65
  11  -3   1    0.29    1.60
   1   0   2  629.87    5.06
   7  -3   2   11.99    1.82
   8  -3   2    2.84    1.55
   9  -3   2   -1.38    1.24
   2   0   3   -1.21    0.69
   6  -2   3    6.72    1.54
   7  -2   3    1.30    1.48
   8  -2   3   67.05    3.77
   9  -2   3    0.83    1.68
   2   1   4   79.13    2.69
  11   0   4   -1.32    1.95
   6  -1   4    4.04    1.56
   7  -1   4   15.29    2.13
   8  -1   4   66.61    4.01
   4   1   5   -0.04    1.16
  10   1   5    3.68    2.01
  -1   7   6    0.33    0.72
   3   3   6    1.42    1.16
   5   2   6   -0.48    1.23
   6   2   6    2.91    1.56
   7   2   6    1.96    1.79
   8   2   6    0.03    1.79
   9   2   6    0.55    1.87
   4   4   7    0.23    1.42
   5   4   7   18.29    2.34
  -1  11   8   13.02    1.27
   4   6   8    3.43    1.75
   5   6   8   10.52    2.07
  -3  18   9    1.28    0.51
   1  11   9    1.37    1.16
   2  10   9    0.35    1.27
   3   9   9    1.67    1.53
   5   8   9   -0.49    1.58
  11  -4  -7   -0.59    0.71
   8  -5  -5    7.13    0.98
   9  -5  -5   27.50    1.64
  10  -5  -5    0.86    0.99
   7  -5  -4   10.02    1.06
  11  -5  -4    3.14    1.25
  11  -5  -3    1.24    1.33
   7  -5  -2    4.45    1.00
  10  -5  -2    8.30    1.46
  12  -4  -1   -0.29    1.35
   8  -5  -1   76.40    3.37
   9  -5  -1    6.84    1.65
   2  -2   0   77.68    1.61
   5  -4   0   32.45    1.97
  11  -4   0    1.37    1.52
   4  -3   1   64.09    2.41
  12  -3   1    5.06    1.97
   7  -4   1   18.35    1.99
   8  -4   1   22.81    2.32
   9  -4   1   23.55    2.35
  10  -4   1    7.10    2.10
   2  -1   2   12.01    1.03
  12  -2   2    2.34    1.99
   6  -3   2   11.36    1.63
  10  -3   2    1.43    1.63
   3  -1   3    0.74    0.95
   5  -2   3   80.92    3.38
  10  -2   3    2.10    1.82
   3   0   4    3.29    1.18
   5  -1   4   12.98    1.79
  10  -1   4    2.34    1.91
   1   3   5   33.78    1.80
   2   2   5    0.86    0.93
   6   0   5    1.11    1.35
   7   0   5    0.54    1.53
   8   0   5   -0.65    1.69
   9   0   5   -0.65    1.80
   4   2   6    1.34    1.64
   1   6   7    6.92    1.32
   2   5   7   51.71    2.81
   6   3   7    6.45    1.96
   7   3   7   13.68    2.44
   1   8   8    1.20    1.06
   2   7   8   15.88    1.89
   6   5   8   11.47    2.50
   7   5   8    0.00    1.67
   4   8   9    0.66    1.57
  11  -5  -5    1.15    1.10
  12  -5  -4    0.62    1.21
   4  -4  -3   87.72    1.50
   6  -5  -3   68.60    2.13
  12  -5  -3   -1.03    1.21
   4  -4  -2    0.84    0.53
   6  -5  -2    3.43    1.02
  11  -5  -2    0.38    1.28
   7  -5  -1    2.38    1.02
  10  -5  -1    0.68    1.15
  11  -5  -1    0.28    1.62
  12  -4   0    1.72    1.61
   8  -5   0   14.39    2.13
   9  -5   0   12.09    1.98
   6  -4   1    2.21    1.15
  11  -4   1   -0.10    1.86
   5  -3   2   17.73    1.74
  11  -3   2    0.28    1.76
  -1   3   3   53.44    1.06
  11  -2   3   -1.00    1.67
   8  -3   3   43.28    3.44
  -1   4   4   29.76    1.05
  11  -1   4   -2.05    1.91
   8  -2   4    3.63    2.03
   3   1   5   46.49    2.53
   5   0   5    0.37    1.33
   1   4   6    1.89    1.08
   6   1   6   33.23    2.96
   7   1   6   11.12    2.30
   8   1   6    5.63    2.11
   9   1   6    1.46    1.98
   3   4   7    5.91    1.45
   5   3   7    3.82    1.53
   3   6   8    0.74    1.12
   5   5   8    3.03    1.53
  -1  13   9    4.92    1.12
   1  10   9    0.26    1.09
   2   9   9    2.16    1.37
   5   7   9    3.11    1.83
   6   7   9   -0.92    1.69
   2  12  10    0.72    1.21
   3  11  10   -0.35    1.36
  10  -5  -6   -0.11    0.83
   7  -5  -5    2.38    0.67
  12  -5  -5    0.27    1.12
  12  -5  -2    0.64    1.27
   4  -4  -1   -0.12    0.69
   6  -5  -1   51.41    2.35
  12  -5  -1    3.28    1.80
   3  -3   0  147.47    2.73
   7  -5   0   99.50    3.60
  10  -5   0    0.15    1.25
  11  -5   0    0.01    1.75
  12  -4   1    1.89    2.01
   3  -2   2   21.76    1.52
  12  -3   2    1.00    2.00
   7  -4   2  112.60    4.33
   8  -4   2    0.10    1.35
   9  -4   2   15.56    2.17
  10  -4   2    2.54    2.01
   4  -2   3  331.87    6.07
   6  -3   3   24.41    2.25
   7  -3   3   26.13    2.53
   9  -3   3    1.07    1.68
  10  -3   3   -0.20    1.71
   4  -1   4    1.71    1.24
   6  -2   4    2.35    1.48
   7  -2   4    1.54    1.46
   9  -2   4    2.35    1.83
  10  -2   4    0.40    1.87
  -1   5   5  114.34    2.27
   4   0   5    0.31    1.18
   7  -1   5   18.59    2.44
   8  -1   5   -0.60    1.70
   9  -1   5   -0.17    1.77
   2   3   6    0.13    0.93
   3   2   6   14.01    1.76
   5   1   6    0.49    1.28
  -2  10   7   28.01    1.29
   4   3   7    9.82    1.73
   6   2   7   11.12    2.43
   7   2   7    0.86    1.79
   8   2   7   -0.85    1.80
   4   5   8    0.15    1.21
   6   4   8    1.34    1.71
   7   4   8    1.02    1.92
  -2  15   9    0.38    0.62
   3   8   9   -0.55    1.05
   4   7   9   -0.87    1.55
   6   6   9    1.98    1.97
   0  14  10   -0.56    0.91
   9  -5  -6    1.94    0.78
  11  -5  -6    2.67    1.01
   6  -5  -4   12.00    0.90
   9  -6  -3   28.02    2.05
  10  -6  -3    0.78    1.18
   9  -6  -2   16.82    1.87
  10  -6  -2    5.86    1.52
   6  -5   0    9.43    1.50
  12  -5   0    4.00    2.00
   5  -4   1  414.11    6.45
   8  -5   1    5.19    1.65
   9  -5   1    1.22    1.33
  10  -5   1    4.29    1.95
   4  -3   2  158.64    4.01
   6  -4   2   23.84    2.10
  11  -4   2    5.57    2.08
  11  -3   3    7.42    2.21
   5  -2   4   15.95    1.94
  11  -2   4    0.45    2.07
   6  -1   5    1.72    1.41
  -2   8   6  110.35    2.01
   4   1   6    8.43    1.71
   6   0   6   19.98    2.64
   7   0   6    3.03    1.90
   8   0   6    3.01    2.01
   9   0   6    5.13    2.38
  -3  12   7   10.66    0.64
  -1   8   7    2.61    0.83
   2   4   7    3.56    1.47
   5   2   7    7.96    1.92
  -2  12   8    1.69    0.69
  -1  10   8   17.46    1.36
   1   7   8   -0.15    1.02
   2   6   8   47.54    2.83
   3   5   8   13.57    1.98
   5   4   8    5.74    1.86
   5   6   9    1.71    1.57
   2  11  10   -0.56    1.12
   3  10  10    3.26    1.62
   8  -5  -6    4.09    0.76
   9  -6  -4    0.99    0.88
  10  -6  -4    1.95    1.05
  11  -6  -4    4.91    1.31
   8  -6  -3   22.35    1.69
  11  -6  -3    8.76    1.73
   8  -6  -2   27.74    1.96
  11  -6  -2   -0.76    1.21
   8  -6  -1   77.93    3.42
   9  -6  -1    1.21    1.20
  10  -6  -1   15.18    1.93
  11  -6  -1    2.55    1.70
   4  -4   0  141.99    3.17
   2  -2   1    0.09    0.51
   3  -3   1   58.47    2.10
   7  -5   1  130.77    4.40
  11  -5   1    0.24    1.62
  12  -4   2    0.48    1.98
   5  -3   3   19.17    1.95
   8  -4   3  119.65    4.97
   9  -4   3   -1.56    1.57
  10  -4   3    1.38    1.83
   1   1   4    0.28    0.90
   2   0   4  123.01    3.36
   3  -1   4   18.89    1.90
   7  -3   4   10.26    1.95
   8  -3   4    0.66    1.56
   9  -3   4    0.91    1.79
  10  -3   4    1.22    1.92
   1   2   5  148.55    3.60
   2   1   5   34.77    2.06
   5  -1   5    1.43    1.41
   7  -2   5   43.11    3.49
   8  -2   5    1.54    1.86
   9  -2   5   -0.87    1.77
   5   0   6   -0.02    1.55
   1   5   7   -0.55    1.03
   3   3   7    9.34    1.64
   7   1   7    2.36    1.84
   8   1   7    0.06    2.08
   9   1   7    1.13    2.18
   4   4   8    4.05    1.59
   6   3   8    2.76    1.83
   7   3   8    2.51    1.84
  -3  17   9    0.15    0.42
   1   9   9    1.40    1.21
   2   8   9    0.39    1.14
   3   7   9    4.86    1.40
   4   6   9    1.00    1.68
   6   5   9    9.18    2.42
   8  -6  -4    0.77    0.81
  12  -6  -4    1.04    1.23
  12  -6  -3   -0.18    1.19
   5  -5  -2    5.08    0.91
   7  -6  -2   14.17    1.49
  12  -6  -2    1.39    1.32
   5  -5  -1   93.25    2.66
   7  -6  -1   -0.35    1.09
  12  -6  -1    1.15    1.74
   8  -6   0   19.83    2.09
   9  -6   0   13.23    1.85
  10  -6   0    0.79    1.27
  11  -6   0    3.21    1.91
   1  -1   1  551.59    4.05
   6  -5   1   30.88    2.16
  12  -5   1   -1.08    1.55
   5  -4   2   17.21    1.76
   8  -5   2   22.68    2.35
   9  -5   2   15.84    2.21
  10  -5   2    3.16    1.78
  11  -5   2    0.69    2.02
   1   0   3   -1.29    0.70
   2  -1   3  123.76    3.11
   3  -2   3   19.06    1.64
   7  -4   3    2.35    1.61
  11  -4   3    4.11    2.04
   4  -2   4    6.96    1.51
   6  -3   4    0.37    1.42
   3   0   5   -0.41    1.02
   4  -1   5    2.14    1.58
   6  -2   5    0.41    1.34
  -1   6   6   56.50    1.89
   2   2   6   15.25    1.63
   3   1   6   16.85    2.07
   7  -1   6   10.36    2.30
   8  -1   6    9.12    2.32
   9  -1   6    4.77    2.19
   4   2   7   15.36    2.02
   6   1   7    3.01    1.77
  -3  14   8    2.92    0.52
   5   3   8    2.25    1.50
   7   2   8   -0.45    2.03
  -1  12   9   -0.11    0.85
   5   5   9   -1.08    1.49
  -1  15  10    1.88    0.89
   0  13  10    2.95    1.12
   2  10  10    1.53    1.27
   3   9  10    0.75    1.28
   4   8  10   -0.38    1.59
  10  -4  -8    1.25    0.45
   9  -6  -5    0.94    0.83
  10  -6  -5    7.48    1.20
  11  -6  -5    0.53    0.94
   5  -5  -3  216.82    3.03
   7  -6  -3    8.11    1.10
   5  -5   0   85.54    2.87
   7  -6   0   32.17    2.27
  12  -6   0    0.46    1.69
   4  -4   1  155.41    3.70
   8  -6   1    3.96    1.77
   9  -6   1   17.88    2.17
  10  -6   1    1.38    1.57
  11  -6   1   -0.47    1.86
   7  -5   2    4.02    1.57
  12  -5   2   -0.73    1.88
   4  -3   3  168.17    4.49
   6  -4   3    0.54    1.30
   9  -5   3    1.50    2.03
   8  -4   4    1.80    1.97
   9  -4   4    1.96    1.83
  10  -4   4    0.32    1.89
   5  -2   5   31.58    2.83
   8  -3   5   14.03    2.78
   9  -3   5   -0.72    1.79
   1   3   6   23.72    1.71
   4   0   6    1.15    1.36
   6  -1   6   28.98    2.79
   5   1   7    3.51    1.55
   7   0   7    0.27    1.75
   8   0   7   -0.98    1.80
   9   0   7    0.00    2.19
   1   6   8    3.90    1.30
   2   5   8    0.93    1.06
   3   4   8    0.63    1.14
   4   3   8    1.52    1.58
   6   2   8    1.23    1.73
  -2  14   9    5.93    0.88
   2   7   9    1.05    1.37
   3   6   9    0.28    1.10
   4   5   9    1.77    1.76
   6   4   9    2.29    1.78
  10  -5  -7    1.24    0.65
  10  -7  -3    6.79    1.47
  11  -7  -3    0.64    1.32
   9  -7  -2   11.40    1.67
  10  -7  -2    0.03    1.22
  11  -7  -2    6.19    1.80
   6  -6  -1   42.18    2.22
   9  -7  -1   35.51    2.64
  10  -7  -1   -0.29    1.32
  11  -7  -1    2.33    1.73
   5  -5   1    9.50    1.47
   7  -6   1    5.04    1.72
  12  -6   1   -0.01    1.79
   2  -2   2    3.83    0.81
   3  -3   2    1.12    0.90
   6  -5   2    3.88    1.37
   9  -6   2    0.96    1.85
  10  -6   2    3.08    2.08
   5  -4   3  122.03    4.20
   7  -5   3   27.87    2.85
   8  -5   3    2.38    1.60
  10  -5   3    1.69    1.83
  11  -5   3   -1.22    1.88
   5  -3   4   27.67    2.38
   7  -4   4   18.79    2.36
  11  -4   4    1.22    2.15
   7  -3   5   48.72    3.52
   5  -1   6    1.63    1.38
   7  -2   6    1.66    1.88
   8  -2   6    0.27    1.87
   9  -2   6    0.62    1.94
   1   4   7   30.05    2.11
   2   3   7   29.76    2.24
   3   2   7   45.90    2.88
   4   1   7    4.34    1.48
   6   0   7   -1.01    1.58
  -1   9   8   20.38    1.46
   5   2   8    1.18    1.65
   8   1   8    2.83    2.26
   1   8   9   17.53    1.92
   5   4   9    9.56    2.15
  -1  14  10    0.37    0.88
   0  12  10    1.99    1.16
   2   9  10   -0.12    1.23
   3   8  10    1.80    1.36
   4   7  10   -1.42    1.26
   8  -6  -5    1.76    0.76
   7  -6  -4   26.12    1.43
  11  -7  -4    0.27    1.18
   9  -7  -3    3.57    1.10
  12  -7  -3    4.71    1.56
   6  -6  -2   49.32    2.12
   8  -7  -2    3.06    1.24
  12  -7  -2   -0.22    1.24
   8  -7  -1    5.10    1.55
  12  -7  -1    2.28    1.57
   6  -6   0   49.79    2.48
   9  -7   0    8.04    1.62
  10  -7   0    6.81    1.69
  11  -7   0   -0.91    1.45
  12  -7   0   -1.03    1.67
   4  -4   2    1.30    1.17
   8  -6   2    3.32    1.50
  11  -6   2    1.07    1.76
   3  -2   4   50.93    2.72
   6  -4   4    1.80    1.54
   9  -5   4    0.59    2.12
  10  -5   4    1.99    2.29
   2   0   5   -0.40    0.91
   3  -1   5   45.76    2.62
   6  -3   5   29.82    2.73
   9  -4   5    2.35    2.31
   3   0   6   27.59    2.43
   6  -2   6    2.22    1.60
  -2   9   7    2.39    0.73
  -1   7   7    0.88    0.78
   5   0   7   -0.07    1.33
   7  -1   7    1.17    1.88
   8  -1   7   -0.21    1.88
   2   4   8    7.27    1.59
   3   3   8   12.86    1.99
   6   1   8    3.10    1.92
  -1  11   9    1.12    0.92
   2   6   9    5.97    1.54
   3   5   9    2.44    1.52
   4   4   9    4.30    1.92
   6   3   9    5.34    1.99
  10  -6  -6    2.22    0.84
  11  -6  -6    0.45    0.85
   6  -5  -5    3.96    0.52
   9  -7  -4    3.16    1.07
  10  -7  -4    0.15    0.97
  12  -7  -4   -0.31    1.24
   6  -6  -3   40.32    1.75
   8  -7  -3    9.91    1.29
   8  -7   0   18.64    2.00
   6  -6   1   21.67    1.92
   9  -7   1    3.51    1.49
  10  -7   1    9.19    2.07
  11  -7   1    0.98    1.74
  12  -7   1   -0.90    1.85
   1  -1   2    9.80    0.83
   5  -5   2   22.26    1.95
   7  -6   2    0.02    1.35
   6  -5   3   14.27    1.99
   8  -6   3    2.53    1.86
   9  -6   3    7.21    2.07
  10  -6   3   -1.70    1.87
  11  -6   3   -1.12    1.67
   2  -1   4   75.04    2.77
   4  -3   4   11.89    1.70
   8  -5   4   10.13    2.13
  11  -5   4    0.93    2.20
   1   1   5    1.23    1.07
   4  -2   5   87.65    3.78
   5  -3   5   33.06    2.75
   7  -4   5   17.15    2.44
   8  -4   5    1.81    1.94
   2   1   6   15.16    1.65
   4  -1   6    9.14    1.79
   8  -3   6   13.39    2.78
   9  -3   6    2.27    2.04
   3   1   7   12.94    2.05
   6  -1   7    1.50    1.93
   1   5   8    3.84    1.33
   4   2   8    1.66    1.36
   5   1   8   -0.32    1.54
   8   0   8    9.97    2.72
   1   7   9   10.81    1.68
   5   3   9   -0.42    1.56
   2   8  10    5.11    1.54
   3   7  10    0.11    1.23
   4   6  10    0.08    1.40
   9  -5  -7    0.60    0.51
   7  -7  -2    6.58    1.26
  11  -8  -2    0.69    1.52
   3  -4  -1  391.35    3.92
   4  -5  -1   20.78    1.33
   7  -7  -1    2.37    1.03
  10  -8  -1    4.74    1.60
  11  -8  -1   -0.33    1.59
   3  -4   0  136.99    2.77
   4  -5   0  346.50    5.08
   7  -7   0    3.42    1.24
   8  -7   1   13.58    1.96
   6  -6   2   31.93    2.58
   9  -7   2    1.52    1.65
  10  -7   2    4.18    1.89
  11  -7   2    2.14    1.92
   2  -2   3   89.28    2.77
   3  -3   3   71.40    2.82
   4  -4   3    2.89    1.33
   1   0   4    2.93    0.89
   5  -4   4    0.39    1.30
   7  -5   4   39.73    3.13
  -1   4   5  135.53    2.54
   6  -4   5    7.52    2.10
   1   2   6   25.22    1.78
   5  -2   6    0.72    1.39
   7  -3   6    7.17    2.24
   2   2   7    9.66    1.59
   4   0   7   -0.38    1.20
   5  -1   7    3.14    1.57
   7  -2   7    0.73    1.88
   8  -2   7    0.17    1.84
   6   0   8    1.03    1.82
  -3  16   9    0.31    0.40
  -2  13   9    1.78    0.75
   3   4   9   -0.45    1.49
   4   3   9    0.01    1.71
   6   2   9    0.75    1.68
  -1  13  10   -0.45    0.78
   1   9  10    1.09    1.13
   4   5  10   -0.22    1.63
   7  -5  -6    1.73    0.42
   9  -6  -6    0.56    0.68
  10  -7  -5    3.11    1.14
  11  -7  -5    0.81    0.95
   5  -5  -4   16.94    0.79
  10  -8  -3    1.85    1.24
  11  -8  -3    1.54    1.32
  12  -8  -3    0.78    1.30
   9  -8  -2    0.72    1.16
  10  -8  -2    2.88    1.16
  12  -8  -2    0.76    1.41
   5  -6  -1  413.79    5.64
   9  -8  -1    9.60    1.74
  12  -8  -1   -0.06    1.36
   5  -6   0    1.61    1.04
   9  -8   0    0.28    1.40
  10  -8   0    6.84    1.69
  11  -8   0   -0.77    1.45
  12  -8   0   -1.34    1.39
   3  -4   1   14.83    1.25
   4  -5   1  559.25    7.06
   7  -7   1    6.83    1.56
  10  -8   1    0.48    1.82
  11  -8   1   -0.12    1.88
   8  -7   2   12.38    1.97
   5  -5   3   12.23    1.73
   9  -7   3    3.66    2.17
  10  -7   3   -0.39    1.77
   6  -5   4    9.66    1.97
   8  -6   4    7.75    2.01
   9  -6   4    0.68    1.80
  10  -6   4   -1.14    1.81
  11  -6   4    0.31    2.13
  -2   6   5   33.75    0.96
   8  -5   5   26.78    2.99
   9  -5   5    2.60    2.05
  -1   5   6   50.81    1.85
   6  -3   6    1.39    1.75
   8  -4   6   -0.74    1.90
   9  -4   6    2.08    2.06
   1   3   7    7.54    1.31
   6  -2   7    9.75    2.29
  -1   8   8    1.15    0.83
   2   3   8   -0.58    1.25
   3   2   8    3.03    1.34
   4   1   8   18.18    2.29
   5   0   8    1.17    1.97
   7  -1   8    1.88    1.88
   2   5   9    0.44    1.05
   5   2   9    3.39    1.85
   2   7  10    0.70    1.28
   3   6  10    1.32    1.35
   8  -7  -4    3.31    0.89
   7  -7  -3    2.01    0.87
   4  -5  -2    0.79    0.57
   8  -8  -1    2.63    1.40
   2  -3   0   44.64    1.33
   6  -7   0    0.39    1.18
   8  -8   0    0.88    1.46
   2  -3   1   18.70    1.12
   5  -6   1   31.96    2.12
   9  -8   1    8.32    1.78
  12  -8   1    0.04    1.64
   3  -4   2   87.94    2.88
   7  -7   2    2.90    1.53
  10  -8   2    1.06    2.08
  11  -8   2   -0.22    2.00
   1  -1   3  109.36    2.65
   6  -6   3    1.32    1.44
   8  -7   3    1.16    1.48
  -1   3   4   96.59    1.83
   3  -3   4   19.60    1.92
   4  -4   4    4.12    1.39
   7  -6   4    3.04    1.61
   2  -1   5   34.50    2.17
   3  -2   5   78.21    3.37
   4  -3   5   10.67    1.80
   5  -4   5    0.48    1.52
   7  -5   5    1.30    1.80
  -2   7   6  147.99    2.32
   2   0   6   27.43    2.09
   3  -1   6   14.35    1.87
   4  -2   6   -0.83    1.38
   5  -3   6   59.51    3.62
   7  -4   6    1.53    1.87
   3   0   7    1.58    1.32
   4  -1   7    7.86    1.75
   7  -3   7   12.89    2.62
   1   4   8    9.41    1.60
   6  -1   8    2.34    1.87
  -1  10   9    3.46    0.88
   1   6   9    2.65    1.39
   3   3   9    3.01    1.72
   4   2   9    4.23    1.98
   1   8  10    1.96    1.24
   3   5  10   -0.28    1.52
   4   4  10    0.12    1.66
   7  -6  -5   -0.03    0.60
   9  -7  -5    9.14    1.12
  10  -8  -4    2.64    1.26
  11  -8  -4    0.67    0.99
  12  -8  -4    0.26    1.17
   9  -8  -3    0.34    1.02
   5  -6  -2  459.79    5.28
   8  -8  -2   30.80    2.16
   2  -3  -1 1402.88    5.57
   6  -7  -1   48.99    2.33
  11  -9  -1    1.69    1.82
  12  -9  -1   -1.15    1.56
  11  -9   0   -0.25    1.75
   6  -7   1    9.48    1.52
   8  -8   1   43.06    3.00
   5  -6   2   26.62    2.14
   9  -8   2    6.72    1.97
   7  -7   3   11.14    2.00
   2  -2   4  103.01    3.29
   5  -5   4    2.95    1.46
   9  -7   4    0.83    1.86
  10  -7   4   -1.03    1.73
   6  -5   5   41.96    3.30
   8  -6   5    2.68    2.02
   9  -6   5    1.96    2.06
   1   1   6   20.06    1.83
   6  -4   6    7.63    1.97
   8  -5   6    2.68    2.12
   9  -5   6    3.50    2.15
  -1   6   7   21.56    1.39
   2   1   7   15.74    1.86
   5  -2   7    8.62    1.93
   6  -3   7    6.14    2.15
  -3  13   8    9.12    0.67
  -2  10   8   17.95    1.19
   3   1   8    3.61    1.62
   4   0   8    1.30    1.56
   5  -1   8   -0.22    1.97
   7  -2   8    2.10    1.97
   2   4   9   17.37    2.14
   5   1   9    0.58    1.70
  -2  15  10    4.99    0.88
  -1  12  10    0.98    0.90
   2   6  10    6.88    1.72
  11  -7  -6    0.74    0.84
   6  -6  -4  148.13    2.57
   3  -4  -2  779.54    4.35
   6  -7  -2   64.61    2.44
  10  -9  -2    4.00    1.55
  11  -9  -2    3.75    1.66
  12  -9  -2   -0.68    1.20
   7  -8  -1    4.93    1.34
  10  -9  -1    0.81    1.15
   7  -8   0   12.64    1.68
   9  -9   0    6.74    1.80
  10  -9   0   12.82    2.02
  12  -9   0    1.68    1.62
   7  -8   1   15.01    2.14
  10  -9   1    1.10    1.91
  11  -9   1    3.72    1.89
   2  -3   2    3.91    0.88
   6  -7   2   34.71    2.58
   8  -8   2   11.09    1.95
   3  -4   3  102.87    3.43
   4  -5   3    1.81    1.21
   5  -6   3   -0.76    1.15
   9  -8   3    0.12    1.74
  10  -8   3    6.46    2.24
   6  -6   4    6.98    1.91
   8  -7   4   -0.12    1.71
   1   0   5   -0.30    0.87
   7  -6   5    5.59    1.89
   4  -3   6   32.89    2.96
   7  -5   6    4.94    2.08
   1   2   7   43.34    2.55
   7  -4   7    3.09    2.09
   2   2   8    5.97    1.47
   6  -2   8    1.19    1.86
  -2  12   9    2.17    0.80
   1   5   9   37.86    2.64
   4   1   9   -0.42    1.59
   3   4  10    1.12    1.63
   4   3  10    2.19    1.81
   5   2  10    0.26    1.84
  11  -8  -5    0.79    1.02
   9  -8  -4    0.85    0.95
   8  -8  -3   15.33    1.49
  11  -9  -3    3.15    1.33
  12  -9  -3    0.60    1.40
   9  -9  -2   10.34    1.61
   9  -9  -1    0.96    1.08
   9  -9   1   10.97    1.95
   7  -8   2   13.63    2.07
   9  -9   2   15.77    2.65
  10  -9   2    3.31    1.91
  11  -9   2   -0.43    1.65
   2  -3   3  202.34    4.21
   6  -7   3    1.98    1.50
   8  -8   3   -1.98    1.49
   1  -1   4    0.69    0.84
   7  -7   4   -0.53    1.61
   9  -8   4    1.23    2.21
  10  -8   4   -1.31    1.83
   3  -3   5  190.86    5.19
   4  -4   5    8.05    1.72
   5  -5   5    0.44    1.54
   8  -7   5    1.26    2.23
   9  -7   5    3.06    2.09
   2  -1   6   12.36    1.80
   3  -2   6   13.72    1.89
   5  -4   6    7.78    1.91
   6  -5   6    1.14    1.60
   8  -6   6    1.41    2.04
   9  -6   6    0.39    1.95
  -2   8   7   47.16    1.58
   3  -1   7   14.50    1.99
   4  -2   7   19.62    2.31
   5  -3   7    4.23    1.73
   6  -4   7   11.07    2.68
  -1   7   8    1.21    0.83
   1   3   8   39.17    2.58
   4  -1   8   25.73    2.93
   7  -3   8    0.27    2.03
  -1   9   9    0.36    0.88
   2   3   9    3.27    1.52
   3   2   9    0.58    1.39
   5   0   9   -0.34    1.64
   6  -1   9    0.87    1.79
   1   7  10    6.32    1.56
   2   5  10    1.68    1.52
   8  -6  -6    1.76    0.63
  10  -7  -6    0.55    0.72
   7  -7  -4   -0.16    0.70
  10  -9  -3    2.63    1.28
   7  -8  -2    0.03    0.75
   8  -9  -1    3.49    1.41
  11 -10  -1   -0.59    1.60
  12 -10  -1    1.48    1.77
   4  -6   0  428.72    5.84
   8  -9   0   23.01    2.22
  11 -10   0    3.61    1.97
   4  -6   1  121.61    3.52
   5  -7   1    0.37    1.02
   8  -9   1    2.94    1.41
  11 -10   1    2.44    2.05
   7  -8   3   10.40    1.94
   9  -9   3    1.82    2.14
  10  -9   3    2.94    2.19
  11  -9   3    0.65    2.08
   3  -4   4   91.93    3.51
   4  -5   4   44.64    2.77
   5  -6   4   36.77    2.79
   8  -8   4   -1.16    1.64
   2  -2   5    1.19    1.11
   6  -6   5    1.00    1.53
   0   2   6  101.13    3.07
   7  -6   6    0.98    1.85
   2   0   7   -0.25    1.16
   7  -5   7   11.30    2.60
   2   1   8    1.17    1.43
   3   0   8    3.28    1.40
   5  -2   8    1.33    1.77
   6  -3   8    1.34    1.95
  -3  15   9    2.95    0.46
   4   0   9   -0.21    1.83
  -2  14  10   -0.20    0.63
  -1  11  10    0.69    0.91
   3   3  10   -0.54    1.59
   4   2  10    0.01    1.72
   5   1  10    0.34    1.65
  10  -6  -7   -0.27    0.53
   8  -7  -5   12.04    1.08
  10  -8  -5    0.35    0.96
  11  -9  -4   -0.81    1.05
   5  -6  -3  267.28    3.46
   6  -7  -3   24.96    1.51
   9  -9  -3    9.82    1.49
   8  -9  -2    2.01    1.15
  11 -10  -2    2.06    1.49
  12 -10  -2    1.94    1.57
   5  -7  -1   13.10    1.45
  10 -10  -1   -0.08    1.36
   6  -8   0    7.17    1.30
  10 -10   0    3.35    1.65
   1  -2   1  615.13    4.66
   3  -5   1  488.31    6.08
   6  -8   1   13.65    1.74
  10 -10   1   -0.12    1.60
   1  -2   2  125.20    2.57
   3  -5   2    5.60    1.25
   4  -6   2    0.29    1.16
   5  -7   2   89.47    3.60
   6  -8   2    6.45    1.62
   8  -9   2    7.19    1.79
  10 -10   2    3.26    2.25
  11 -10   2    2.73    1.85
   0   0   3   -0.35    0.59
   8  -9   3    0.39    1.83
   2  -3   4   35.93    2.29
   6  -7   4    1.73    1.56
   7  -8   4   12.00    2.53
  10  -9   4   -0.02    1.81
   0   1   5    0.91    0.92
   7  -7   5   -1.30    1.67
   9  -8   5    1.39    2.23
   1   0   6  175.68    4.50
   4  -4   6    0.13    1.51
   9  -7   6    3.38    2.43
   1   1   7   11.58    1.70
   4  -3   7    9.10    1.91
   5  -4   7   19.57    2.71
   7  -4   8   -0.02    1.87
   1   4   9    9.14    1.64
   3   1   9    1.27    1.48
   5  -1   9   -0.80    1.67
   6  -2   9   -1.43    1.68
   1   6  10    0.05    1.30
   2   4  10   -1.03    1.40
   8  -8  -4    1.25    0.82
  10  -9  -4    0.67    1.10
   7  -8  -3   27.53    1.76
  11 -10  -3    1.10    1.43
  10 -10  -2    2.30    1.44
   4  -6  -1   72.22    2.26
   6  -8  -1   15.65    1.50
   9 -10  -1    0.77    1.31
   3  -5   0    3.15    0.80
   7  -9   0    1.32    1.16
   9 -10   0   10.78    1.81
   7  -9   1   38.15    2.76
   9 -10   1   -0.92    1.22
   7  -9   2    0.03    1.44
   9 -10   2    0.80    1.70
   1  -2   3    3.81    1.02
   3  -5   3  336.51    6.15
   4  -6   3   67.53    3.16
   5  -7   3    2.65    1.39
   6  -8   3   27.52    2.60
  10 -10   3   -0.56    1.87
  11 -10   3   -0.11    2.04
   9  -9   4   -0.86    1.79
   1  -1   5   -0.47    0.92
   3  -4   5    2.38    1.34
   4  -5   5   22.55    2.34
   5  -6   5    5.04    1.82
   6  -7   5   23.70    2.79
   8  -8   5    2.17    1.97
   3  -3   6    2.81    1.45
   6  -6   6   -0.98    1.67
   7  -7   6   -0.43    2.15
  -1   5   7   -0.06    0.72
   3  -2   7   45.24    3.06
   6  -5   7    0.06    1.84
  -2   9   8   48.46    1.79
   1   2   8   25.12    2.23
   3  -1   8    2.35    1.39
   4  -2   8    1.18    1.63
   5  -3   8    2.25    1.86
   6  -4   8    0.59    1.94
  -2  11   9    0.11    0.72
  -1   8   9    1.72    0.98
   2   2   9    2.45    1.26
   5  -2   9    0.49    2.08
   3   2  10    0.36    1.65
   4   1  10    2.10    1.64
   5   0  10    2.17    2.00
   4  -5  -3    6.71    0.58
   9 -10  -2    1.25    1.14
   7  -9  -1    1.36    1.00
  11 -11  -1    0.89    1.69
   8 -10   0    4.77    1.66
  11 -11   0    1.76    1.57
   8 -10   1   17.25    2.14
  11 -11   1    0.32    1.62
   8 -10   2    8.09    2.09
  11 -11   2   -0.48    1.99
   7  -9   3   34.59    2.96
   9 -10   3    3.08    1.98
   4  -6   4   31.83    2.48
   5  -7   4   23.33    2.43
   6  -8   4   20.35    2.46
   8  -9   4    2.22    1.93
  10 -10   4    1.58    1.98
   7  -8   5    4.38    2.04
   9  -9   5   -1.68    1.90
   2  -2   6   12.66    1.70
   9  -8   6    2.83    2.39
   2  -1   7   16.12    1.97
   2   0   8   34.26    2.74
   7  -5   8    1.02    1.97
   3   0   9   -0.52    1.21
   4  -1   9    0.36    1.59
   6  -3   9    2.83    2.03
  -1  10  10    2.85    1.00
   1   5  10    1.97    1.42
   9  -7  -6    0.13    0.66
  11  -8  -6    0.80    0.85
   9  -8  -5    9.06    1.14
  11  -9  -5   -0.34    0.94
   9  -9  -4    0.48    0.94
   8  -9  -3    4.28    1.09
  10 -10  -3    2.46    1.27
   5  -7  -2  116.01    2.85
   6  -8  -2    0.11    0.95
  11 -11  -2    1.98    1.44
   8 -10  -1   14.89    1.92
  10 -11  -1    1.17    1.44
  10 -11   0    5.15    1.77
   2  -4   1  113.72    2.62
   6  -9   1   12.48    1.92
  10 -11   1    0.51    1.67
   2  -4   2   37.79    1.84
   5  -8   2   49.47    2.97
  10 -11   2    2.75    1.97
   2  -4   3  204.55    4.40
   8 -10   3   10.46    2.14
   0   0   4  552.92    5.78
   1  -2   4   47.55    2.16
   3  -5   4   16.50    1.84
   7  -9   4   -0.68    1.48
   9 -10   4    3.68    2.32
   2  -3   5  112.07    3.83
   5  -7   5   -0.69    1.86
   8  -9   5   -1.61    1.78
   3  -4   6    0.98    1.65
   4  -5   6    0.58    1.59
   5  -6   6    7.44    1.94
   6  -7   6    1.61    1.84
   3  -3   7   10.58    1.95
   4  -4   7    1.36    1.48
   6  -6   7    4.03    2.09
   3  -2   8    5.41    1.83
   4  -3   8    0.89    1.45
   5  -4   8    3.76    2.01
   6  -5   8   10.83    2.56
   1   3   9    6.91    1.41
   2   1   9    0.45    1.39
  -2  13  10    0.24    0.64
   2   3  10   -0.32    1.27
   3   1  10    2.32    1.82
   4   0  10   -1.32    1.62
   5  -1  10    0.10    1.67
   1   7  11    0.26    1.17
   2   5  11    2.00    1.57
  11 -10  -4   -0.87    1.03
   7  -9  -2    1.82    1.04
  10 -11  -2    2.16    1.47
   3  -5  -1  717.21    5.63
   5  -8   0   42.50    2.27
   6  -9   0    3.34    1.15
   9 -11   0    0.49    1.20
   4  -7   1  103.16    3.37
   7 -10   1    6.06    1.64
   9 -11   1    0.97    1.57
   4  -7   2    2.12    1.32
   6  -9   2   55.55    3.25
   7 -10   2   -0.83    1.30
   9 -11   2    0.25    1.68
   4  -7   3   39.36    2.60
   5  -8   3   51.40    3.12
   6  -9   3   11.47    2.07
   9 -11   3    3.26    2.32
  10 -11   3    1.21    1.86
   2  -4   4   89.84    3.39
   8 -10   4    2.75    2.01
  10 -11   4    0.60    2.18
   3  -5   5    4.19    1.67
   4  -6   5    6.87    1.77
   6  -8   5    8.57    2.20
   7  -9   5    2.29    1.96
   9 -10   5   -0.18    1.87
  -2   6   6    3.73    0.63
   0   1   6   16.11    1.46
   1  -1   6   18.51    1.75
   7  -8   6   -0.94    1.78
   9  -9   6    1.75    2.33
  -2   7   7    1.12    0.68
   0   2   7   38.23    2.13
   1   0   7    0.08    1.04
   2  -2   7    8.91    1.95
   8  -8   7    2.11    2.35
   0   3   8    4.10    1.26
   1   1   8    0.72    1.31
  -1   7   9    2.51    1.00
   3  -1   9   -0.39    1.55
   4  -2   9    3.70    1.89
   1   4  10   -1.40    1.25
   5  -2  10    0.15    2.18
  10  -9  -5    6.95    1.26
   9 -10  -3   13.33    1.63
  11 -11  -3    0.16    1.16
   4  -6  -2   12.06    1.01
   8 -10  -2   16.97    1.79
   9 -11  -1    0.34    1.06
  11 -12  -1    1.64    1.65
   2  -4   0  425.44    4.26
   4  -7   0  208.30    4.25
   7 -10   0    0.86    1.18
  11 -12   0    0.23    1.47
   8 -11   1   11.87    2.15
  10 -12   1    2.41    2.04
  11 -12   1    0.47    1.67
   3  -6   2  425.30    6.52
   8 -11   2   -0.85    1.51
  10 -12   2    2.37    2.19
  11 -12   2   -0.45    1.71
   3  -6   3    3.79    1.37
   7 -10   3    3.81    1.63
   4  -7   4   11.28    1.83
   6  -9   4    7.62    1.87
   9 -11   4    2.63    2.10
   0   0   5   -1.28    0.90
   1  -2   5  145.10    3.94
   8 -10   5    1.12    2.02
   2  -3   6    0.16    1.13
   5  -7   6    1.01    1.57
   6  -8   6   -2.04    1.62
   4  -5   7    2.72    1.61
   5  -6   7    8.41    2.22
   6  -7   7    1.38    1.74
  -3  12   8   10.64    0.64
   2  -1   8    0.25    1.16
   4  -4   8    4.25    1.90
   5  -5   8    0.83    1.89
   6  -6   8    2.62    2.18
  -2  10   9    0.32    0.75
   1   2   9    3.24    1.41
   2   0   9   -1.04    1.31
  -1   9  10    0.57    0.86
   2   2  10    1.37    1.24
   3   0  10    0.84    1.76
   4  -1  10    0.87    1.62
   1   6  11    4.39    1.48
   2   4  11    1.97    1.50
  10  -8  -6    2.18    0.78
  10 -10  -4    9.42    1.41
   9 -11  -2    2.85    1.27
   5  -8  -1   60.19    2.50
   6  -9  -1    0.88    0.92
   7 -10  -1    2.89    1.32
  10 -12  -1    0.73    1.43
   8 -11   0    1.24    1.19
  10 -12   0    1.09    1.50
   3  -6   1   11.37    1.31
   9 -12   1    0.55    1.66
   9 -12   2    0.67    2.03
   8 -11   3    2.30    1.68
  10 -12   3    0.76    1.84
   3  -6   4    0.95    1.21
   7 -10   4    1.39    1.83
   8 -11   4    2.13    2.31
  -2   5   5    1.79    0.45
   2  -4   5   70.71    3.18
   4  -7   5   18.88    2.53
   5  -8   5    6.32    1.79
   6  -9   5   18.87    2.58
   9 -11   5    1.01    1.97
   3  -5   6    7.51    1.77
   7  -9   6   -1.57    1.83
   9 -10   6    3.40    2.50
   3  -4   7    7.11    1.78
   8  -9   7    1.83    2.37
  -2   8   8   29.00    1.48
  -1   5   8   14.23    1.41
   3  -3   8   11.92    2.01
  -3  14   9    0.60    0.39
   3  -2   9    0.52    1.80
   4  -3   9   -0.92    1.61
  -2  12  10   -0.18    0.61
   2   3  11    1.57    1.59
   6  -7  -4   73.90    1.90
   7  -8  -4    1.31    0.77
   8  -9  -4   19.12    1.47
   6  -8  -3    1.15    0.92
   7  -9  -3   29.50    1.85
  10 -11  -3    0.86    1.19
  11 -12  -2    1.28    1.34
   8 -11  -1    1.68    1.14
   9 -12   0    3.43    1.46
  11 -13   0    0.16    1.80
   5  -9   1   13.68    1.82
   6 -10   1    9.42    1.66
   7 -11   1    2.76    1.75
  11 -13   1    3.73    1.91
   1  -3   2 1351.47    8.75
   5  -9   2   95.00    3.89
   6 -10   2    2.80    1.53
   7 -11   2    3.21    1.51
   1  -3   3  227.98    4.14
   5  -9   3   26.33    2.48
   6 -10   3   72.04    3.97
   7 -11   3   14.00    2.58
   9 -12   3    1.70    1.94
   9 -12   4    1.04    2.30
  10 -12   4   -0.44    2.10
   3  -6   5   25.12    2.46
   7 -10   5    1.15    1.92
   8 -11   5   -0.28    2.30
   1  -2   6   25.19    2.13
   0   1   7    4.46    1.25
   1  -1   7   11.61    1.63
   2  -3   7   32.06    2.62
   4  -6   7    7.13    2.29
   5  -7   7    1.58    1.86
   6  -8   7    2.99    2.08
   0   2   8    6.61    1.39
   1   0   8   -0.51    1.04
   2  -2   8    6.43    1.78
   4  -5   8    1.95    1.61
   5  -6   8    8.45    2.55
   6  -7   8    9.74    2.59
  -1   8  10    3.08    1.15
   1   3  10    0.22    1.20
   2   1  10    1.03    1.25
   3  -1  10    4.47    2.02
   4  -2  10    0.03    1.58
   1   5  11    0.21    1.25
   7  -7  -5    6.17    0.76
   8  -8  -5    6.19    0.89
  11 -10  -5   -0.78    0.90
  11 -11  -4    2.15    1.31
   8 -10  -3    3.66    1.16
   7 -10  -2    9.12    1.39
  10 -12  -2    4.21    1.61
   4  -7  -1  195.19    3.68
   9 -12  -1    0.63    1.34
  11 -13  -1   -0.96    1.54
   3  -6   0  567.77    6.12
   6 -10   0    4.36    1.24
   7 -11   0   21.67    2.30
  10 -13   0   -0.42    1.72
   4  -8   1   15.67    1.84
   8 -12   1    5.54    1.65
  10 -13   1    1.06    1.74
   2  -5   2   91.10    2.82
   4  -8   2  278.02    5.97
   8 -12   2   -1.96    1.46
  10 -13   2   -0.06    1.90
   0  -1   3  201.91    3.22
   2  -5   3  121.41    3.56
   4  -8   3    8.91    1.64
   8 -12   3   23.37    2.96
  10 -13   3    0.33    1.82
   0  -1   4   24.95    1.55
   1  -3   4   65.89    2.60
   2  -5   4   22.10    1.96
   4  -8   4   21.34    2.27
   5  -9   4   21.50    2.50
   6 -10   4   -0.18    1.62
   7 -11   4    1.81    1.91
   0   0   6  142.36    3.75
   2  -4   6    0.16    1.18
   4  -7   6    4.18    1.68
   5  -8   6   -0.29    1.51
   6  -9   6    0.85    1.90
   7 -10   6    0.10    2.18
   3  -5   7   18.87    2.34
   8 -10   7    1.91    2.47
   3  -4   8    1.95    1.49
  -1   6   9    0.97    0.87
   0   3   9    0.12    1.19
   1   1   9   -0.26    1.00
   2  -1   9    0.26    1.20
   3  -3   9    1.94    1.96
   4  -4   9    2.01    1.87
   4  -3  10   -0.40    1.84
   2   2  11   -0.59    1.49
  11  -9  -6    0.72    0.85
   9  -9  -5    4.61    1.01
   9 -10  -4    3.16    0.99
   5  -7  -3  401.51    4.40
   9 -11  -3    1.69    1.12
  11 -12  -3    1.52    1.21
   6  -9  -2    8.44    1.27
   8 -11  -2   10.89    1.60
  10 -13  -1   -1.24    1.51
   5  -9   0    4.37    1.19
   8 -12   0    2.36    1.30
   2  -5   1  118.22    2.87
   9 -13   1    3.99    2.06
   0  -1   2 1656.29    7.56
   3  -7   2   -1.75    1.30
   9 -13   2    2.11    1.81
   3  -7   3  254.81    5.72
   9 -13   3    1.11    1.91
   8 -12   4    2.52    2.09
   1  -3   5   33.81    2.15
   2  -5   5   18.67    2.09
   4  -8   5    0.38    1.51
   5  -9   5   24.58    2.70
   6 -10   5    1.09    1.88
   7 -11   5    1.26    1.74
   3  -6   6    2.35    1.55
   8 -11   6    0.79    2.03
   5  -8   7    0.47    1.81
   6  -9   7   -1.24    1.86
   1  -1   8    0.72    1.42
   4  -6   8    5.83    2.32
   5  -7   8    1.77    2.00
   6  -8   8   -0.70    2.26
  -2   9   9   13.17    1.20
   6  -7   9    0.06    2.21
  -2  11  10    3.25    0.84
   1   2  10    0.28    1.41
   2   0  10    4.42    1.53
   3  -2  10    1.77    1.91
   1   4  11    5.93    1.71
  10 -11  -4    0.78    1.21
   5  -8  -2    3.64    1.04
   9 -12  -2    0.10    1.26
  11 -13  -2    1.94    1.47
   6 -10  -1    5.25    1.32
   7 -11  -1    3.83    1.40
   8 -12  -1    5.16    1.50
   4  -8   0    1.51    1.17
   9 -13   0    0.75    1.27
  11 -14   0    4.59    2.10
   1  -3   1  912.25    6.16
   6 -11   1   39.85    2.90
  10 -14   1   -0.49    1.89
   5 -10   2   -0.48    1.23
   6 -11   2    6.56    1.78
   7 -12   2   12.91    2.10
  10 -14   2   -0.56    1.98
   5 -10   3   31.79    2.75
   6 -11   3   -0.68    1.39
   7 -12   3   -0.49    1.45
  10 -14   3    1.45    2.22
   3  -7   4    1.26    1.25
   5 -10   4    2.32    2.08
   6 -11   4    9.69    2.23
   7 -12   4   -0.57    2.12
   9 -13   4   -0.16    1.83
   0  -1   5   -0.22    0.82
   3  -7   5    1.86    1.65
   8 -12   5    3.76    2.24
   4  -8   6   48.62    3.62
   5  -9   6    4.27    1.83
   6 -10   6    1.36    2.00
   7 -11   6   -2.60    1.88
  -2   6   7    1.14    0.70
   0   0   7    0.03    1.06
   1  -2   7   44.39    2.72
   2  -4   7    3.11    1.58
   4  -7   7   11.90    2.20
   0   1   8    0.65    1.16
   2  -3   8    1.27    1.32
   3  -5   8   13.34    2.40
   1   0   9    0.11    1.30
   2  -2   9    4.38    1.54
   4  -5   9    0.54    1.77
  -1   7  10   -1.30    1.01
  -1   9  11    0.13    1.01
   2   1  11    1.81    1.69
  10 -10  -5    3.20    1.05
  10 -12  -3    0.27    1.17
  10 -13  -2    2.60    1.53
   5  -9  -1    8.11    1.39
   9 -13  -1   -0.76    1.22
  11 -14  -1    2.98    1.83
  10 -14   0    2.93    1.90
   3  -7   1  171.73    3.99
   5 -10   1    1.84    1.16
   7 -12   1   52.19    3.32
   8 -13   1    3.37    1.68
   4  -9   2   -0.15    1.44
   8 -13   2   -0.18    1.62
   9 -14   2    4.49    2.35
   4  -9   3    3.07    1.40
   8 -13   3    2.77    2.00
   9 -14   3   -0.83    2.17
   4  -9   4   20.72    2.33
   8 -13   4    1.65    2.07
   5 -10   5   39.09    3.25
   6 -11   5    5.48    2.14
   7 -12   5   11.74    2.60
  -2   5   6    4.91    0.70
   0  -1   6   17.09    1.73
   1  -3   6   21.17    1.93
   2  -5   6   11.37    1.79
   8 -12   6   -0.87    2.18
   3  -6   7    0.12    1.40
   6 -10   7    2.91    2.20
  -2   7   8    2.04    0.80
   4  -7   8    1.45    2.17
   5  -8   8    4.62    2.19
   6  -9   8    2.53    2.07
   0   2   9   12.36    1.69
   3  -4   9   -0.43    1.37
   5  -7   9    2.85    2.02
   1   1  10    1.62    1.56
   2  -1  10    1.26    1.35
   3  -3  10   -0.46    1.77
   1   3  11   -1.16    1.15
   9  -8  -6    4.92    0.78
   5  -6  -4   10.38    0.65
  11 -12  -4    1.07    1.20
  11 -13  -3    0.86    1.20
   3  -5  -2    8.69    0.67
   2  -4  -1 1674.20    6.82
   3  -6  -1 1056.77    7.29
   6 -11   0    5.22    1.35
   7 -12   0    7.27    1.56
   8 -13   0    8.55    1.86
   9 -14   1    1.00    1.46
   1  -4   3  134.04    3.37
   2  -6   3   28.75    2.03
   1  -4   4    5.10    1.22
   2  -6   4    0.01    1.17
   9 -14   4    1.60    2.00
   2  -6   5   -0.93    1.35
   4  -9   5   16.93    2.36
   8 -13   5    0.54    2.08
   3  -7   6    3.70    1.69
   5 -10   6   12.44    2.53
   6 -11   6   16.02    2.79
   7 -12   6   -2.35    1.88
   1  -3   7    7.14    1.79
   2  -5   7   52.10    3.45
   4  -8   7    1.17    1.65
   1  -2   8   21.46    2.18
   2  -4   8    6.04    1.65
  -2   8   9    1.97    0.88
   1  -1   9    1.83    1.45
   2  -3   9    2.05    1.84
  -2  10  10    1.64    0.80
  -1   6  10    6.03    1.34
   0   3  10    0.99    1.28
   1   2  11    1.25    1.45
   2   0  11    1.09    1.67
  11 -11  -5    0.05    0.98
   8 -10  -4    0.92    0.83
   7 -10  -3   12.40    1.41
   8 -11  -3    7.22    1.27
   9 -12  -3    1.42    1.12
   7 -11  -2    1.52    1.11
   8 -12  -2    3.84    1.28
  11 -14  -2    0.74    1.44
  10 -14  -1   -0.80    1.35
   5 -10   0    7.96    1.35
   9 -14   0    0.60    1.41
   4  -9   1   40.11    2.39
  10 -15   1    2.72    1.83
   2  -6   2   34.75    1.96
   5 -11   2   12.48    2.15
   6 -12   2    0.99    1.54
   7 -13   2   83.34    4.37
   8 -14   2   -1.54    1.89
  10 -15   2    1.97    1.89
   3  -8   3   13.08    1.75
   5 -11   3   61.14    3.64
   6 -12   3   33.32    2.94
   7 -13   3   -0.77    1.45
   8 -14   3   -1.24    1.75
   0  -2   4  519.49    6.19
   3  -8   4    6.30    1.54
   5 -11   4    2.13    1.77
   6 -12   4   -0.53    1.49
   7 -13   4   15.07    2.71
   8 -14   4    3.33    2.19
   1  -4   5   56.94    2.74
   3  -8   5   24.85    2.43
   6 -12   5   -1.55    1.75
   7 -13   5    1.41    2.43
   4  -9   6    0.20    1.72
   8 -13   6    2.80    2.45
   0  -1   7    4.04    1.34
   3  -7   7   -0.44    1.36
   6 -11   7   -0.07    2.03
   0   0   8    8.51    1.59
   3  -6   8    2.07    1.57
   5  -9   8    2.93    2.33
   6 -10   8    1.96    2.11
   0   1   9    4.55    1.39
   3  -5   9    2.05    1.76
   5  -8   9    0.31    2.13
   1   0  10    3.13    1.67
   2  -2  10    1.77    1.43
   3  -4  10    0.95    1.67
  -1   8  11    0.10    0.97
  10  -9  -6   -0.01    0.65
   7  -9  -4   21.75    1.40
   9 -11  -4   14.22    1.46
   6  -9  -3    8.93    1.20
  10 -13  -3   -0.96    1.03
   4  -7  -2  194.89    3.21
   6 -10  -2    1.41    1.03
   9 -13  -2   -0.14    1.09
   4  -8  -1    2.19    1.01
   6 -11  -1    6.03    1.39
   7 -12  -1    9.08    1.48
   8 -13  -1   -0.06    1.19
  11 -15  -1    0.42    1.67
   2  -5   0   82.43    2.07
   3  -7   0   86.92    2.61
  10 -15   0    0.64    1.48
   6 -12   1   22.94    2.31
   7 -13   1    1.94    1.42
   8 -14   1    0.88    1.37
   1  -4   2  150.32    3.16
   3  -8   2  207.69    4.96
   9 -15   2   -0.34    1.77
   4 -10   3    5.03    1.56
   9 -15   3    0.63    1.87
   4 -10   4   29.43    2.68
   9 -15   4   -0.97    1.88
   0  -2   5   20.10    1.62
   4 -10   5   -0.57    1.84
   5 -11   5    0.07    1.53
   8 -14   5    0.58    1.96
   1  -4   6    1.69    1.18
   2  -6   6    1.34    1.37
   3  -8   6    5.48    1.83
   5 -11   6    1.50    2.23
   6 -12   6    1.00    2.08
   7 -13   6    1.19    2.19
   4  -9   7   19.62    2.67
   1  -3   8   39.28    2.97
   2  -5   8    0.77    1.70
   4  -8   8    6.97    2.22
   1  -2   9    2.67    1.54
   2  -4   9   18.41    2.56
   0   2  10    6.95    1.63
   4  -6  10    1.35    2.09
   1   1  11   -0.23    1.35
   2  -1  11    0.27    1.45
  10 -12  -4    6.61    1.33
  10 -14  -2    0.23    1.35
   9 -14  -1    2.40    1.25
  10 -15  -1    0.99    1.64
   4  -9   0   24.92    1.81
   7 -13   0   14.32    2.12
   8 -14   0    1.18    1.51
   2  -6   1   15.35    1.27
   3  -8   1   17.96    1.77
   5 -11   1   36.06    2.52
   9 -15   1   -0.36    1.58
   4 -10   2   45.58    2.77
  10 -16   2    5.35    2.20
   6 -13   3    2.32    1.57
   7 -14   3    1.93    1.67
   8 -15   3    0.05    2.15
   2  -7   4   12.29    1.72
   6 -13   4   27.50    3.08
   7 -14   4    1.75    2.03
   8 -15   4    4.38    2.63
   2  -7   5    2.45    1.51
   0  -2   6  102.07    3.43
   4 -10   6    0.56    1.54
   8 -14   6   -0.28    2.31
  -2   5   7    0.74    0.66
   1  -4   7   28.22    2.42
   2  -6   7    5.22    1.70
   3  -8   7   -0.29    1.74
   6 -12   7    0.01    2.07
  -2   6   8    6.38    0.96
   3  -7   8    4.27    1.91
   5 -10   8    0.24    2.15
   3  -6   9    3.20    1.89
  -2   9  10    1.02    0.78
  -1   5  10    1.51    1.01
   1  -1  10    2.13    1.69
   2  -3  10    1.66    1.62
   3  -5  10    0.50    1.61
  -1   7  11    0.23    1.03
   9 -10  -5    1.53    0.87
  11 -13  -4    0.28    1.21
  11 -14  -3    0.26    1.34
   5  -9  -2  139.00    3.35
  11 -15  -2    2.53    1.58
   5 -10  -1   11.69    1.54
   6 -12   0    6.71    1.50
   9 -15   0    1.66    1.38
   4 -10   1    9.19    1.66
  10 -16   1    0.45    1.68
   6 -13   2    5.58    1.77
   7 -14   2    0.80    1.55
   8 -15   2    1.28    1.75
   9 -16   2    1.79    2.18
   2  -7   3  175.51    4.55
   3  -9   3    2.66    1.32
   5 -12   3   42.62    3.23
   9 -16   3   -0.28    1.77
   1  -5   4   55.83    2.62
   3  -9   4   16.44    2.01
   5 -12   4   24.25    2.65
   9 -16   4    3.44    2.45
   1  -5   5   26.73    2.08
   3  -9   5   10.34    1.94
   5 -12   5    2.48    1.73
   6 -13   5    2.83    2.14
   7 -14   5   -0.24    2.06
   8 -15   5   -0.20    2.18
   2  -7   6   42.83    2.99
   6 -13   6    3.57    2.29
   7 -14   6    3.64    2.33
   0  -2   7   42.62    2.60
   4 -10   7   -0.54    1.74
   5 -11   7    0.07    1.93
   0  -1   8    1.20    1.08
   2  -6   8   48.94    3.59
   4  -9   8    1.80    1.95
  -2   7   9   14.52    1.24
   0   0   9   -0.44    0.95
   2  -5   9   -0.45    1.83
   0   1  10    0.80    1.34
   4  -7  10   -0.21    1.74
   0   3  11    0.63    1.19
   1   0  11    0.90    1.50
   2  -2  11    0.37    1.50
   8 -12  -3    0.19    0.95
   9 -13  -3    2.05    1.16
   7 -12  -2   28.83    2.12
   8 -13  -2    9.58    1.58
   9 -14  -2    7.92    1.71
   7 -13  -1    6.84    1.59
   8 -14  -1    0.02    1.26
   5 -11   0   13.38    1.64
  10 -16   0    0.82    1.61
   6 -13   1   -0.70    1.35
   7 -14   1   16.34    2.20
   8 -15   1    1.47    1.60
   9 -16   1    0.92    2.01
   2  -7   2  176.50    4.18
   3  -9   2   17.76    1.88
   5 -12   2   85.18    4.02
   1  -5   3  176.03    4.00
   4 -11   3   48.26    3.11
   4 -11   4    2.14    1.61
   7 -15   4   -1.74    2.20
   4 -11   5    7.76    1.88
   1  -5   6   45.26    2.75
   3  -9   6   15.38    2.27
   5 -12   6    1.83    2.01
   2  -7   7   10.13    2.23
   6 -13   7    0.10    2.15
   7 -14   7    2.94    2.55
   1  -4   8   11.58    1.91
   3  -8   8    7.52    2.17
   5 -11   8    2.32    2.20
   1  -3   9    9.18    1.77
   1  -2  10   -0.32    1.41
   2  -4  10   -0.83    1.52
   3  -6  10   -0.62    1.57
   4  -8  10    1.74    2.26
   2  -3  11    1.59    1.86
   9 -15  -1    0.18    1.13
   1  -4   1  167.71    2.90
   5 -12   1   62.83    3.28
  10 -17   1    1.05    1.77
   0  -2   2  301.68    3.55
   4 -11   2    7.92    1.60
   7 -15   2   35.34    3.16
   6 -14   3    4.24    1.76
   7 -15   3    0.57    1.61
   8 -16   3    0.34    1.90
   0  -3   4   22.53    1.58
   5 -13   4    2.63    1.64
   6 -14   4   34.58    3.31
   0  -3   5   90.88    3.10
   2  -8   5   -0.47    1.15
   5 -13   5   13.41    2.39
   6 -14   5   30.19    3.47
   7 -15   5    1.28    2.12
   8 -16   5   -0.67    2.19
   4 -11   6    3.05    1.77
   6 -14   6    3.48    2.29
   7 -15   6    1.76    2.18
   1  -5   7    0.44    1.32
   3  -9   7    9.07    2.05
   5 -12   7   -0.39    1.96
  -3  15  -7    0.69    0.74
  -2  13  -7    1.23    0.66
  -3  15  -6   -0.60    0.74
  -7  20  -3   -0.63    1.55
  -6  18  -2    0.18    1.19
  -6  17  -1    0.22    1.37
  -2   9  -1  456.16    5.79
  -1   6  -1  288.07    3.42
  -6  16   0   18.41    2.39
  -7  16   1   15.85    2.57
  -5  13   1    5.59    1.70
  -4  11   1    3.23    1.71
  -8  16   2    5.46    2.20
  -6  13   2    0.44    1.58
  -5  11   2   61.89    3.51
  -4   9   2   15.29    2.03
  -2   3   2  351.84    4.76
  -7  13   3    4.01    1.81
  -6  11   3   55.40    3.66
  -5   9   3   28.52    2.59
 -10  13   5   14.78    3.37
  -8  10   5   15.42    2.61
  -6   6   5    8.03    1.91
  -4   0   5    0.18    0.93
 -10  10   6    0.69    2.14
  -9   9   6    2.41    2.54
  -8   7   6   -0.88    1.50
  -7   5   6    2.39    1.48
 -10   7   7    0.05    1.91
  -7   1   7    2.30    1.28
  -6  -2   7    1.55    1.22
  -8  -1   8   -1.63    1.31
  -7  -4   8   -0.05    1.41
  -9  -4   9    0.69    1.52
  -3  15  -8    2.17    0.68
  -4  17  -7    0.69    0.88
  -4  17  -6    1.17    1.04
  -2  13  -6    5.00    0.85
  -6  20  -5    1.16    1.38
  -3  15  -5   13.84    1.46
  -7  21  -4    4.08    1.79
  -6  19  -3   -0.56    1.08
  -8  21  -2    3.09    2.05
  -5  17  -2    0.74    1.44
  -4  15  -2   11.89    1.68
  -3  13  -2  111.42    3.62
  -8  20  -1    1.20    1.69
  -7  19  -1   -0.67    1.80
  -5  16  -1   11.73    2.17
  -4  14  -1    0.38    1.11
  -9  20   0    1.22    1.97
  -8  19   0   -1.43    1.70
  -9  19   1   -0.12    1.89
  -8  18   1   -0.84    1.76
  -6  15   1   29.92    2.85
  -1   2   1   46.47    1.33
  -7  15   2   -0.77    1.52
  -8  15   3    1.91    2.08
  -4   7   3  363.44    7.02
  -3   4   3  102.09    3.25
  -2   0   3    0.32    0.58
  -8  13   4    6.36    2.34
  -5   7   4   50.57    3.12
  -9  12   5    4.21    2.63
 -10  11   6   12.58    2.94
  -8   8   6   -1.85    1.91
  -6   3   6   30.38    2.57
 -10   8   7    0.33    2.00
  -9   6   7    4.99    2.19
  -8   4   7    0.73    1.46
  -7   2   7    4.65    1.70
  -5  -6   7    9.01    1.34
 -10   4   8    1.19    2.03
  -9   2   8    1.25    1.55
  -8   0   8    2.97    1.67
  -6  -9   8   13.34    1.51
  -9  -3   9    0.62    1.56
  -4  17  -8    4.43    0.94
  -5  19  -6    0.55    1.18
  -4  17  -5    0.46    0.97
  -6  20  -4   -0.07    1.35
  -5  18  -3    1.83    1.34
  -4  16  -3    0.83    0.99
  -3  14  -3    0.70    1.07
  -7  20  -2    0.32    1.58
  -6  18  -1   -0.26    1.61
  -3  12  -1  117.64    3.72
  -6  17   0   -0.44    1.75
  -5  15   0    2.37    1.59
  -4  13   0    3.24    1.30
  -2   8   0  384.23    5.54
  -7  17   1   -0.50    1.51
  -3   9   1  111.62    3.66
  -2   6   1   28.52    1.65
  -8  17   2   -0.69    1.84
  -6  14   2    0.95    1.64
  -5  12   2   54.47    3.41
  -3   7   2   29.98    2.10
  -7  14   3    4.94    2.11
  -6  12   3    1.47    1.77
  -5  10   3   46.31    3.17
 -10  16   4   -1.51    2.41
  -7  12   4   30.55    3.40
  -3   1   4  112.81    3.24
  -2  -4   4   -0.15    0.47
 -10  14   5    0.78    2.54
  -8  11   5    1.80    2.14
  -6   7   5   90.82    4.42
  -4   1   5    1.01    1.20
  -9  10   6   -0.87    2.03
  -7   6   6    0.34    1.42
  -9   7   7   11.95    2.68
  -8   5   7    4.07    1.94
  -6  -1   7   -0.24    0.95
 -10   5   8    0.88    1.83
  -9   3   8   -0.40    1.68
  -7  -3   8    1.82    1.42
  -6  -8   8   15.27    1.67
  -9  -2   9    1.96    1.68
  -5  19  -5    3.63    1.35
  -2  13  -5   10.77    1.05
  -4  17  -4    5.93    1.39
  -3  15  -4   19.15    1.67
  -7  21  -3    1.71    1.54
  -2  12  -3   26.40    1.67
  -1   9  -3    3.01    0.64
  -6  19  -2    5.77    1.63
  -2  11  -2   56.50    2.27
  -8  21  -1   -0.26    1.69
  -8  20   0    0.84    2.16
  -3  11   0   19.00    1.81
  -9  20   1    0.32    1.95
  -8  19   1   -1.02    1.84
  -6  16   1   13.52    2.28
  -5  14   1   30.14    2.73
  -4  12   1   27.30    2.36
  -7  16   2    1.07    1.86
  -4  10   2   50.50    2.99
  -8  16   3    6.70    2.40
  -4   8   3   46.64    3.07
  -8  14   4    3.15    1.98
  -5   8   4    4.63    1.66
  -4   5   4    0.54    1.20
  -7  10   5    8.63    2.35
 -10  12   6    7.32    2.96
  -9  11   6    0.66    2.59
  -8   9   6    1.48    2.10
  -7   7   6    6.95    2.07
  -6   4   6    2.29    1.47
 -10   9   7    4.22    2.32
  -9   8   7    3.87    2.67
  -8   6   7    3.52    2.30
  -7   3   7    3.98    1.52
  -6   0   7    0.72    1.31
 -10   6   8    0.24    2.20
  -9   4   8   -1.67    1.88
  -8   1   8   -0.49    1.24
  -7  -2   8    1.44    1.47
  -6  -7   8   14.75    1.68
  -9  -1   9    2.03    1.79
  -8  -5   9    1.27    1.28
  -7 -12   9    1.17    0.90
  -7 -13   9    2.19    0.92
  -5  19  -4    3.53    1.51
  -1  10  -4    1.63    0.58
  -6  20  -3    1.45    1.48
  -5  18  -2    6.96    1.77
  -4  16  -2   -1.04    1.32
  -1   8  -2  178.24    2.83
  -7  20  -1    3.23    1.84
  -5  17  -1   60.19    3.57
  -4  15  -1    8.42    1.63
  -2  10  -1   29.46    1.83
  -5  16   0  116.94    5.02
  -7  18   1    4.59    1.88
  -8  18   2   -0.67    1.93
  -6  15   2    2.11    1.63
  -5  13   2   31.31    2.83
  -2   4   2   36.77    1.81
  -7  15   3   14.12    2.52
  -6  13   3   16.44    2.45
  -5  11   3    3.27    1.68
  -3   5   3   45.16    2.39
  -2   1   3  342.78    4.64
  -7  13   4    1.68    2.01
  -6  11   4    9.97    2.35
 -10  15   5    9.86    3.14
  -6   8   5   13.03    2.35
  -4   2   5   17.99    1.91
  -8  10   6    2.61    2.68
  -6   5   6   15.24    2.39
 -10  10   7    1.18    2.45
  -7   4   7    1.01    1.66
  -9   5   8   -0.35    2.04
  -8   2   8    2.73    1.69
  -7  -1   8    2.35    1.46
  -8  -4   9   -0.32    1.22
  -7 -11   9    1.61    0.99
  -3  15  -9    3.98    0.53
  -4  18  -6    0.72    1.10
  -6  21  -5    0.78    1.37
  -6  21  -4    0.71    1.39
  -2  13  -4   65.97    2.29
  -7  22  -3    0.12    1.69
  -5  19  -3    1.18    1.35
  -4  17  -3   18.88    2.02
  -6  20  -2   -1.05    1.47
  -3  14  -2    0.47    1.01
  -6  19  -1    5.74    1.73
  -3  13  -1   33.96    2.26
  -8  21   0    1.05    2.09
  -6  18   0   29.67    3.04
  -4  14   0    8.38    1.64
  -1   5   0    0.99    0.52
  -8  20   1   -0.26    1.93
  -6  17   1   77.33    4.46
  -5  15   1    2.30    1.65
  -3  10   1    7.29    1.51
  -7  17   2    2.62    1.98
  -4  11   2  147.74    4.96
  -3   8   2   24.99    2.09
  -8  17   3    0.76    2.07
  -8  15   4    0.88    2.14
  -5   9   4   10.66    2.01
  -4   6   4    1.20    1.29
  -3   2   4   40.65    2.13
  -7  11   5    6.67    2.12
  -6   9   5   44.97    3.70
  -7   8   6    5.04    1.91
  -5   2   6    0.00    1.10
 -10  11   7   -1.83    2.35
  -9   9   7   -1.62    2.02
  -8   7   7    5.16    2.16
  -6   1   7    1.47    1.19
  -8   3   8    2.02    1.97
  -9   0   9   -1.15    1.42
  -8  -3   9    0.32    1.35
  -7  -9   9    1.33    1.13
  -7 -10   9    1.09    1.02
  -4  18  -7    4.00    1.06
  -3  16  -7    4.29    0.91
  -5  20  -6   -0.57    1.08
  -3  16  -6    4.39    0.97
  -5  20  -5    4.06    1.49
  -4  18  -5   -0.07    0.97
  -3  16  -5    0.82    1.01
  -6  21  -3    7.39    2.07
  -3  15  -3   14.43    1.52
  -7  21  -1    0.12    1.83
  -1   7  -1    0.15    0.59
  -7  20   0    0.76    1.83
  -3  12   0    5.75    1.36
  -2   9   0   20.42    1.59
  -7  19   1   -0.95    1.73
  -4  13   1    3.86    1.46
  -2   7   1  139.29    3.50
  -6  16   2   87.04    4.74
  -5  14   2    1.58    1.97
  -9  19   3    1.54    2.44
  -7  16   3    2.08    2.01
  -6  14   3    0.04    1.49
  -5  12   3    0.49    1.58
  -4   9   3    0.31    1.39
  -8  16   4    1.53    2.13
  -7  14   4   -1.12    1.63
  -6  12   4   32.44    3.10
  -9  15   5    1.53    2.28
  -4   3   5    0.96    1.33
  -7   9   6   32.98    3.59
  -6   6   6    9.52    2.00
  -5   3   6   13.74    2.03
  -9  10   7    2.27    2.34
  -8   8   7    3.83    2.52
  -7   5   7    7.20    1.86
  -6   2   7   -0.91    1.34
  -4 -13   7    2.09    0.53
  -9   6   8    3.99    2.06
  -8   4   8   -0.69    1.90
  -7   0   8   -0.20    1.11
  -9   1   9    0.42    1.62
  -8  -2   9    0.88    1.47
  -7  -8   9    7.54    1.51
  -5  20  -4    0.64    1.36
  -4  18  -4    2.43    1.26
  -3  16  -4    6.33    1.36
  -5  19  -2    0.56    1.46
  -4  17  -2   14.54    2.01
  -6  20  -1    1.40    1.47
  -5  18  -1   15.14    2.13
  -4  16  -1   26.17    2.41
  -8  22   0    0.68    1.83
  -6  19   0    1.63    1.60
  -5  17   0   -0.94    1.45
  -4  15   0   17.82    2.14
  -8  21   1    3.01    2.08
  -5  16   1    7.68    2.30
  -1   3   1    1.09    0.54
  -7  18   2    2.29    2.06
  -2   5   2  269.47    4.72
  -3   6   3    4.41    1.34
  -5  10   4   41.33    3.18
  -4   7   4    8.88    1.73
  -3   3   4    7.41    1.30
  -9  16   5    0.22    2.11
  -8  14   5   -1.22    2.08
  -6  10   5   13.32    2.33
  -5   7   5   12.54    2.03
  -6   7   6   18.02    2.67
  -9  11   7    0.26    2.51
  -7   6   7    0.81    1.71
  -5  -2   7    1.43    1.17
  -4 -12   7    1.85    0.61
  -9   7   8    0.04    1.83
  -7   1   8    4.36    1.47
  -9   2   9    0.12    1.63
  -8  -1   9    0.93    1.55
  -7  -7   9    1.62    1.22
  -2  14  -6   46.82    1.69
  -6  22  -4    0.90    1.43
  -5  20  -3    1.48    1.58
  -4  18  -3    7.27    1.57
  -2  13  -3    8.31    1.21
  -6  21  -2   -0.09    1.30
  -3  15  -2   48.60    2.76
  -2  12  -2    0.02    0.79
  -7  22  -1   -0.63    1.54
  -3  14  -1    0.32    1.30
  -2  11  -1   14.61    1.55
  -7  21   0   -0.42    1.73
  -7  20   1    2.45    2.04
  -4  14   1    5.32    1.60
  -3  11   1    3.21    1.41
  -6  17   2    0.99    1.71
  -4  12   2  110.09    4.45
  -3   9   2  347.59    6.69
  -7  17   3    9.34    2.50
  -6  15   3    1.98    1.70
  -4  10   3    6.60    1.73
  -8  17   4    3.48    2.34
  -7  15   4    9.81    2.57
  -6  13   4   -0.51    1.56
  -8  15   5   15.06    3.05
  -4   4   5   15.42    1.80
  -9  14   6    4.04    2.46
  -5   4   6   16.94    2.07
  -4  -1   6    7.31    1.23
  -8   9   7    2.10    2.16
  -7   7   7    0.27    1.91
  -6   3   7    3.94    1.46
  -5  -1   7    8.89    1.56
  -4 -11   7   -0.25    0.56
  -9   8   8    6.41    2.35
  -8   5   8   -0.37    1.74
  -7   2   8    2.41    1.42
  -9   3   9    1.83    1.85
  -8   0   9    0.18    1.62
  -3  16  -8   -0.05    0.49
  -4  19  -5    2.64    1.28
  -2  14  -5   14.50    1.19
  -3  16  -3   16.87    1.82
  -7  23  -2   -0.09    1.60
  -6  21  -1    2.15    1.99
  -5  18   0    3.13    1.60
  -3  13   0   20.35    1.98
  -8  22   1    1.29    2.04
  -2   8   1   63.98    2.60
  -5  15   2   22.93    2.70
  -3   7   3   38.57    2.47
  -5  11   4   17.13    2.43
  -4   8   4   20.52    2.21
  -9  17   5   -1.10    2.38
  -5   8   5    6.41    1.83
  -9  15   6    2.73    2.42
  -6   8   6   32.64    3.05
  -4   0   6    6.96    1.44
  -3 -10   6   10.47    0.68
  -9  12   7    1.39    2.21
  -8  10   7    7.42    2.56
  -6   4   7    9.24    1.80
  -4 -10   7    0.36    0.62
  -9   9   8    1.42    2.41
  -8   6   8   -2.44    1.71
  -7   3   8    3.41    1.81
  -6  -2   8   11.29    1.72
  -9   4   9    1.45    1.79
  -8   1   9    0.40    1.70
  -2  14  -7   33.92    1.22
  -5  21  -6    1.56    1.20
  -4  19  -6   -0.38    0.86
  -5  21  -5    3.31    1.37
  -1  11  -5    0.26    0.46
  -5  21  -4   -0.53    1.30
  -4  19  -4    0.26    1.19
  -2  14  -4   37.06    1.91
  -1  10  -3  257.90    3.52
  -5  20  -2   10.42    1.87
  -4  18  -2    2.41    1.53
  -1   9  -2   47.25    1.68
  -7  22   0   -1.29    1.79
  -4  16   0   99.70    4.39
  -2  10   0    0.84    0.97
  -1   6   0    0.01    0.68
  -7  21   1    5.47    2.32
  -5  17   1    0.96    1.55
  -3  12   1    5.67    1.70
  -6  18   2    2.12    1.97
  -4  13   2   37.36    2.89
  -3  10   2   10.18    1.81
  -2   6   2   23.00    1.71
  -4  11   3  106.87    4.47
  -8  18   4    1.19    2.26
  -9  18   5    0.80    2.50
  -5   9   5    1.99    1.64
  -4   5   5    1.88    1.23
  -3   0   5   -0.62    1.03
  -8  14   6    1.02    2.64
  -6   9   6    0.23    2.18
  -5   5   6    2.01    1.43
  -3  -9   6   39.76    1.23
  -9  13   7    1.53    2.33
  -8  11   7    1.21    2.62
  -6   5   7   10.69    2.18
  -5   0   7    0.59    1.00
  -4  -9   7   -0.07    0.68
  -8   7   8    0.70    2.01
  -7   4   8   -1.42    1.74
  -6  -1   8   -0.52    1.14
  -5 -12   8    0.18    0.70
  -5 -13   8    2.63    0.67
  -9   5   9    1.78    2.06
  -8   2   9    3.58    1.99
  -7  -3   9   -1.06    1.29
  -4  19  -7    0.70    0.88
  -3  17  -6    2.03    0.97
  -3  17  -5   29.11    1.89
  -5  21  -3    1.15    1.61
  -4  19  -3    0.58    1.24
  -3  16  -2  145.60    4.60
  -3  15  -1    1.57    1.44
  -1   8  -1    7.40    0.93
  -8  23   1   -0.07    2.26
  -4  15   1    0.65    1.41
  -5  16   2   20.23    2.57
  -3   8   3  116.86    4.12
  -2   3   3   35.16    1.84
  -8  19   4   -1.05    2.11
  -4   9   4    5.28    1.62
  -7  12   6    6.54    2.45
  -5   6   6    1.86    1.49
  -9  14   7    0.64    2.67
  -5   1   7    9.18    1.74
  -4  -8   7    0.82    0.78
  -9  10   8    0.74    2.10
  -8   8   8   -0.53    2.05
  -7   5   8    0.79    1.84
  -6   0   8    0.49    1.26
  -5  -9   8   13.07    1.35
  -5 -10   8    2.99    1.00
  -5 -11   8   34.37    1.62
  -5 -14   8    0.60    0.48
  -9   6   9    0.82    2.10
  -8   3   9    1.83    1.93
  -7  -2   9    3.77    1.65
  -3  17  -7    5.88    0.98
  -2  14  -3    5.12    1.27
  -5  21  -2    3.31    1.72
  -6  22  -1    0.64    1.70
  -2  12  -1    8.36    1.30
  -7  23   0    0.13    1.99
  -4  17   0   27.46    2.70
  -3  14   0    2.30    1.29
  -7  22   1    0.55    2.25
  -5  18   1   14.09    2.27
  -2   9   1   48.29    2.43
  -1   4   1 2130.48   10.44
  -6  19   2    1.87    1.97
  -4  14   2    5.41    1.72
  -3  11   2  162.48    5.10
  -5  15   3   33.34    3.21
  -4  12   3    7.98    1.85
  -6  13   5    0.88    1.81
  -5  10   5   12.58    2.31
  -3   1   5   87.26    3.15
  -7  13   6    2.69    2.27
  -6  10   6   41.15    3.54
  -3  -8   6   19.87    1.04
  -7  10   7   11.16    2.92
  -6   6   7    2.45    1.55
  -5   2   7    3.56    1.58
  -4  -6   7   -1.22    0.91
  -4  -7   7    1.82    0.80
  -9  11   8    2.51    2.46
  -8   9   8   25.78    3.69
  -6   1   8   -1.61    1.23
  -5  -7   8   10.65    1.37
  -5  -8   8   16.77    1.46
  -8   4   9    0.39    1.88
  -7  -1   9   -1.45    1.40
  -4  20  -6    0.08    0.98
  -5  22  -5    0.99    1.34
  -4  20  -5    2.80    1.19
  -5  22  -4    1.17    1.33
  -4  20  -4    0.06    1.20
  -1  11  -4   80.72    1.90
  -2  11   0   31.69    2.08
  -4  16   1    8.13    1.92
  -3  13   1    5.23    1.51
  -2   7   2  147.31    3.93
  -1   1   2  496.94    4.52
  -3   9   3    0.44    1.42
  -2   4   3    4.36    1.06
  -7  18   4   -0.08    2.04
  -4  10   4   10.16    1.93
  -7  16   5   -0.41    2.09
  -6  11   6   46.22    3.80
  -3  -7   6   14.50    1.02
  -6   7   7    0.90    1.55
  -5   3   7    4.46    1.67
  -4  -5   7    1.81    0.97
  -8  10   8    2.43    2.58
  -7   6   8   15.75    2.62
  -6   2   8    9.87    1.98
  -5  -6   8    0.35    1.00
  -8   5   9    0.62    1.97
  -7   0   9    0.19    1.16
  -2  15  -5   15.81    1.34
  -5  22  -3    0.31    1.41
  -3  17  -2   -0.64    1.39
  -6  23  -1    6.50    1.99
  -5  21  -1    3.83    1.63
  -3  16  -1   98.48    3.99
  -7  24   0    0.03    2.14
  -4  18   0    2.12    1.80
  -3  15   0   15.66    1.95
  -1   7   0    4.94    0.95
  -7  23   1    5.32    2.29
  -5  19   1    8.91    2.06
  -7  22   2   -0.68    2.11
  -6  20   2   -0.02    1.91
  -4  15   2    1.04    1.58
  -5  16   3   16.71    2.53
  -4  13   3    8.26    1.95
  -7  19   4   -1.10    2.04
  -7  17   5   -2.42    2.00
  -3   2   5   20.14    1.78
  -4   3   6   28.48    2.29
  -3  -6   6    0.34    0.76
  -6   8   7   26.96    2.96
  -7   7   8    8.67    2.37
  -6   3   8    3.95    1.75
  -5  -5   8    8.59    1.32
  -8   6   9    5.37    2.35
  -7   2   9    2.52    1.92
  -7   1   9    0.21    1.44
  -6  -7   9    5.35    1.41
  -6  -8   9    2.61    1.25
  -6  -9   9   15.75    1.57
  -6 -10   9    1.79    0.95
  -6 -11   9    0.20    0.77
  -6 -12   9   -0.07    0.67
  -6 -13   9    0.69    0.64
  -8  -1  10    4.50    1.86
  -3  18  -6    1.76    1.02
  -2  15  -6   81.81    2.21
  -3  18  -5    1.46    0.91
  -3  18  -4    6.89    1.37
  -2  15  -4   14.62    1.49
  -6  24  -2    6.08    2.01
  -5  22  -2    2.25    1.45
  -4  20  -2   -0.12    1.37
  -2  14  -2   13.63    1.63
  -1  10  -2  447.06    5.23
  -2  13  -1   51.64    2.57
  -4  17   1    0.96    1.60
  -3  14   1   -0.39    1.20
  -2  10   1   39.56    2.35
  -1   5   1  136.62    2.94
  -3  12   2   15.30    2.01
  -2   8   2    1.61    1.15
  -6  19   3    6.35    2.39
  -3  10   3   28.62    2.46
  -2   5   3  109.14    3.39
  -4   8   5   14.74    2.09
  -8  17   6   -1.36    2.12
  -6  12   6    5.70    2.14
  -5   9   6   62.67    4.14
  -4   4   6    4.51    1.41
  -3  -5   6   56.50    2.02
  -6   9   7    0.76    2.12
  -5   4   7    2.11    1.36
  -8  11   8    6.37    2.46
  -6   4   8   13.37    2.31
  -8   7   9   -0.67    1.73
  -7   3   9    2.52    1.98
  -6  -6   9    3.77    1.19
  -6 -14   9    0.00    0.53
  -8   0  10    7.30    2.14
  -5  23  -5    1.10    1.38
  -4  21  -4    2.45    1.38
  -5  23  -3    7.06    1.96
  -3  18  -3   -0.05    1.15
  -2  15  -3   11.19    1.42
  -1  11  -3    3.13    0.81
  -6  24  -1    0.75    1.69
  -5  22  -1    3.28    1.63
  -3  17  -1    0.75    1.59
  -1   9  -1   -0.47    0.63
  -5  21   0    8.50    2.04
  -3  16   0    2.01    1.68
  -2  12   0  191.42    4.81
  -5  20   1   -1.55    1.64
  -4  16   2   -0.19    1.56
  -1   2   2   57.72    1.78
  -4   9   5    8.62    1.91
  -7  16   6    3.07    2.39
  -4   5   6   -0.68    1.45
  -3  -4   6   27.89    1.66
  -5   5   7   -0.25    1.33
  -8  12   8   -0.49    2.05
  -6   5   8    5.99    2.07
  -8   8   9   -0.19    1.84
  -7   4   9    7.27    2.36
  -8   1  10    3.42    1.79
  -4  21  -6   -0.48    0.99
  -3  18  -2   29.83    2.51
  -4  20  -1    9.80    1.86
  -4  19   0    6.69    1.81
  -4  18   1    0.49    1.49
  -3  15   1   14.12    2.01
  -2  11   1   42.23    2.54
  -3  13   2    3.89    1.48
  -3  11   3   25.19    2.44
  -2   6   3  118.05    3.69
  -5  13   5    2.67    1.81
  -5  10   6   -0.69    1.70
  -8  16   7    1.09    2.56
  -6  10   7   21.41    2.91
  -5   6   7    9.71    1.99
  -7  10   8   20.62    3.21
  -6   6   8    7.71    2.39
  -5  -1   8    0.13    1.10
  -8   9   9   -1.65    1.81
  -7   5   9   -1.80    1.95
  -6  -2   9    1.87    1.41
  -6 -15   9    0.55    0.43
  -7  -6  10   -0.09    1.24
  -7  -7  10    1.72    1.24
  -7  -8  10    1.43    1.13
  -3  19  -5    4.80    1.27
  -3  19  -4    3.32    1.25
  -4  21  -2   -0.97    1.11
  -2  15  -2   83.95    3.28
  -6  25  -1    2.74    1.99
  -2  14  -1   37.65    2.35
  -5  22   0    0.10    1.71
  -2  13   0   78.17    3.32
  -1   8   0  411.81    5.47
  -1   6   1  264.21    4.33
  -4  17   2   24.44    2.84
  -5  11   6    9.34    2.18
  -4   6   6    0.68    1.34
  -8  17   7   -2.78    2.37
  -6  11   7   10.24    2.42
  -5   7   7   -0.90    1.39
  -7  11   8   -2.58    1.97
  -6   7   8   12.57    2.75
  -5   1   8    1.15    1.32
  -5   0   8    4.85    1.26
  -8  10   9    4.16    2.26
  -7   6   9    2.51    1.97
  -6   0   9   -0.48    1.42
  -6  -1   9    2.09    1.48
  -4  22  -4    0.51    1.27
  -1  12  -4    7.92    0.87
  -5  24  -3    4.14    1.71
  -1  11  -2    0.47    0.83
  -3  18  -1    7.60    1.72
  -1  10  -1  218.54    4.12
  -4  20   0    7.71    1.87
  -3  17   0   39.74    2.94
  -4  19   1    0.21    1.40
  -1   3   2   38.52    1.63
  -2   7   3   27.41    2.10
  -1  -3   3   51.72    1.14
  -5  12   6    7.00    2.28
  -4   7   6    3.69    1.62
  -7  15   7    7.93    2.80
  -5   8   7    1.81    1.58
  -4   1   7   16.45    1.97
  -7  12   8    6.51    2.59
  -6   8   8   20.17    3.20
  -5   2   8    2.58    1.47
  -7   7   9    1.63    1.98
  -6   1   9    3.48    1.75
  -7  -1  10   10.20    2.01
  -7  -2  10    0.31    1.50
  -3  19  -6    0.40    0.93
  -2  16  -3   13.83    1.58
  -1  12  -3   23.39    1.42
  -3  19  -2   46.04    2.94
  -2  15  -1    4.41    1.51
  -5  23   0    7.65    2.28
  -2  14   0  168.21    4.96
  -5  21   2    4.85    2.06
  -4  12   5   -0.53    2.12
  -7  19   6    2.14    2.36
  -4   8   6   23.64    2.59
  -3   0   6   39.99    2.38
  -7  16   7    0.54    2.22
  -5   9   7   24.91    3.06
  -4   2   7   12.05    1.73
  -7  13   8    1.23    2.55
  -6   9   8   17.38    2.92
  -5   3   8    1.93    1.50
  -7   8   9   10.73    2.62
  -6   3   9    5.73    1.93
  -6   2   9    1.44    1.32
  -7   1  10    9.71    2.18
  -7   0  10    2.49    1.49
  -4  21   0    7.01    1.88
  -3  18   0    0.17    1.46
  -1   9   0  178.83    3.88
  -6  25   1    0.04    2.29
  -4  20   1   11.10    2.19
  -1   7   1   20.90    1.51
  -6  24   2    5.05    2.59
  -1   4   2  925.86    7.91
  -6  19   5    0.37    2.24
  -4   9   6   24.94    2.76
  -3   1   6   90.27    3.38
  -6  14   7    1.12    2.24
  -5  10   7   -0.86    1.95
  -4   3   7   -0.01    1.17
  -6  10   8    3.01    2.19
  -5   4   8    3.96    1.49
  -7   9   9    0.79    1.94
  -6   4   9   -0.31    1.66
  -7   3  10    4.52    2.07
  -7   2  10    0.37    1.51
  -1  12  -2   74.91    2.54
  -1  11  -1   87.06    2.86
  -2  -4   5    6.18    0.80
  -2  -5   5    1.58    0.60
  -2  -6   5   32.49    1.09
  -4  10   6   51.99    3.91
  -3   2   6    6.08    1.37
  -5  11   7   -1.45    2.00
  -4   5   7    2.60    1.71
  -4   4   7    2.56    1.40
  -5   5   8   10.92    1.97
  -7  11   9    1.22    2.35
  -7  10   9    0.61    1.96
  -6   5   9   -1.23    1.52
  -7   4  10   -0.87    1.79
  -2  16  -1   14.13    1.77
  -4  22   0    0.85    1.68
  -3  19   0    1.02    1.51
  -2  15   0   32.68    2.47
  -1  10   0   38.99    2.07
  -3  18   1   20.02    2.54
  -2  12   2  168.03    5.19
  -1   5   2  366.08    5.34
  -2  -3   5    2.56    0.71
  -3   3   6    5.67    1.41
  -7  19   7    1.07    2.74
  -5  12   7   20.30    3.33
  -4   6   7   -0.70    1.61
  -7  16   8   -1.35    2.48
  -5   7   8   11.10    2.39
  -5   6   8    1.44    1.48
  -7  12   9    1.45    2.42
  -6   7   9    5.61    2.45
  -6   6   9    0.23    1.73
  -7   6  10    1.48    2.11
  -7   5  10    2.32    1.80
  -5  26  -2    0.70    1.56
  -5  22   3    2.19    2.26
  -4  19   3    1.43    1.70
  -4  11   6    0.32    1.61
  -3   4   6   24.69    2.19
  -4   7   7    1.15    1.77
  -5   8   8   15.50    2.72
  -7  13   9    1.51    2.55
  -6   8   9    1.49    2.36
  -5  -4   9    0.32    1.11
  -5  -5   9    0.62    1.11
  -7   7  10    1.00    1.92
  -4  24  -2    1.00    1.56
  -1  13  -2    6.64    1.19
  -2  17  -1  118.36    4.33
  -1  12  -1    1.08    0.92
  -3  20   0  127.29    5.35
  -2  16   0   17.81    2.06
  -3  19   1    0.14    1.50
  -4  21   2   -0.12    1.88
  -5  23   3    1.25    2.30
  -2   1   5    9.96    1.41
  -4  12   6    3.54    1.80
  -5  13   7   23.44    3.15
  -4   8   7    1.24    1.58
  -5   9   8   15.25    2.72
  -4  -4   8   -0.26    0.90
  -4  -5   8   13.73    1.42
  -6   9   9   19.01    3.05
  -5   1   9    0.48    1.42
  -5   0   9   -0.41    1.28
  -5  -6   9   -0.18    0.90
  -5  -7   9    0.35    1.00
  -7   8  10    0.41    1.86
  -6   0  10    6.01    1.75
  -6  -1  10    0.27    1.29
  -6  -5  10   -1.00    1.12
  -6  -6  10    0.01    1.13
  -6  -7  10    0.37    1.06
  -2  18  -4    0.08    1.02
   0   4  -1 1636.20    5.50
  -4  22   2    8.55    2.53
  -2   2   5    8.04    1.31
  -4  13   6    0.63    1.69
  -3   7   6   13.27    2.03
  -5  14   7    5.98    2.50
  -4   9   7    0.72    1.48
  -4   1   8    0.41    1.24
  -4   0   8   15.77    1.89
  -4  -6   8    1.82    0.89
  -4  -7   8    5.22    0.98
  -6  10   9    2.73    2.22
  -5   3   9    1.00    1.49
  -5   2   9    0.62    1.56
  -5  -8   9    0.29    0.93
  -6   3  10    0.17    1.75
  -6   2  10   10.28    2.14
  -6   1  10   -0.79    1.38
  -6  -8  10    0.85    1.03
  -4  25  -3   -0.70    1.29
  -4  25  -2    0.99    1.26
  -3  22  -2   10.25    1.80
  -2  16   1   11.30    1.95
  -5  24   3    8.30    2.81
  -2   4   5    7.90    1.66
  -2   3   5    1.82    1.13
  -5  18   6    1.01    2.32
  -4  14   6    0.40    1.98
  -4  10   7    1.02    1.57
  -4   3   8    9.66    1.89
  -4   2   8    2.26    1.23
  -4  -8   8    5.64    0.99
  -6  12   9    0.91    2.38
  -6  11   9   -1.86    1.88
  -5   5   9    1.98    1.76
  -5   4   9   -1.23    1.17
  -5  -9   9    0.16    0.82
  -6   5  10    0.78    1.88
  -6   4  10    3.22    1.94
  -6  -9  10    0.64    0.88
  -4  23   2    6.58    2.43
  -5  25   3   -0.80    2.12
  -4  22   3    0.41    2.05
  -4  18   5   -1.75    1.94
  -2   5   5    1.86    1.24
  -4  15   6    0.39    1.85
  -4  11   7   -2.20    1.64
  -3   1   7    5.02    1.41
  -3  -4   7    2.82    0.98
  -5  13   8    4.70    2.76
  -5  12   8    0.46    2.13
  -4   5   8   13.44    2.22
  -4   4   8   -1.18    1.16
  -6  13   9    2.39    2.15
  -5   6   9    0.00    1.62
  -5 -10   9    0.68    0.76
  -6   7  10    0.06    1.93
  -6   6  10   -0.32    1.66
  -6 -10  10    0.62    0.78
  -4  26  -2    0.82    1.26
[truncated: 769,309 more chars]
