# Supplementary material for: N,N′-Di­cyclo­hexyl-N-(phthaloylglyc­yl)urea
Source: IUCrdata. 2021 Jul 13;6(Pt 7):x210697. doi: 10.1107/S2414314621006970 (PMC9462355; doi:10.1107/S2414314621006970)
Supplement: Supplementary file 2 [file x-06-x210697-Isup2.hkl]

data_I                                                                          
_shelx_title ' cholest_a.res in P2(1)/c'                                        
_shelx_refln_list_code          4                                               
_shelx_F_calc_maximum      295.93                                               
_exptl_crystal_F_000       880.00                                               
_reflns_d_resolution_high  0.8008                                               
                                                                                
loop_                                                                           
 _space_group_symop_operation_xyz                                               
 'x, y, z'                                                                      
 '-x, y+1/2, -z+1/2'                                                            
 '-x, -y, -z'                                                                   
 'x, -y-1/2, z-1/2'                                                             
                                                                                
_cell_length_a    10.2705                                                       
_cell_length_b    23.5891                                                       
_cell_length_c     9.3482                                                       
_cell_angle_alpha  90.000                                                       
_cell_angle_beta   97.810                                                       
_cell_angle_gamma  90.000                                                       
                                                                                
_shelx_F_squared_multiplier     1.000                                           
                                                                                
loop_                                                                           
 _refln_index_h                                                                 
 _refln_index_k                                                                 
 _refln_index_l                                                                 
 _refln_F_squared_calc                                                          
 _refln_F_squared_meas                                                          
 _refln_F_squared_sigma                                                         
 _refln_observed_status                                                         
   2   0   0      13712.02      13750.37        59.08 o                         
   3   0   0      12413.68      12657.48        24.01 o                         
   4   0   0       6768.86       6485.01        23.50 o                         
   5   0   0       2813.60       3083.71        15.19 o                         
   6   0   0        326.18        378.30         5.92 o                         
   7   0   0        267.61        262.68         5.46 o                         
   8   0   0        147.21        147.93         4.76 o                         
   9   0   0         76.04         82.94         4.07 o                         
  10   0   0         17.59         17.60         3.04 o                         
  11   0   0         22.82         13.98         3.53 o                         
  12   0   0          6.42         13.54         3.73 o                         
   2   1   0       2037.26       2078.90         6.11 o                         
   3   1   0       1077.23       1036.43         4.67 o                         
   4   1   0       2170.36       2234.61         7.60 o                         
   5   1   0       1235.28       1295.97         6.76 o                         
   6   1   0        427.00        422.16         4.29 o                         
   7   1   0         40.04         44.11         2.23 o                         
   8   1   0        351.35        391.73         5.47 o                         
   9   1   0          0.50         -0.66         1.86 o                         
  10   1   0          1.15          2.66         1.99 o                         
  11   1   0          3.46          4.09         2.19 o                         
  12   1   0          7.00         10.72         2.76 o                         
   2   2   0        523.00        525.74         3.53 o                         
   3   2   0       2204.70       2050.69         9.11 o                         
   4   2   0        335.24        382.10         3.64 o                         
   5   2   0       1256.58       1309.21         6.72 o                         
   6   2   0         91.11        108.50         2.77 o                         
   7   2   0          0.03          1.57         1.78 o                         
   8   2   0         13.51         15.98         2.22 o                         
   9   2   0          5.45          5.96         1.98 o                         
  10   2   0         22.91         26.42         2.63 o                         
  11   2   0         13.20         14.80         2.73 o                         
  12   2   0         14.19         15.00         2.82 o                         
   1   3   0       2201.65       1955.23        10.56 o                         
   2   3   0        335.95        293.58         3.21 o                         
   3   3   0       1134.23       1032.21         6.06 o                         
   4   3   0       1126.54       1123.89         7.30 o                         
   5   3   0       2351.09       2477.35        10.00 o                         
   6   3   0        528.97        485.58         4.70 o                         
   7   3   0        325.79        308.44         4.32 o                         
   8   3   0         52.63         56.46         3.38 o                         
   9   3   0          0.04         -0.48         1.96 o                         
  10   3   0         51.17         57.25         3.16 o                         
  11   3   0         14.78         15.91         2.76 o                         
  12   3   0         33.94         36.73         3.32 o                         
   1   4   0       4734.78       4458.46        24.21 o                         
   2   4   0       3265.50       2931.28        10.54 o                         
   3   4   0        956.40        942.86         6.87 o                         
   4   4   0        940.06        954.15         7.21 o                         
   5   4   0        210.65        208.59         4.07 o                         
   6   4   0         63.52         64.87         2.84 o                         
   7   4   0         27.12         22.90         2.36 o                         
   8   4   0       1780.74       1739.23        17.47 o                         
   9   4   0          1.47          0.74         2.30 o                         
  10   4   0        221.13        201.60         4.82 o                         
  11   4   0          0.05         -0.24         2.76 o                         
  12   4   0         10.58         12.14         3.24 o                         
   1   5   0          4.85          3.85         1.10 o                         
   2   5   0        606.97        552.29         3.93 o                         
   3   5   0         31.27         21.61         2.01 o                         
   4   5   0       2243.72       2379.25        13.62 o                         
   5   5   0        522.01        580.74         7.60 o                         
   6   5   0         63.47         61.23         3.16 o                         
   7   5   0        693.97        685.95         8.49 o                         
   8   5   0         95.97         92.60         3.88 o                         
   9   5   0         92.05         82.81         3.51 o                         
  10   5   0          0.20          1.56         2.54 o                         
  11   5   0          8.04          6.24         2.86 o                         
  12   5   0         34.45         34.29         3.72 o                         
   1   6   0          2.38          0.97         1.32 o                         
   2   6   0        311.65        252.55         3.10 o                         
   3   6   0       4062.05       3982.02        14.37 o                         
   4   6   0       2816.94       2955.56        14.39 o                         
   5   6   0         24.42         13.06         2.61 o                         
   6   6   0        324.36        341.29         6.61 o                         
   7   6   0        259.43        228.80         5.23 o                         
   8   6   0        147.71        132.03         4.49 o                         
   9   6   0         72.77         91.12         3.58 o                         
  10   6   0          8.18          4.64         2.63 o                         
  11   6   0         23.82         22.45         3.31 o                         
  12   6   0          6.75          5.82         3.16 o                         
   1   7   0         33.20         30.66         1.78 o                         
   2   7   0        622.78        616.58         4.96 o                         
   3   7   0        530.13        599.53         4.79 o                         
   4   7   0       1314.49       1406.76        10.13 o                         
   5   7   0         15.45         21.29         3.13 o                         
   6   7   0          0.04         -0.32         2.37 o                         
   7   7   0         12.53         17.67         3.54 o                         
   8   7   0        132.27        120.26         4.50 o                         
   9   7   0         72.61         56.19         3.26 o                         
  10   7   0         53.63         48.38         3.59 o                         
  11   7   0          0.11          3.27         3.03 o                         
  12   7   0          0.03          4.22         3.18 o                         
   1   8   0       2877.34       2885.38        13.04 o                         
   2   8   0       2532.19       2539.50        10.54 o                         
   3   8   0        210.65        234.46         3.87 o                         
   4   8   0         16.33         12.79         2.62 o                         
   5   8   0        235.94        292.15         5.62 o                         
   6   8   0         52.70         49.23         3.24 o                         
   7   8   0         74.22         67.22         4.12 o                         
   8   8   0          0.19          4.56         3.15 o                         
   9   8   0          4.43          0.11         2.69 o                         
  10   8   0         35.21         39.59         3.53 o                         
  11   8   0          0.35         -1.64         3.18 o                         
  12   8   0          5.26          2.03         3.51 o                         
   1   9   0       1222.59       1213.52         9.98 o                         
   2   9   0        133.71        131.34         3.05 o                         
   3   9   0       1070.66        971.24         7.57 o                         
   4   9   0        145.86        165.08         3.85 o                         
   5   9   0         26.68         33.04         2.81 o                         
   6   9   0         20.24         15.96         3.11 o                         
   7   9   0         10.24          6.90         2.70 o                         
   8   9   0        153.92        140.10         5.64 o                         
   9   9   0         38.90         43.22         3.83 o                         
  10   9   0        103.95         96.08         4.65 o                         
  11   9   0          0.12         -2.92         2.92 o                         
  12   9   0          6.15          1.18         3.40 o                         
   1  10   0        325.37        278.41         5.95 o                         
   2  10   0          2.01          5.34         1.74 o                         
   3  10   0         54.22         51.95         2.44 o                         
   4  10   0        153.31        200.68         4.13 o                         
   5  10   0         53.44         56.64         2.80 o                         
   6  10   0         40.25         34.28         3.06 o                         
   7  10   0          4.84          6.69         2.92 o                         
   8  10   0         39.39         35.92         3.77 o                         
   9  10   0         62.65         61.33         4.76 o                         
  10  10   0         24.86         20.71         3.66 o                         
  11  10   0         19.88         23.75         3.69 o                         
   1  11   0        325.06        326.04         9.98 o                         
   2  11   0        161.00        229.45         4.65 o                         
   3  11   0        110.57        128.95         3.46 o                         
   4  11   0        222.88        198.72         3.87 o                         
   5  11   0         79.46         91.90         3.29 o                         
   6  11   0         34.11         35.90         3.27 o                         
   7  11   0        139.67        131.29         4.82 o                         
   8  11   0         14.88         15.11         3.22 o                         
   9  11   0          1.24          3.48         3.24 o                         
  10  11   0         33.62         31.39         3.91 o                         
  11  11   0          1.09          3.82         3.44 o                         
   1  12   0        389.57        443.86        14.30 o                         
   2  12   0       1150.48       1279.35        11.44 o                         
   3  12   0         43.45         49.65         2.78 o                         
   4  12   0        222.96        222.47         4.44 o                         
   5  12   0         41.16         38.10         3.06 o                         
   6  12   0         56.45         51.33         3.11 o                         
   7  12   0         39.80         45.27         3.63 o                         
   8  12   0         19.16         16.84         3.13 o                         
   9  12   0         29.09         22.86         3.82 o                         
  10  12   0          0.19          2.36         3.78 o                         
  11  12   0          6.71          3.35         3.45 o                         
   1  13   0         99.34        118.74         7.25 o                         
   2  13   0        475.91        524.16         7.98 o                         
   3  13   0        137.68        145.19         4.13 o                         
   4  13   0         15.67         11.81         2.12 o                         
   5  13   0         19.97         27.12         2.97 o                         
   6  13   0         25.23         18.14         2.99 o                         
   7  13   0         94.33         93.50         3.87 o                         
   8  13   0         54.65         55.06         3.55 o                         
   9  13   0          8.71          6.16         3.67 o                         
  10  13   0          0.01         -1.52         3.99 o                         
  11  13   0          8.75         10.02         3.56 o                         
   1  14   0        909.54        979.52        22.09 o                         
   2  14   0       1103.36       1154.70        17.39 o                         
   3  14   0          6.82          5.71         2.47 o                         
   4  14   0         72.53         65.01         3.46 o                         
   5  14   0          7.91          6.61         2.60 o                         
   6  14   0         58.21         56.73         3.90 o                         
   7  14   0        207.99        202.68         6.13 o                         
   8  14   0         15.09         14.69         2.94 o                         
   9  14   0          9.27          8.35         3.10 o                         
  10  14   0         10.91         15.93         3.89 o                         
  11  14   0         13.36         20.25         4.63 o                         
   1  15   0        441.39        507.07        24.35 o                         
   2  15   0        211.65        210.86         7.53 o                         
   3  15   0        107.93        100.08         3.89 o                         
   4  15   0        124.59        116.14         4.84 o                         
   5  15   0         15.48         11.90         2.96 o                         
   6  15   0        101.54        111.04         5.25 o                         
   7  15   0         68.94         65.56         3.80 o                         
   8  15   0         13.52          8.35         3.27 o                         
   9  15   0          8.72         11.62         3.26 o                         
  10  15   0          3.38          3.86         3.20 o                         
   0  16   0         68.73         74.91        11.65 o                         
   2  16   0        119.77        118.21         7.16 o                         
   3  16   0         23.25         16.31         3.06 o                         
   4  16   0        647.31        658.42        11.53 o                         
   5  16   0        773.68        725.78        12.63 o                         
   6  16   0        116.86        120.50         4.71 o                         
   7  16   0          1.80         -0.96         2.77 o                         
   8  16   0          0.97          0.94         3.32 o                         
   9  16   0         24.47         25.72         3.66 o                         
  10  16   0          1.86          1.91         3.60 o                         
   2  17   0         21.64          7.90         4.73 o                         
   3  17   0        300.50        291.05         6.99 o                         
   4  17   0        180.40        170.74         5.62 o                         
   5  17   0          0.05         -0.21         2.66 o                         
   6  17   0          1.68         -0.77         3.31 o                         
   7  17   0         15.09         19.33         3.36 o                         
   8  17   0          1.96         -2.71         3.16 o                         
   9  17   0          5.91          5.91         3.39 o                         
  10  17   0         13.39         12.57         3.83 o                         
   3  18   0          1.37          0.15         3.14 o                         
   4  18   0         11.68          8.66         3.48 o                         
   5  18   0         20.82         18.78         3.06 o                         
   6  18   0        191.61        178.66         7.18 o                         
   7  18   0          1.21         -0.57         3.09 o                         
   8  18   0         21.68         22.12         3.96 o                         
   9  18   0         21.12         20.76         3.88 o                         
  10  18   0         46.43         46.27         4.98 o                         
   2  19   0         62.16         66.15        12.80 o                         
   3  19   0          6.46          2.59         3.37 o                         
   4  19   0         66.77         49.01         3.79 o                         
   5  19   0        216.32        213.14         6.44 o                         
   6  19   0         10.25         11.82         3.80 o                         
   7  19   0         27.36         30.46         5.12 o                         
   8  19   0          0.49         -1.78         3.43 o                         
   9  19   0         21.01         16.11         4.00 o                         
   0  20   0         64.61         64.67        14.48 o                         
   2  20   0         16.31         10.64         6.74 o                         
   3  20   0        878.98        856.37        17.53 o                         
   4  20   0         47.39         47.29         3.92 o                         
   5  20   0         14.49         25.55         3.94 o                         
   6  20   0         92.45         92.86         6.04 o                         
   7  20   0          0.86          2.80         4.20 o                         
   8  20   0          9.48          5.51         3.85 o                         
   9  20   0          1.91          0.98         3.81 o                         
   1  21   0         41.47         40.39         9.00 o                         
   2  21   0        439.93        443.87        16.59 o                         
   3  21   0         32.70         20.77         5.82 o                         
   4  21   0         36.86         39.04         3.69 o                         
   5  21   0         43.59         47.87         4.21 o                         
   6  21   0          0.17          4.67         4.48 o                         
   7  21   0          0.28          2.02         4.08 o                         
   8  21   0         14.17         14.44         3.88 o                         
   0  22   0        675.48        725.31        24.03 o                         
   1  22   0         72.31         67.57         7.09 o                         
   2  22   0        294.12        305.09         9.72 o                         
   3  22   0        165.99        167.83         7.53 o                         
   4  22   0          1.61          1.76         3.31 o                         
   5  22   0          0.98         -0.28         3.82 o                         
   6  22   0          0.01         -3.01         4.38 o                         
   7  22   0          0.03         -1.42         3.78 o                         
   8  22   0          0.16          2.35         4.20 o                         
   1  23   0        141.28        156.21        11.22 o                         
   2  23   0        123.63        130.85         9.99 o                         
   3  23   0        161.73        167.72         8.73 o                         
   4  23   0          0.14          3.30         3.34 o                         
   5  23   0         48.28         51.93         5.12 o                         
   6  23   0          4.62          2.40         4.85 o                         
   7  23   0          0.00          2.01         4.03 o                         
   0  24   0         25.20         26.24        10.27 o                         
   1  24   0          4.07          0.63         6.02 o                         
   2  24   0         77.98         71.67        10.18 o                         
   3  24   0         81.55         78.97         6.70 o                         
   4  24   0          3.50          7.49         4.45 o                         
   5  24   0         54.88         65.11         5.49 o                         
   6  24   0          0.24         -4.63         4.63 o                         
   7  24   0          2.40          4.15         4.73 o                         
   1  25   0          4.94          6.87         6.51 o                         
   2  25   0          6.78          3.73         8.38 o                         
   3  25   0          0.55         -0.22         3.74 o                         
   4  25   0         10.17         15.11         6.01 o                         
   5  25   0         22.74         34.77         7.54 o                         
   6  25   0         53.80         76.93         8.27 o                         
   0  26   0          1.34          0.74        10.44 o                         
   1  26   0         13.79         14.09         7.57 o                         
   2  26   0          2.86          0.76         6.90 o                         
   3  26   0          1.35          1.37         4.03 o                         
   4  26   0         22.07         21.67         5.29 o                         
   5  26   0         23.28         30.52         8.22 o                         
   1  27   0          0.01          1.25         5.56 o                         
   2  27   0          0.00          1.34         6.07 o                         
   3  27   0         10.48         11.25         3.87 o                         
   4  27   0          0.05         -3.95         3.95 o                         
   5  27   0          4.33          7.85         4.56 o                         
   0  28   0          6.13          7.97         6.24 o                         
   1  28   0          0.63          3.85         6.97 o                         
   2  28   0         11.62         16.55        10.84 o                         
   3  28   0         20.90         18.85         4.85 o                         
   1  29   0          0.83          0.56        10.00 o                         
   2  29   0          7.39          2.96        16.84 o                         
 -12   1   1          7.95         10.00         2.86 o                         
 -11   1   1          1.71          2.39         2.52 o                         
 -10   1   1          0.88         -0.88         1.94 o                         
  -9   1   1          0.39         -1.23         1.72 o                         
  -8   1   1        267.88        274.40         4.45 o                         
  -7   1   1        223.00        241.88         3.89 o                         
  -6   1   1          1.62          3.73         1.71 o                         
  -5   1   1        543.10        550.57         4.74 o                         
  -4   1   1       1162.50       1154.93         5.90 o                         
  -3   1   1          1.37          4.42         1.14 o                         
  -2   1   1       2612.07       2511.92         7.41 o                         
  -1   1   1       2134.15       2088.09        23.65 o                         
   1   1   1       4146.25       3888.71        10.45 o                         
   2   1   1        245.73        241.23         2.48 o                         
   3   1   1        546.57        479.54         3.62 o                         
   4   1   1        759.42        775.77         5.08 o                         
   5   1   1         22.96         26.06         1.91 o                         
   6   1   1         78.04         70.89         2.34 o                         
   7   1   1        169.13        177.65         3.44 o                         
   8   1   1          2.28          2.66         1.92 o                         
   9   1   1          7.49         11.74         2.16 o                         
  10   1   1          2.83          1.79         2.04 o                         
  11   1   1          1.41          3.63         2.83 o                         
  12   1   1          1.68          5.23         3.23 o                         
 -12   2   1          3.37          4.75         2.58 o                         
 -11   2   1         28.12         25.90         2.83 o                         
 -10   2   1         37.18         37.76         2.67 o                         
  -9   2   1         11.73          5.09         2.00 o                         
  -8   2   1        406.20        372.29         7.27 o                         
  -7   2   1         49.99         49.45         2.38 o                         
  -6   2   1        383.01        376.94         4.51 o                         
  -5   2   1        386.80        400.88         4.06 o                         
  -4   2   1       1995.21       2093.74         8.50 o                         
  -3   2   1       3595.99       3631.77        10.49 o                         
  -2   2   1      16636.11      16776.48        35.57 o                         
  -1   2   1        333.13        309.32         3.41 o                         
   0   2   1          3.08          3.03         1.54 o                         
   1   2   1       4756.92       4398.34        12.27 o                         
   2   2   1          1.57          1.29         0.88 o                         
   3   2   1       2714.17       2503.91         8.02 o                         
   4   2   1        840.65        801.37         5.02 o                         
   5   2   1        334.09        358.51         3.95 o                         
   6   2   1        234.07        256.88         3.71 o                         
   7   2   1         68.67         75.67         2.72 o                         
   8   2   1          8.75          7.36         2.08 o                         
   9   2   1         71.70         59.15         2.79 o                         
  10   2   1          1.41          1.51         2.10 o                         
  11   2   1          5.39          4.09         2.49 o                         
  12   2   1         28.22         27.31         3.44 o                         
 -12   3   1          0.13         -2.56         2.63 o                         
 -11   3   1          4.31          5.54         2.44 o                         
 -10   3   1          4.46          2.60         2.02 o                         
  -9   3   1         43.02         32.32         2.53 o                         
  -8   3   1         37.35         45.04         2.81 o                         
  -7   3   1         53.03         45.78         2.48 o                         
  -6   3   1        329.49        397.92         4.49 o                         
  -5   3   1          5.28         11.64         1.77 o                         
  -4   3   1        576.11        520.71         5.07 o                         
  -3   3   1       8041.27       8030.41        15.69 o                         
  -2   3   1      10553.56      10189.04        22.68 o                         
  -1   3   1          8.39          8.97         1.09 o                         
   0   3   1       5079.26       4832.91        22.06 o                         
   1   3   1       7097.86       6599.79        20.11 o                         
   2   3   1        140.73        128.28         2.63 o                         
   3   3   1        447.93        399.23         3.78 o                         
   4   3   1        458.69        434.32         4.38 o                         
   5   3   1        116.45        121.79         2.87 o                         
   6   3   1        467.07        455.67         5.04 o                         
   7   3   1         97.63         85.90         3.04 o                         
   8   3   1        166.33        162.69         4.04 o                         
   9   3   1          0.40          1.99         1.97 o                         
  10   3   1         16.46         16.14         2.37 o                         
  11   3   1          2.63         -0.31         2.46 o                         
  12   3   1         22.19         27.56         3.01 o                         
 -12   4   1          0.68          4.62         2.75 o                         
 -11   4   1          9.84          5.54         2.76 o                         
 -10   4   1          5.77          2.49         2.43 o                         
  -9   4   1          1.24          1.40         2.26 o                         
  -8   4   1        401.23        388.50         5.88 o                         
  -7   4   1          5.69          2.68         1.82 o                         
  -6   4   1          0.20         -0.35         1.81 o                         
  -5   4   1        258.10        290.16         4.60 o                         
  -4   4   1          1.57         -1.40         1.62 o                         
  -3   4   1       2777.57       2716.32        10.28 o                         
  -2   4   1      12645.28      12302.94        46.07 o                         
  -1   4   1      16042.23      16267.44        75.68 o                         
   0   4   1      13083.72      12462.29        23.88 o                         
   1   4   1       1159.55       1118.64         5.93 o                         
   2   4   1        813.05        788.23         5.66 o                         
   3   4   1        103.37        104.04         3.15 o                         
   4   4   1       1035.11       1069.08         7.77 o                         
   5   4   1       2552.83       2840.65        12.78 o                         
   6   4   1          6.59         12.72         2.03 o                         
   7   4   1        135.08        138.54         3.65 o                         
   8   4   1        145.81        134.66         3.78 o                         
   9   4   1        179.87        160.42         4.09 o                         
  10   4   1         54.25         45.15         2.82 o                         
  11   4   1          4.89          5.11         2.68 o                         
  12   4   1         16.87         15.64         3.04 o                         
 -12   5   1         22.16         27.10         3.60 o                         
 -11   5   1         12.20         10.65         2.94 o                         
 -10   5   1          1.78          5.96         2.69 o                         
  -9   5   1         68.13         60.35         3.29 o                         
  -8   5   1        499.12        502.88         7.18 o                         
  -7   5   1         24.48         25.93         2.28 o                         
  -6   5   1        358.38        355.62         5.65 o                         
  -5   5   1        638.47        644.96         7.48 o                         
  -4   5   1        118.06        132.74         3.41 o                         
  -3   5   1       5045.05       4985.74        14.98 o                         
  -2   5   1          3.63          4.40         1.52 o                         
  -1   5   1        941.08        900.96         6.23 o                         
   0   5   1       2113.57       1850.76        18.41 o                         
   1   5   1         57.29         53.09         1.58 o                         
   2   5   1        772.68        799.57         5.40 o                         
   3   5   1       3421.54       3362.39        13.20 o                         
   4   5   1       3653.40       3843.42        15.55 o                         
   5   5   1         47.18         56.08         2.97 o                         
   6   5   1        234.08        215.41         4.63 o                         
   7   5   1        850.81        885.09         8.73 o                         
   8   5   1         43.50         36.89         2.92 o                         
   9   5   1          3.47          4.02         2.26 o                         
  10   5   1         20.14         16.44         2.65 o                         
  11   5   1          1.17         -0.47         2.57 o                         
  12   5   1          2.91         -0.50         2.61 o                         
 -12   6   1         21.74         17.75         3.46 o                         
 -11   6   1         11.13         13.15         3.16 o                         
 -10   6   1        109.28        112.93         4.85 o                         
  -9   6   1          7.38          5.85         2.46 o                         
  -8   6   1        510.49        519.62         7.06 o                         
  -7   6   1          0.41         -1.14         2.39 o                         
  -6   6   1        305.92        287.97         6.20 o                         
  -5   6   1       2843.89       2853.29        14.35 o                         
  -4   6   1        494.59        500.48         5.90 o                         
  -3   6   1       7598.63       7505.85        36.13 o                         
  -2   6   1        197.05        178.63         3.16 o                         
  -1   6   1       1950.44       1822.31         8.68 o                         
   0   6   1        579.42        574.06        11.14 o                         
   1   6   1       2182.09       2031.46        10.08 o                         
   2   6   1        108.36         98.92         2.33 o                         
   3   6   1         82.17         74.62         2.46 o                         
   4   6   1        788.08        799.44         8.74 o                         
   5   6   1        216.66        231.15         4.75 o                         
   6   6   1        144.24        139.59         4.53 o                         
   7   6   1         12.64         24.28         3.23 o                         
   8   6   1         36.35         27.54         2.92 o                         
   9   6   1        113.98        105.07         3.91 o                         
  10   6   1         11.31          8.61         2.66 o                         
  11   6   1          3.09          1.91         2.98 o                         
  12   6   1          0.01         -0.97         2.71 o                         
 -12   7   1          9.34         11.68         3.34 o                         
 -11   7   1         29.52         21.74         3.68 o                         
 -10   7   1          0.21          2.01         2.67 o                         
  -9   7   1        270.76        256.22         5.92 o                         
  -8   7   1         41.86         37.61         3.48 o                         
  -7   7   1         20.18         22.38         3.26 o                         
  -6   7   1        402.96        343.53         6.26 o                         
  -5   7   1         72.13        100.47         3.81 o                         
  -4   7   1       1321.47       1328.47         9.24 o                         
  -3   7   1          0.08         10.16         2.41 o                         
  -2   7   1       1001.22        959.35         7.67 o                         
  -1   7   1        163.79        142.98         2.64 o                         
   1   7   1          1.95          1.38         1.47 o                         
   2   7   1         27.65         21.17         1.69 o                         
   3   7   1       1159.50       1176.27         6.99 o                         
   4   7   1        658.05        710.02         8.00 o                         
   5   7   1          1.06         -1.96         2.36 o                         
   6   7   1         65.04         67.59         3.44 o                         
   7   7   1         38.73         45.68         3.38 o                         
   8   7   1        132.91        106.14         4.63 o                         
   9   7   1         33.32         21.72         2.83 o                         
  10   7   1         48.63         48.11         3.55 o                         
  11   7   1         20.19         19.64         3.48 o                         
  12   7   1          1.46          3.17         3.21 o                         
 -12   8   1          0.09          0.66         3.12 o                         
 -11   8   1         17.45         13.99         3.50 o                         
 -10   8   1         40.81         36.12         3.30 o                         
  -9   8   1         69.53         69.33         4.10 o                         
  -8   8   1         10.56         13.37         3.40 o                         
  -7   8   1         42.75         37.10         4.08 o                         
  -6   8   1        109.46        120.51         3.94 o                         
  -5   8   1        378.11        404.63         6.25 o                         
  -4   8   1         30.09         25.76         2.60 o                         
  -3   8   1       2229.64       2352.83        13.09 o                         
  -2   8   1        431.57        420.97         4.59 o                         
  -1   8   1          9.81          0.03         1.49 o                         
   1   8   1         60.71         48.23         2.63 o                         
   2   8   1          3.51          1.83         1.53 o                         
   3   8   1         93.71        113.06         2.57 o                         
   4   8   1        119.79         98.79         3.20 o                         
   5   8   1          9.75          4.32         3.32 o                         
   6   8   1         93.25         86.99         4.06 o                         
   7   8   1         93.96         91.19         4.19 o                         
   8   8   1        296.95        292.09         7.16 o                         
   9   8   1         44.93         45.93         3.38 o                         
  10   8   1          0.42         -0.92         2.73 o                         
  11   8   1          2.68          1.36         2.83 o                         
  12   8   1          1.13         -0.95         3.13 o                         
 -12   9   1          0.31         -1.95         3.31 o                         
 -11   9   1         14.91         13.23         3.52 o                         
 -10   9   1          0.07          1.62         2.65 o                         
  -9   9   1          2.78          2.53         2.76 o                         
  -8   9   1         23.31         21.67         3.70 o                         
  -7   9   1          3.63          3.69         2.66 o                         
  -6   9   1          9.96         10.69         2.56 o                         
  -5   9   1         62.27         54.63         3.90 o                         
  -4   9   1         16.78         22.83         2.97 o                         
  -3   9   1        730.16        770.27         6.85 o                         
  -2   9   1        352.20        340.37         4.48 o                         
  -1   9   1          3.40         -1.60         1.70 o                         
   1   9   1          1.54         -1.55         2.25 o                         
   2   9   1       3108.28       3154.59        12.88 o                         
   3   9   1        583.47        600.37         6.06 o                         
   4   9   1        262.56        260.42         4.14 o                         
   5   9   1         87.30         93.98         4.07 o                         
   6   9   1         91.31         83.39         4.03 o                         
   7   9   1        234.48        253.26         6.80 o                         
   8   9   1         13.52         21.69         3.28 o                         
   9   9   1         66.95         65.44         4.16 o                         
  10   9   1          9.16          5.24         3.31 o                         
  11   9   1         21.24         26.06         3.31 o                         
 -12  10   1          1.35          3.15         3.61 o                         
 -11  10   1          2.83          3.76         3.33 o                         
 -10  10   1          0.32          4.61         3.35 o                         
  -9  10   1          4.03          4.65         3.33 o                         
  -8  10   1         92.51         94.46         5.04 o                         
  -7  10   1         21.41         18.65         3.25 o                         
  -6  10   1         41.02         39.76         3.25 o                         
  -5  10   1         67.97         68.89         3.07 o                         
  -4  10   1       1867.50       1992.07        14.69 o                         
  -3  10   1         50.73         52.00         2.68 o                         
  -2  10   1        334.06        256.63         3.34 o                         
  -1  10   1         51.14         77.03         5.26 o                         
   1  10   1       1422.97       1463.05        13.60 o                         
   2  10   1        169.22        192.77         3.77 o                         
   3  10   1         61.75         88.39         3.27 o                         
   4  10   1         43.78         52.66         2.39 o                         
   5  10   1          1.91          2.07         2.12 o                         
   6  10   1         52.30         56.54         3.82 o                         
   7  10   1         34.52         41.59         3.59 o                         
   8  10   1        128.50        116.75         4.42 o                         
   9  10   1          1.16          0.47         3.02 o                         
  10  10   1          0.16         -3.10         3.10 o                         
  11  10   1          3.21          5.57         3.14 o                         
 -11  11   1          5.16          9.08         3.18 o                         
 -10  11   1          1.18          3.25         3.62 o                         
  -9  11   1          1.91         -0.46         3.20 o                         
  -8  11   1          8.58         14.26         3.06 o                         
  -7  11   1         22.53         21.19         3.05 o                         
  -6  11   1         40.19         40.23         3.20 o                         
  -5  11   1         79.39         80.65         3.86 o                         
  -4  11   1         12.31         15.42         2.54 o                         
  -3  11   1         20.83         21.98         2.04 o                         
  -2  11   1        245.45        295.27         4.66 o                         
  -1  11   1       2379.48       2569.15        29.00 o                         
   1  11   1        578.38        605.15        10.60 o                         
   2  11   1         90.90         92.75         3.72 o                         
   3  11   1        337.56        365.97         5.34 o                         
   4  11   1         22.02         14.81         2.10 o                         
   5  11   1        261.78        246.94         4.58 o                         
   6  11   1        260.14        258.79         6.03 o                         
   7  11   1         22.14         17.14         3.32 o                         
   8  11   1         92.06         78.26         5.48 o                         
   9  11   1          6.31          3.91         3.58 o                         
  10  11   1          2.69          3.18         3.00 o                         
  11  11   1          2.98          6.14         3.31 o                         
 -11  12   1          5.35          4.94         3.56 o                         
 -10  12   1          0.96         -0.86         3.87 o                         
  -9  12   1         10.16          8.05         3.49 o                         
  -8  12   1         28.79         30.70         3.49 o                         
  -7  12   1         69.64         72.20         3.57 o                         
  -6  12   1        216.98        217.68         5.53 o                         
  -5  12   1        593.68        605.30         7.45 o                         
  -4  12   1        189.24        186.59         4.42 o                         
  -3  12   1         29.34         29.92         2.05 o                         
  -2  12   1        356.89        421.57         6.16 o                         
  -1  12   1          0.90         -0.60         4.84 o                         
   1  12   1         16.22         12.06         4.82 o                         
   2  12   1         53.67         52.07         3.81 o                         
   3  12   1        794.43        837.67         7.65 o                         
   4  12   1          3.22          4.96         2.24 o                         
   5  12   1        387.09        419.84         5.70 o                         
   6  12   1        137.73        142.82         4.49 o                         
   7  12   1        365.96        343.29        11.77 o                         
   8  12   1         45.81         38.59         4.07 o                         
   9  12   1          6.68          7.02         3.46 o                         
  10  12   1          1.08          6.44         3.82 o                         
  11  12   1          7.95          6.40         3.92 o                         
 -11  13   1          0.78          2.54         3.45 o                         
 -10  13   1          0.23         -0.47         3.97 o                         
  -9  13   1          2.87          1.92         3.24 o                         
  -8  13   1          3.55          2.69         2.71 o                         
  -7  13   1         40.38         41.99         3.59 o                         
  -6  13   1        258.71        228.48         5.78 o                         
  -5  13   1         40.98         51.08         3.23 o                         
  -4  13   1         22.41         23.92         2.76 o                         
  -3  13   1         20.83         28.92         2.32 o                         
  -2  13   1         27.76         28.55         3.10 o                         
  -1  13   1         97.18         93.45        11.18 o                         
   2  13   1        324.15        336.44         6.70 o                         
   3  13   1        225.62        229.02         5.13 o                         
   4  13   1         51.83         47.35         3.00 o                         
   5  13   1        384.36        345.77         5.84 o                         
   6  13   1          1.66          1.19         2.47 o                         
   7  13   1          1.60          5.14         2.93 o                         
   8  13   1         17.15         20.45         3.17 o                         
   9  13   1         25.89         25.91         4.46 o                         
  10  13   1          7.47          5.05         3.95 o                         
  11  13   1         16.00         14.09         4.26 o                         
 -11  14   1         12.57         16.12         3.96 o                         
 -10  14   1          0.24         -3.60         3.60 o                         
  -9  14   1          4.29          5.83         3.17 o                         
  -8  14   1          1.12         -0.79         2.32 o                         
  -7  14   1        124.38        109.96         4.55 o                         
  -6  14   1         44.01         41.80         3.76 o                         
  -5  14   1        234.07        216.35         5.67 o                         
  -4  14   1         41.27         41.13         3.37 o                         
  -3  14   1          2.19         -0.50         2.05 o                         
  -2  14   1        271.08        276.51         8.03 o                         
   1  14   1         14.16          0.74         7.34 o                         
   2  14   1        262.32        273.53         5.87 o                         
   3  14   1          2.63          0.79         2.52 o                         
   4  14   1          7.51          6.18         2.74 o                         
   5  14   1          0.62          1.07         2.61 o                         
   6  14   1         33.84         35.06         3.13 o                         
   7  14   1         96.45        106.41         5.04 o                         
   8  14   1          5.10          0.75         2.95 o                         
   9  14   1          5.77          5.14         3.42 o                         
  10  14   1          4.17          4.76         4.05 o                         
 -11  15   1          0.16         -2.33         4.40 o                         
 -10  15   1         17.08         18.79         4.03 o                         
  -9  15   1          7.60          6.13         3.07 o                         
  -8  15   1         16.86         13.30         2.77 o                         
  -7  15   1          4.65          3.72         2.84 o                         
  -6  15   1        166.03        170.98         5.04 o                         
  -5  15   1         11.57         13.03         3.21 o                         
  -4  15   1          0.98         -0.18         2.10 o                         
  -3  15   1        104.21        108.96         3.95 o                         
  -2  15   1        327.38        316.80         7.83 o                         
  -1  15   1          0.01          7.41         9.70 o                         
   0  15   1        147.97        168.93        13.88 o                         
   1  15   1         73.01         68.96        11.62 o                         
   2  15   1         32.19         30.14         3.58 o                         
   3  15   1         17.48         10.50         2.95 o                         
   4  15   1         58.75         63.44         3.75 o                         
   5  15   1         89.61         78.32         4.45 o                         
   6  15   1         64.23         79.20         4.10 o                         
   7  15   1         23.58         28.88         3.88 o                         
   8  15   1          4.68          9.14         3.24 o                         
   9  15   1          0.18          2.16         3.17 o                         
  10  15   1         18.08         23.47         3.79 o                         
 -10  16   1          3.05          7.44         4.02 o                         
  -9  16   1          8.72          2.47         3.22 o                         
  -8  16   1          2.76          2.89         2.98 o                         
  -7  16   1        110.93        102.32         4.40 o                         
  -6  16   1         77.20         80.81         4.20 o                         
  -5  16   1         35.73         40.20         4.29 o                         
  -4  16   1         55.76         46.18         2.95 o                         
  -3  16   1          0.00         -1.46         2.69 o                         
  -2  16   1         72.99         73.66         5.74 o                         
   1  16   1        898.71        897.37        32.55 o                         
   2  16   1        102.99         94.38         5.69 o                         
   3  16   1        654.47        659.04         9.71 o                         
   4  16   1        224.69        199.41         8.75 o                         
   5  16   1         67.54         63.81         3.98 o                         
   6  16   1        656.29        614.60        19.98 o                         
   7  16   1         21.52         15.20         3.84 o                         
   8  16   1          7.79          6.04         3.35 o                         
   9  16   1          5.21          6.01         3.04 o                         
  10  16   1          3.03          4.09         3.54 o                         
 -10  17   1         55.33         65.28         5.13 o                         
  -9  17   1          2.37          2.41         3.46 o                         
  -8  17   1         30.32         24.12         3.78 o                         
  -7  17   1          3.29          0.93         3.37 o                         
  -6  17   1        527.47        496.06        10.80 o                         
  -5  17   1          1.20          4.86         3.31 o                         
  -4  17   1         10.18          6.42         2.56 o                         
  -3  17   1        683.63        696.07        13.10 o                         
  -2  17   1         62.32         75.40         8.23 o                         
   0  17   1         82.78         41.30        11.72 o                         
   2  17   1        755.91        764.99        37.26 o                         
   3  17   1          2.84          4.43         3.71 o                         
   4  17   1        185.73        195.53         6.85 o                         
   5  17   1        416.71        407.07        11.74 o                         
   6  17   1         14.08         10.71         3.48 o                         
   7  17   1         34.13         33.06         5.09 o                         
   8  17   1          3.58          6.51         3.51 o                         
   9  17   1         25.62         26.43         3.76 o                         
  10  17   1         10.33         11.29         3.69 o                         
 -10  18   1          0.84          0.53         3.83 o                         
  -9  18   1          0.24          0.28         2.95 o                         
  -8  18   1          2.14          2.59         3.11 o                         
  -7  18   1         38.39         39.62         4.35 o                         
  -6  18   1         33.89         28.72         4.14 o                         
  -5  18   1         89.80         80.28         5.00 o                         
  -4  18   1          0.46         -0.70         2.43 o                         
  -3  18   1        128.29        121.31         5.10 o                         
  -2  18   1         64.19         57.86         8.16 o                         
   0  18   1        184.55        197.98        18.80 o                         
   1  18   1         62.98         66.28        13.61 o                         
   3  18   1         59.79         46.10         4.10 o                         
   4  18   1        403.99        372.52        15.58 o                         
   5  18   1         99.63         92.35         4.70 o                         
   6  18   1          1.25         -2.57         2.90 o                         
   7  18   1          0.01         -0.93         3.91 o                         
   8  18   1          3.09         -3.63         8.19 o                         
   9  18   1          1.06          3.46         3.68 o                         
  -9  19   1          6.62          8.13         3.39 o                         
  -8  19   1          0.42         -1.26         3.82 o                         
  -7  19   1          0.56          2.13         3.29 o                         
  -6  19   1          9.61          4.43         3.85 o                         
  -5  19   1         69.89         63.30         4.99 o                         
  -4  19   1          3.18          2.88         2.66 o                         
  -3  19   1          7.74          5.68         3.20 o                         
  -2  19   1        250.29        225.23        17.79 o                         
   1  19   1        144.31        153.41        15.83 o                         
   3  19   1          4.91          5.00         3.47 o                         
   4  19   1         32.46         28.51         5.30 o                         
   5  19   1          3.33          6.19         3.59 o                         
   6  19   1         20.17         24.64         3.53 o                         
   7  19   1          2.36         -1.23         3.71 o                         
   8  19   1          0.03          2.07         4.34 o                         
   9  19   1          0.00         -3.26         4.72 o                         
  -9  20   1          1.70          2.24         3.21 o                         
  -8  20   1          0.00         -2.22         3.37 o                         
  -7  20   1         18.11         21.37         4.33 o                         
  -6  20   1         10.00          7.60         5.30 o                         
  -5  20   1          1.25         -2.78         3.27 o                         
  -4  20   1         66.74         71.42         4.15 o                         
  -3  20   1         78.87         84.05         5.36 o                         
  -2  20   1         73.66         89.05        14.08 o                         
   2  20   1         60.04         58.58         8.91 o                         
   3  20   1         67.26         57.09         4.42 o                         
   4  20   1         59.73         62.51         6.04 o                         
   5  20   1         44.86         42.92         4.93 o                         
   6  20   1          0.22          0.51         3.16 o                         
   7  20   1          7.01         13.51         4.11 o                         
   8  20   1          0.15         -1.85         3.91 o                         
   9  20   1         10.66          9.83         4.56 o                         
  -8  21   1         14.54         15.76         4.05 o                         
  -7  21   1         26.98         30.94         5.02 o                         
  -6  21   1         32.82         28.60         6.66 o                         
  -5  21   1         11.47         12.89         4.28 o                         
  -4  21   1          9.25         11.55         2.90 o                         
  -3  21   1         64.16         75.76         6.07 o                         
  -2  21   1         26.20         15.81         6.06 o                         
   1  21   1          2.89          1.11         5.02 o                         
   2  21   1         76.80         72.10         7.71 o                         
   3  21   1         59.02         53.59         5.19 o                         
   4  21   1         22.82         22.99         4.65 o                         
   5  21   1         25.04         28.31         4.44 o                         
   6  21   1          4.19          5.83         3.48 o                         
   7  21   1          5.25          8.75         4.64 o                         
   8  21   1          0.48         -0.13         3.82 o                         
  -8  22   1          0.37          1.95         4.31 o                         
  -7  22   1         15.82          7.18         4.39 o                         
  -6  22   1          7.67         10.88         5.17 o                         
  -5  22   1         59.01         63.84         6.16 o                         
  -4  22   1         61.62         68.13         5.01 o                         
  -3  22   1        184.45        168.98         6.34 o                         
  -2  22   1         28.77         26.14         6.79 o                         
  -1  22   1          5.39          1.47         6.42 o                         
   0  22   1         47.35         45.20        12.06 o                         
   1  22   1         41.56         51.47         7.76 o                         
   2  22   1        241.79        236.44        11.46 o                         
   3  22   1          5.76          3.91         4.40 o                         
   4  22   1         23.49         18.64         4.88 o                         
   5  22   1         21.43         26.91         4.55 o                         
   6  22   1          1.01         -0.29         4.35 o                         
   7  22   1          3.32          5.08         3.87 o                         
   8  22   1          9.77         14.10         5.08 o                         
  -8  23   1          1.05          2.90         5.50 o                         
  -7  23   1         26.02         32.62         5.27 o                         
  -6  23   1         26.61         29.99         5.47 o                         
  -5  23   1          9.83         11.97         4.96 o                         
  -4  23   1          1.03         -2.59         3.75 o                         
  -3  23   1          2.38          0.10         3.38 o                         
  -2  23   1          1.09          0.01         6.39 o                         
  -1  23   1         45.04         37.44         6.60 o                         
   0  23   1         55.80         53.21         8.62 o                         
   1  23   1          8.23          9.54         7.83 o                         
   2  23   1          7.79         13.56         5.47 o                         
   3  23   1          8.59          7.16         4.67 o                         
   4  23   1         20.89         16.92         4.43 o                         
   5  23   1         10.35         11.36         4.41 o                         
   6  23   1         41.61         44.58         5.61 o                         
   7  23   1          3.17          4.54         4.29 o                         
  -7  24   1          3.26          0.98         5.32 o                         
  -6  24   1          0.33         -1.84         4.02 o                         
  -5  24   1          0.97          0.71         4.94 o                         
  -4  24   1         36.62         45.79         4.94 o                         
  -3  24   1        127.24        131.30         5.90 o                         
  -2  24   1          3.71          4.63         6.73 o                         
  -1  24   1          4.59         -1.11         5.83 o                         
   0  24   1         39.98         40.60         6.38 o                         
   1  24   1          1.61          6.51         6.31 o                         
   2  24   1        153.38        141.77        15.59 o                         
   3  24   1         14.69         13.73         5.68 o                         
   4  24   1          6.69          5.87         5.52 o                         
   5  24   1          0.02         -1.73         4.14 o                         
   6  24   1          0.38         -0.38         3.98 o                         
   7  24   1          4.71         11.45         5.18 o                         
  -6  25   1          1.21          1.98         4.38 o                         
  -5  25   1          0.40         -7.53         9.13 o                         
  -4  25   1          0.28         -0.62         4.03 o                         
  -3  25   1         32.36         37.48         4.28 o                         
  -2  25   1          1.48         -2.81         4.84 o                         
  -1  25   1          0.01         -3.80         5.99 o                         
   0  25   1         33.28         38.14         6.84 o                         
   1  25   1          2.02          0.57         5.07 o                         
   2  25   1         39.63         50.49         6.53 o                         
   3  25   1          1.74          0.04         3.44 o                         
   4  25   1          1.57          2.11         5.13 o                         
   5  25   1         12.97         17.86         4.96 o                         
   6  25   1         21.94         27.65         4.83 o                         
  -6  26   1         15.54         13.84         7.31 o                         
  -5  26   1         32.81         38.54        11.46 o                         
  -4  26   1          0.40          5.13        10.68 o                         
  -3  26   1          8.62          8.13         3.68 o                         
  -2  26   1         35.45         43.92        13.74 o                         
  -1  26   1         22.55         18.09         7.93 o                         
   0  26   1          7.56          8.20         8.62 o                         
   1  26   1         52.75         61.77        17.24 o                         
   2  26   1         65.17         69.69        12.06 o                         
   3  26   1         23.09         28.70         4.21 o                         
   4  26   1         16.90         17.80         4.79 o                         
   5  26   1          7.67          8.37         4.69 o                         
  -5  27   1         26.41         33.83         9.55 o                         
  -4  27   1          2.31         -0.99         3.52 o                         
  -3  27   1         13.73         14.08         4.93 o                         
  -2  27   1         13.33         14.35        10.44 o                         
  -1  27   1          0.33         -3.94         7.12 o                         
   0  27   1          2.89          0.74        10.30 o                         
   1  27   1          4.88         -9.77        12.86 o                         
   2  27   1          1.21          1.00         7.00 o                         
   3  27   1          2.04          0.39         3.44 o                         
   4  27   1          9.67         11.18         4.52 o                         
  -3  28   1          2.02          1.16         3.86 o                         
  -2  28   1          0.69          1.21        14.11 o                         
  -1  28   1          0.01         -2.21         6.48 o                         
   0  28   1          1.66         10.64        10.57 o                         
   1  28   1          6.25         12.73         5.94 o                         
   2  28   1         20.99         21.94         6.83 o                         
   3  28   1          2.55          3.84         4.17 o                         
  -2  29   1          1.89          1.87         8.05 o                         
  -1  29   1         11.12         16.08         6.66 o                         
   0  29   1         17.33         20.94         9.86 o                         
   1  29   1          2.77          3.10         5.13 o                         
 -12   0   2         25.74         18.61         4.18 o                         
 -11   0   2         13.68         23.54         4.54 o                         
 -10   0   2          5.73          7.34         3.32 o                         
  -9   0   2        237.10        209.84         7.21 o                         
  -8   0   2          0.61         -0.77         3.02 o                         
  -7   0   2         18.78         24.35         3.29 o                         
  -6   0   2        248.65        272.21         5.52 o                         
  -5   0   2       1701.05       1619.17        11.98 o                         
  -4   0   2        241.57        216.05         5.08 o                         
  -3   0   2       4044.14       3804.49        16.56 o                         
  -2   0   2      10467.28       9803.17        40.20 o                         
  -1   0   2      87572.59     104959.64       695.56 o                         
   0   0   2      11532.56      10961.88        23.81 o                         
   1   0   2       4460.49       4342.01        21.86 o                         
   2   0   2        945.49        982.98         7.70 o                         
   3   0   2       5657.67       5694.30        29.06 o                         
   4   0   2       2788.54       2849.31        13.91 o                         
   5   0   2        125.64        170.29         4.81 o                         
   6   0   2         93.64         72.19         3.76 o                         
   7   0   2        194.94        179.38         6.51 o                         
   8   0   2        369.43        361.62        10.41 o                         
   9   0   2        329.90        308.25         9.66 o                         
  10   0   2         39.05         46.95         4.11 o                         
  11   0   2         64.00         71.00         5.46 o                         
  12   0   2          0.03         -1.94         4.56 o                         
 -12   1   2          0.52          2.03         2.89 o                         
 -11   1   2         66.97         71.77         3.72 o                         
 -10   1   2         49.86         43.17         2.94 o                         
  -9   1   2          5.19          8.27         2.29 o                         
  -8   1   2         26.50         23.01         2.19 o                         
  -7   1   2        743.19        658.28         6.19 o                         
  -6   1   2        207.73        198.00         3.42 o                         
  -5   1   2       1630.09       1680.42         7.86 o                         
  -4   1   2       1406.39       1430.85         7.17 o                         
  -3   1   2       1193.36       1129.52         6.50 o                         
  -2   1   2       3771.38       3465.71        10.07 o                         
  -1   1   2       3595.34       3436.74        12.44 o                         
   0   1   2      13135.78      12272.42        43.70 o                         
   1   1   2         65.94         62.13         1.57 o                         
   2   1   2         84.56         74.44         1.62 o                         
   3   1   2          2.51          1.53         1.19 o                         
   4   1   2         34.31         39.63         2.13 o                         
   5   1   2        262.28        250.67         4.17 o                         
   6   1   2        247.59        232.50         3.85 o                         
   7   1   2          3.14          4.03         1.93 o                         
   8   1   2        270.31        249.79         4.72 o                         
   9   1   2        111.38        117.46         3.78 o                         
  10   1   2         25.22         29.34         2.88 o                         
  11   1   2         17.57         25.76         3.17 o                         
  12   1   2          9.01          8.89         3.06 o                         
 -12   2   2          5.11          5.42         2.79 o                         
 -11   2   2          5.13          9.34         2.75 o                         
 -10   2   2          0.48          1.07         2.00 o                         
  -9   2   2        111.93        110.96         3.62 o                         
  -8   2   2          0.33          0.73         1.94 o                         
  -7   2   2         21.49         21.59         2.10 o                         
  -6   2   2         45.56         43.60         2.20 o                         
  -5   2   2        240.75        275.09         3.44 o                         
  -4   2   2        991.30        946.59         5.18 o                         
  -3   2   2       1719.94       1723.80         7.22 o                         
  -2   2   2       1120.77       1150.22         5.86 o                         
  -1   2   2        371.83        376.20         3.91 o                         
   0   2   2       2258.83       2103.69         7.20 o                         
   1   2   2        868.69        851.46         4.07 o                         
   2   2   2         27.29         30.33         1.43 o                         
   3   2   2        184.73        161.31         2.38 o                         
   4   2   2        264.67        230.75         3.22 o                         
   5   2   2        239.90        243.43         2.88 o                         
   6   2   2         61.05         72.45         2.10 o                         
   7   2   2         34.34         37.48         2.02 o                         
   8   2   2         72.04         62.75         2.90 o                         
   9   2   2        113.64         92.49         3.51 o                         
  10   2   2          3.68          2.15         2.59 o                         
  11   2   2          5.89          4.14         2.70 o                         
  12   2   2          2.38          4.43         3.00 o                         
 -12   3   2         20.57         24.54         3.16 o                         
 -11   3   2         16.28         24.78         2.78 o                         
 -10   3   2          1.65          1.69         2.10 o                         
  -9   3   2         23.79         30.79         2.44 o                         
  -8   3   2        128.34        128.59         3.67 o                         
  -7   3   2        162.83        177.40         3.63 o                         
  -6   3   2        290.79        305.82         4.10 o                         
  -5   3   2        630.04        608.20         5.48 o                         
  -4   3   2         94.41         93.72         2.13 o                         
  -3   3   2       9908.77      10315.64        25.86 o                         
  -2   3   2       2568.01       2365.86        11.05 o                         
  -1   3   2        338.68        245.53         2.62 o                         
   0   3   2       1176.08       1188.03         6.17 o                         
   1   3   2      10029.16       9688.25        27.49 o                         
   2   3   2         25.59         32.21         1.60 o                         
   3   3   2          6.88          6.30         1.82 o                         
   4   3   2        971.65       1039.00         6.13 o                         
   5   3   2        121.76        108.92         2.43 o                         
   6   3   2        102.84         79.87         2.35 o                         
   7   3   2         91.34         87.15         2.72 o                         
   8   3   2          7.63          9.79         2.07 o                         
   9   3   2          0.08         -0.09         1.80 o                         
  10   3   2          1.53          2.87         2.46 o                         
  11   3   2          1.37         -0.67         2.76 o                         
  12   3   2          9.68          6.84         3.02 o                         
 -12   4   2          6.74          2.84         2.55 o                         
 -11   4   2         75.91         72.71         3.47 o                         
 -10   4   2         13.83         11.28         2.27 o                         
  -9   4   2        118.33        137.01         3.84 o                         
  -8   4   2         39.39         46.15         2.88 o                         
  -7   4   2        218.38        187.32         3.72 o                         
  -6   4   2        226.98        273.31         4.22 o                         
  -5   4   2        489.95        463.13         4.96 o                         
  -4   4   2          4.94          0.56         1.69 o                         
  -3   4   2       5389.27       5394.22        15.30 o                         
  -2   4   2        289.41        264.32         3.96 o                         
  -1   4   2       6664.34       6489.86        27.07 o                         
   0   4   2        673.28        636.84         7.07 o                         
   1   4   2       1037.63       1012.19         6.40 o                         
   2   4   2        310.24        263.90         3.36 o                         
   3   4   2        589.67        578.64         5.51 o                         
   4   4   2          0.45          8.98         2.08 o                         
   5   4   2        137.54        106.65         2.82 o                         
   6   4   2        151.06        155.68         3.33 o                         
   7   4   2        771.03        737.98         7.86 o                         
   8   4   2          0.05         -2.04         2.04 o                         
   9   4   2         85.37         82.84         3.05 o                         
  10   4   2          4.91          1.97         1.96 o                         
  11   4   2         25.98         31.30         3.37 o                         
  12   4   2          5.57          3.02         3.43 o                         
 -12   5   2          4.29          1.52         2.70 o                         
 -11   5   2          2.50          1.39         2.38 o                         
 -10   5   2         73.43         67.90         3.21 o                         
  -9   5   2          5.25          7.91         2.39 o                         
  -8   5   2        349.46        371.28         6.82 o                         
  -7   5   2         37.66         30.01         2.47 o                         
  -6   5   2         24.79         22.34         2.36 o                         
  -5   5   2         32.64         35.92         2.66 o                         
  -4   5   2          6.49          4.61         1.82 o                         
  -3   5   2         65.31         59.83         2.40 o                         
  -2   5   2       1885.38       1814.57         8.44 o                         
  -1   5   2       2706.27       2501.15         9.77 o                         
   0   5   2         34.36         24.60         2.44 o                         
   1   5   2       1957.52       1845.19        10.48 o                         
   2   5   2        682.36        634.69         5.32 o                         
   3   5   2         41.24         55.24         2.41 o                         
   4   5   2        301.89        310.16         4.43 o                         
   5   5   2        146.07        144.44         3.34 o                         
   6   5   2         34.08         35.28         2.59 o                         
   7   5   2         30.10         32.47         2.67 o                         
   8   5   2        140.76        138.61         3.79 o                         
   9   5   2         96.49        104.87         3.62 o                         
  10   5   2         25.50         21.12         2.56 o                         
  11   5   2          3.69          2.90         2.29 o                         
  12   5   2          0.06         -3.49         3.73 o                         
 -12   6   2          2.91          2.73         2.88 o                         
 -11   6   2          1.99         -0.47         2.65 o                         
 -10   6   2         40.60         45.89         3.43 o                         
  -9   6   2        119.16        117.80         4.02 o                         
  -8   6   2        195.97        198.19         5.64 o                         
  -7   6   2         90.89         93.77         3.31 o                         
  -6   6   2        318.82        329.72         5.65 o                         
  -5   6   2       2947.10       3101.31        14.11 o                         
  -4   6   2         79.90         76.81         3.19 o                         
  -3   6   2        493.78        496.64         6.22 o                         
  -2   6   2        179.57        167.37         3.02 o                         
  -1   6   2       7803.51       7714.71        22.04 o                         
   0   6   2       1056.04        978.87         7.72 o                         
   1   6   2       2840.80       2747.06        15.51 o                         
   2   6   2        226.13        241.23         3.95 o                         
   3   6   2       2711.15       2848.94        12.82 o                         
   4   6   2          0.67         -1.84         2.49 o                         
   5   6   2        159.32        182.78         5.43 o                         
   6   6   2        217.16        195.60         4.43 o                         
   7   6   2          0.61         -0.83         2.35 o                         
   8   6   2         24.75         31.08         2.88 o                         
   9   6   2          0.97          1.40         2.27 o                         
  10   6   2          8.66          6.53         2.57 o                         
  11   6   2          0.21          0.20         2.22 o                         
 -12   7   2          5.31          6.39         3.27 o                         
 -11   7   2         29.30         33.08         4.05 o                         
 -10   7   2          0.00          1.50         2.81 o                         
  -9   7   2         88.23         67.40         3.44 o                         
  -8   7   2         11.12         16.25         2.92 o                         
  -7   7   2         48.82         47.60         3.71 o                         
  -6   7   2        376.85        426.85         6.53 o                         
  -5   7   2        799.33        791.30         7.79 o                         
  -4   7   2       1293.83       1353.94        10.24 o                         
  -3   7   2        214.65        204.64         4.15 o                         
  -2   7   2        947.75       1011.47         7.16 o                         
  -1   7   2        180.32        140.53         4.27 o                         
   0   7   2       1131.59       1150.03        16.09 o                         
   1   7   2       1506.50       1583.17        12.46 o                         
   2   7   2       1177.92       1149.93         6.59 o                         
   3   7   2          2.66         -2.00         2.35 o                         
   4   7   2          5.44          3.84         2.55 o                         
   5   7   2        584.67        586.61         7.07 o                         
   6   7   2        262.44        256.54         6.03 o                         
   7   7   2         16.95         21.01         2.80 o                         
   8   7   2         71.85         73.13         3.47 o                         
   9   7   2         10.89          9.50         2.64 o                         
  10   7   2         24.48         21.65         2.98 o                         
  11   7   2          8.45          9.43         2.56 o                         
 -12   8   2          0.36          1.11         3.17 o                         
 -11   8   2          4.68          5.43         3.32 o                         
 -10   8   2         26.89         24.81         3.00 o                         
  -9   8   2          1.52          0.97         2.54 o                         
  -8   8   2        202.52        213.85         7.05 o                         
  -7   8   2          1.61          1.41         2.77 o                         
  -6   8   2          5.35          9.81         2.53 o                         
  -5   8   2         17.72         19.40         2.97 o                         
  -4   8   2         32.49         33.48         3.50 o                         
  -3   8   2        190.36        181.94         4.05 o                         
  -2   8   2          9.93          9.37         2.06 o                         
  -1   8   2        157.59        148.63         4.03 o                         
   0   8   2        314.55        321.92        10.46 o                         
   1   8   2       1174.15       1206.67         9.91 o                         
   2   8   2          7.93          4.23         1.40 o                         
   3   8   2       1380.75       1426.53        10.56 o                         
   4   8   2       1830.71       1940.10        12.78 o                         
   5   8   2        313.29        308.41         6.28 o                         
   6   8   2         36.76         42.16         3.28 o                         
   7   8   2         92.25         85.43         4.10 o                         
   8   8   2         74.61         65.81         3.61 o                         
   9   8   2         41.49         38.35         3.16 o                         
  10   8   2         15.21         17.80         3.19 o                         
  11   8   2         10.30          6.61         2.78 o                         
 -12   9   2          0.83          0.06         3.02 o                         
 -11   9   2         24.51         24.23         3.54 o                         
 -10   9   2         25.04         24.90         3.23 o                         
  -9   9   2         82.64         77.08         4.77 o                         
  -8   9   2          7.09         14.13         3.40 o                         
  -7   9   2         13.16         17.65         2.71 o                         
  -6   9   2         54.31         57.54         3.31 o                         
  -5   9   2        934.87        922.89         8.97 o                         
  -4   9   2         98.40        104.61         3.65 o                         
  -3   9   2       2270.70       2359.51        14.00 o                         
  -2   9   2         98.44         92.15         2.61 o                         
  -1   9   2        243.43        234.47         5.81 o                         
   1   9   2        298.77        316.73         7.22 o                         
   2   9   2         56.41         47.95         2.22 o                         
   3   9   2        134.66        122.56         3.00 o                         
   4   9   2          0.59          2.52         1.68 o                         
   5   9   2        616.64        612.12         8.40 o                         
   6   9   2        399.61        394.30         6.75 o                         
   7   9   2         16.06          8.87         2.95 o                         
   8   9   2         51.30         42.78         3.60 o                         
   9   9   2         96.20         87.18         4.22 o                         
  10   9   2         15.24         15.14         3.25 o                         
  11   9   2          1.27          4.34         2.62 o                         
 -12  10   2          7.11          9.27         3.52 o                         
 -11  10   2         15.90         17.14         3.24 o                         
 -10  10   2          2.93          6.27         3.00 o                         
  -9  10   2          4.52          6.22         3.16 o                         
  -8  10   2        123.54        121.73         4.96 o                         
  -7  10   2         69.22         68.10         3.70 o                         
  -6  10   2         15.79         11.56         2.85 o                         
  -5  10   2       2109.20       2160.86        17.10 o                         
  -4  10   2        299.39        318.91         5.83 o                         
  -3  10   2         68.58         74.83         3.42 o                         
  -2  10   2       2601.03       2716.43        13.04 o                         
  -1  10   2         15.41         13.25         3.72 o                         
   0  10   2          7.49          0.61         6.67 o                         
   1  10   2       2892.30       3053.21        24.97 o                         
   2  10   2          2.80          1.00         2.06 o                         
   3  10   2        104.90        109.14         2.99 o                         
   4  10   2        322.62        312.52         5.93 o                         
   5  10   2          4.14          2.28         2.10 o                         
   6  10   2         20.84         25.28         3.24 o                         
   7  10   2          2.79          3.73         2.65 o                         
   8  10   2         61.50         48.67         4.07 o                         
   9  10   2          0.15         -2.34         3.15 o                         
  10  10   2         11.68         16.04         3.53 o                         
  11  10   2          4.27          5.43         2.98 o                         
 -11  11   2          4.51          2.96         2.90 o                         
 -10  11   2          8.45          5.38         3.15 o                         
  -9  11   2         15.80         17.55         3.96 o                         
  -8  11   2         74.42         73.37         3.88 o                         
  -7  11   2          2.81          4.84         2.80 o                         
  -6  11   2        177.70        176.70         5.33 o                         
  -5  11   2        414.53        426.16         6.68 o                         
  -4  11   2        893.52        987.64         9.79 o                         
  -3  11   2        952.86       1054.68         8.72 o                         
  -2  11   2        992.30       1032.02         8.94 o                         
  -1  11   2       3754.02       4357.34        34.52 o                         
   0  11   2        168.29        187.36        13.14 o                         
   1  11   2          7.59          5.95         4.73 o                         
   2  11   2        404.80        379.39         5.23 o                         
   3  11   2         47.06         57.14         2.68 o                         
   4  11   2         54.21         51.26         2.65 o                         
   5  11   2         49.50         62.94         2.94 o                         
   6  11   2         50.71         38.60         3.35 o                         
   7  11   2         23.32         22.58         3.29 o                         
   8  11   2          0.23         -0.26         3.13 o                         
   9  11   2          0.09          1.28         3.62 o                         
  10  11   2          8.27          9.30         3.45 o                         
  11  11   2          0.20         -0.01         3.22 o                         
 -11  12   2          2.35          5.46         3.19 o                         
 -10  12   2         14.76         19.08         3.86 o                         
  -9  12   2          1.02          1.75         3.69 o                         
  -8  12   2         23.20         18.85         3.09 o                         
  -7  12   2        233.79        200.33         5.62 o                         
  -6  12   2         47.27         46.63         3.60 o                         
  -5  12   2        363.39        365.07         6.83 o                         
  -4  12   2        715.89        757.42         8.97 o                         
  -3  12   2         84.68         89.33         3.17 o                         
  -2  12   2        992.91       1085.44         8.72 o                         
  -1  12   2        444.57        509.34        36.94 o                         
   1  12   2        476.43        501.55        13.17 o                         
   2  12   2          1.32          0.36         2.11 o                         
   3  12   2         85.93         75.44         3.17 o                         
   4  12   2          2.67         -0.04         2.17 o                         
   5  12   2        569.53        575.01         7.75 o                         
   6  12   2         21.67         14.73         2.79 o                         
   7  12   2         77.62         75.21         3.77 o                         
   8  12   2          0.41         -0.89         3.24 o                         
   9  12   2          0.00         -3.86         3.86 o                         
  10  12   2         10.73         16.42         3.98 o                         
  11  12   2          0.01          0.08         3.61 o                         
 -11  13   2          5.52          8.07         3.74 o                         
 -10  13   2          5.32          7.90         4.60 o                         
  -9  13   2          1.09          1.35         3.68 o                         
  -8  13   2         81.80         68.51         3.89 o                         
  -7  13   2          5.08          6.61         2.80 o                         
  -6  13   2          4.13          1.16         2.75 o                         
  -5  13   2        205.94        201.42         5.42 o                         
  -4  13   2        235.34        246.53         5.32 o                         
  -3  13   2         22.76         18.01         2.47 o                         
  -2  13   2       1231.32       1273.61        20.67 o                         
  -1  13   2        253.77        258.33        13.18 o                         
   1  13   2         48.84         42.04         5.20 o                         
   2  13   2       1060.14       1074.79        11.78 o                         
   3  13   2        744.29        743.73         7.88 o                         
   4  13   2          7.29          7.31         2.64 o                         
   5  13   2        196.51        203.05         4.76 o                         
   6  13   2         49.96         39.63         2.93 o                         
   7  13   2        581.29        596.60        12.93 o                         
   8  13   2          3.76          3.24         2.74 o                         
   9  13   2         16.96         15.98         4.19 o                         
  10  13   2          0.95          1.14         3.60 o                         
 -11  14   2          4.54          4.65         3.56 o                         
 -10  14   2          4.81          3.93         4.06 o                         
  -9  14   2         47.32         50.16         4.23 o                         
  -8  14   2         55.63         52.88         3.67 o                         
  -7  14   2          4.65          4.04         2.73 o                         
  -6  14   2         19.38         13.62         3.08 o                         
  -5  14   2          8.64          4.73         2.61 o                         
  -4  14   2         18.64         24.40         2.80 o                         
  -3  14   2         29.16         28.11         3.08 o                         
  -2  14   2          6.67          0.14         3.03 o                         
   0  14   2        173.04        170.76        14.35 o                         
   1  14   2          1.79         -2.63         6.53 o                         
   2  14   2         71.91         86.05         4.21 o                         
   3  14   2          2.02          0.91         2.59 o                         
   4  14   2        846.46        866.28        16.12 o                         
   5  14   2        214.82        180.16         5.88 o                         
   6  14   2         50.67         52.01         4.38 o                         
   7  14   2          0.79          3.46         3.14 o                         
   8  14   2          0.12         -1.12         2.92 o                         
   9  14   2         33.67         38.68         4.27 o                         
  10  14   2          0.40          1.63         3.11 o                         
 -11  15   2          7.87         12.77         4.65 o                         
 -10  15   2          2.16          1.81         3.67 o                         
  -9  15   2         23.08         18.91         4.02 o                         
  -8  15   2         11.11          6.64         3.36 o                         
  -7  15   2          4.70          4.45         2.85 o                         
  -6  15   2          6.67          9.56         2.71 o                         
  -5  15   2        139.07        137.36         5.76 o                         
  -4  15   2         16.02         12.39         2.87 o                         
  -3  15   2          6.53         -0.05         3.18 o                         
  -2  15   2         59.53         72.90         7.50 o                         
  -1  15   2        186.96        219.83        13.55 o                         
   0  15   2          0.82         -4.18         6.94 o                         
   1  15   2          5.51         11.79         7.54 o                         
   2  15   2        534.39        574.97        12.67 o                         
   3  15   2        352.47        332.18         6.76 o                         
   4  15   2         85.90         80.12         3.78 o                         
   5  15   2         11.17         12.77         3.08 o                         
   6  15   2         12.56         21.48         3.98 o                         
   7  15   2        248.52        208.45         8.80 o                         
   8  15   2          6.60          9.15         2.81 o                         
   9  15   2          2.42          3.91         2.82 o                         
  10  15   2          4.36          4.46         3.01 o                         
 -10  16   2          0.23         -1.20         3.79 o                         
  -9  16   2          1.05          3.55         3.72 o                         
  -8  16   2         32.32         37.87         3.84 o                         
  -7  16   2          2.29         -2.84         2.84 o                         
  -6  16   2        563.32        503.68        11.84 o                         
  -5  16   2        126.28        127.80         5.02 o                         
  -4  16   2          0.33         -0.61         2.77 o                         
  -3  16   2          4.24          1.45         3.19 o                         
  -2  16   2         11.53         12.56         5.97 o                         
  -1  16   2         21.13         19.80         8.22 o                         
   0  16   2        141.72        149.78        14.42 o                         
   1  16   2         43.47         34.76         8.76 o                         
   2  16   2         66.64         71.35         6.80 o                         
   3  16   2        962.83        974.86        13.21 o                         
   4  16   2          0.32         -0.48         3.06 o                         
   5  16   2         59.41         64.43         3.93 o                         
   6  16   2         63.64         48.60         3.62 o                         
   7  16   2         22.63         17.89         5.25 o                         
   8  16   2         53.95         53.46         5.79 o                         
   9  16   2         19.01         17.33         3.10 o                         
  10  16   2         28.07         25.80         3.64 o                         
 -10  17   2          5.54         11.38         4.21 o                         
  -9  17   2          1.30         -0.33         2.96 o                         
  -8  17   2          5.21          2.16         3.33 o                         
  -7  17   2         21.94         17.28         3.23 o                         
  -6  17   2          1.53          1.28         2.85 o                         
  -5  17   2         60.76         58.92         4.18 o                         
  -4  17   2        170.84        150.10         5.93 o                         
  -3  17   2         95.23         97.77         4.01 o                         
  -2  17   2        154.20        135.30        12.20 o                         
  -1  17   2        502.17        526.34        21.18 o                         
   0  17   2         40.40         52.14         6.63 o                         
   1  17   2         46.50         42.10         9.36 o                         
   2  17   2        275.53        276.34        15.10 o                         
   3  17   2          0.94         -2.96         3.36 o                         
   4  17   2         84.31         91.74         4.31 o                         
   5  17   2          4.35          5.62         2.90 o                         
   6  17   2          0.21         -2.17         2.72 o                         
   7  17   2         24.24         24.81         6.43 o                         
   8  17   2          0.18          1.63         4.07 o                         
   9  17   2          1.04          4.59         3.78 o                         
 -10  18   2          9.45         10.48         4.08 o                         
  -9  18   2         10.73         10.13         3.22 o                         
  -8  18   2          1.01         -1.69         3.42 o                         
  -7  18   2          9.50          6.52         3.24 o                         
  -6  18   2          1.56          1.66         2.83 o                         
  -5  18   2         10.77          8.17         3.07 o                         
  -4  18   2        190.30        172.35         7.99 o                         
  -3  18   2         11.89         16.49         2.45 o                         
  -2  18   2          1.98         -3.00         8.18 o                         
   2  18   2         36.68         34.02         8.55 o                         
   3  18   2        217.27        196.99         8.00 o                         
   4  18   2         16.15          7.62         3.43 o                         
   5  18   2         43.75         43.32         3.77 o                         
   6  18   2          0.83         -0.27         3.06 o                         
   7  18   2          7.75          6.91         6.06 o                         
   8  18   2         17.57         20.99         8.04 o                         
   9  18   2         35.97         46.33         5.07 o                         
  -9  19   2          1.00          3.55         3.21 o                         
  -8  19   2          0.07         -2.19         4.21 o                         
  -7  19   2          0.15          3.15         3.42 o                         
  -6  19   2         13.61         12.30         3.08 o                         
  -5  19   2          0.28          1.15         3.11 o                         
  -4  19   2         21.59         24.81         4.46 o                         
  -3  19   2         34.23         38.76         3.46 o                         
  -2  19   2        334.63        312.96        14.42 o                         
  -1  19   2        483.94        507.23        26.37 o                         
   0  19   2         32.65         31.19         8.62 o                         
   1  19   2         44.99         49.71        14.01 o                         
   2  19   2          1.64         -4.63         4.63 o                         
   3  19   2        327.36        303.92         9.50 o                         
   4  19   2        130.31        122.95         6.27 o                         
   5  19   2          0.07         -0.79         2.94 o                         
   6  19   2         49.92         43.44         4.19 o                         
   7  19   2         10.39          8.12         5.34 o                         
   8  19   2          1.68         -0.21         5.42 o                         
   9  19   2          0.40          0.57         3.91 o                         
  -9  20   2          0.56         -0.19         3.36 o                         
  -8  20   2          8.04         10.99         4.22 o                         
  -7  20   2          1.71         -2.83         3.23 o                         
  -6  20   2          6.21          3.13         3.82 o                         
  -5  20   2         68.09         60.65         4.94 o                         
  -4  20   2         30.81         20.55         3.52 o                         
  -3  20   2          0.02         -1.72         2.65 o                         
  -2  20   2         51.05         62.67         9.20 o                         
  -1  20   2          0.27         14.88        11.99 o                         
   0  20   2        296.13        267.51        17.32 o                         
   1  20   2         27.69         37.73         6.23 o                         
   2  20   2        907.15        802.18        20.26 o                         
   3  20   2          0.00         -3.79         3.79 o                         
   4  20   2          0.24         -1.30         3.39 o                         
   5  20   2         73.05         80.69         4.93 o                         
   6  20   2          0.07         -0.70         3.47 o                         
   7  20   2          0.19          0.76         3.95 o                         
   8  20   2          1.25          3.07         4.92 o                         
  -8  21   2          0.70          3.52         3.53 o                         
  -7  21   2          0.04         -3.38         3.89 o                         
  -6  21   2          0.09         -4.35         4.37 o                         
  -5  21   2         36.04         35.10         5.01 o                         
  -4  21   2         14.00         10.64         4.12 o                         
  -3  21   2         89.67         75.09         5.07 o                         
  -2  21   2        259.26        243.55        10.29 o                         
  -1  21   2          0.84         -1.47         4.70 o                         
   0  21   2         13.89         12.83         5.05 o                         
   1  21   2        140.60        141.14        11.70 o                         
   2  21   2         29.16         26.10         6.80 o                         
   3  21   2        118.22        117.74         6.67 o                         
   4  21   2          0.04         -3.29         3.91 o                         
   5  21   2         24.23         22.63         3.89 o                         
   6  21   2          1.31         -1.18         3.30 o                         
   7  21   2          4.50          5.05         4.05 o                         
   8  21   2         16.82         18.13         5.58 o                         
  -8  22   2         16.00         16.69         4.55 o                         
  -7  22   2          0.45          1.93         3.79 o                         
  -6  22   2         11.88         17.56         4.91 o                         
  -5  22   2         14.45         14.08         4.91 o                         
  -4  22   2         59.80         66.13         7.31 o                         
  -3  22   2         55.37         47.38         4.65 o                         
  -2  22   2         13.13         11.48         4.87 o                         
  -1  22   2        150.38        146.49         9.24 o                         
   0  22   2          1.18         -1.24         4.64 o                         
   1  22   2        219.54        196.55        11.51 o                         
   2  22   2          0.56         -4.60         4.60 o                         
   3  22   2         64.75         64.84         5.64 o                         
   4  22   2          2.57         -3.61         4.98 o                         
   5  22   2         11.32         14.87         4.43 o                         
   6  22   2         45.23         62.20         5.81 o                         
   7  22   2          0.23          3.73         3.93 o                         
  -7  23   2          2.36          2.53         3.96 o                         
  -6  23   2         27.83         37.57         5.09 o                         
  -5  23   2         17.53         20.59         4.25 o                         
  -4  23   2         36.66         40.20         6.86 o                         
  -3  23   2         11.90         14.12         3.49 o                         
  -2  23   2        169.92        159.63        13.12 o                         
  -1  23   2         24.91         28.42        10.78 o                         
   0  23   2          0.98          1.05         4.31 o                         
   1  23   2         25.94         35.29         6.20 o                         
   2  23   2        117.17        149.33         8.44 o                         
   3  23   2         16.68         22.85         4.77 o                         
   4  23   2         47.42         54.18         7.24 o                         
   5  23   2          1.87         -1.35         4.40 o                         
   6  23   2          0.20         -0.84         4.20 o                         
   7  23   2          2.06         -0.28         4.18 o                         
  -7  24   2          0.01         -4.91         4.91 o                         
  -6  24   2         24.54         31.50         4.88 o                         
  -5  24   2         21.27         26.52         6.59 o                         
  -4  24   2         23.49         28.33         6.66 o                         
  -3  24   2         43.65         48.91         5.04 o                         
  -2  24   2          4.03          8.73         7.82 o                         
  -1  24   2          0.11         -1.41         6.53 o                         
   0  24   2          0.00          0.39         4.57 o                         
   1  24   2         48.30         52.96        10.03 o                         
   2  24   2          3.95         -0.46         6.52 o                         
   3  24   2         31.36         39.80         5.33 o                         
   4  24   2          2.74          1.62         4.16 o                         
   5  24   2         24.37         25.72         4.53 o                         
   6  24   2         36.07         39.34         4.65 o                         
  -6  25   2          4.91          7.72         4.73 o                         
  -5  25   2          8.48         11.20         6.48 o                         
  -4  25   2          0.96          4.53         6.77 o                         
  -3  25   2          3.68          3.05         4.05 o                         
  -2  25   2         22.68         14.76         5.87 o                         
  -1  25   2          7.83         11.61         6.79 o                         
   0  25   2         26.39         28.43         6.05 o                         
   1  25   2          0.24          1.87         8.50 o                         
   2  25   2          1.58         11.84         6.92 o                         
   3  25   2         24.72         26.93         5.11 o                         
   4  25   2          4.15          3.05         3.52 o                         
   5  25   2          7.27         11.46         4.33 o                         
   6  25   2         10.89         13.29         4.52 o                         
  -5  26   2         57.77         69.96         9.43 o                         
  -4  26   2         33.03         29.59         8.33 o                         
  -3  26   2          4.04          7.05         4.11 o                         
  -2  26   2          0.08         -4.25         6.76 o                         
  -1  26   2         10.88         16.03         7.98 o                         
   0  26   2         19.53         15.25        10.27 o                         
   2  26   2          5.66          0.54         4.59 o                         
   3  26   2          1.02          6.14         3.85 o                         
   4  26   2          0.27         -0.45         3.60 o                         
   5  26   2          4.61          7.90         4.23 o                         
  -4  27   2          0.79         10.88         6.93 o                         
  -3  27   2          9.90          8.83         3.78 o                         
  -2  27   2          0.05         -1.96         7.46 o                         
  -1  27   2         20.43         22.11         6.30 o                         
   0  27   2          0.39         -1.80         7.15 o                         
   1  27   2          0.03          1.14         9.77 o                         
   2  27   2          3.93         -0.75         4.12 o                         
   3  27   2          0.39         -0.90         3.76 o                         
   4  27   2          1.03         -0.65         3.74 o                         
  -3  28   2         24.80         26.50         4.23 o                         
  -2  28   2          2.09          2.20         5.77 o                         
  -1  28   2          1.20          0.30         5.56 o                         
   0  28   2          3.54          2.05         5.62 o                         
   1  28   2          7.33          7.27         9.63 o                         
   2  28   2          1.48         -1.76         5.29 o                         
   0  29   2          1.07         -6.98         6.98 o                         
 -12   1   3          0.07         -0.67         2.99 o                         
 -11   1   3          6.97          9.19         2.90 o                         
 -10   1   3          1.59         -0.05         2.56 o                         
  -9   1   3         71.22         86.37         3.67 o                         
  -8   1   3          0.17          2.28         2.61 o                         
  -7   1   3        205.29        210.20         4.23 o                         
  -6   1   3        106.61        106.46         3.38 o                         
  -5   1   3         27.37         16.65         2.15 o                         
  -4   1   3         29.58         28.83         2.16 o                         
  -3   1   3         93.86         84.84         2.31 o                         
  -2   1   3       2549.16       2377.71         8.31 o                         
  -1   1   3        232.48        230.47         2.90 o                         
   0   1   3       1511.78       1374.87         5.04 o                         
   1   1   3        725.15        702.97         6.97 o                         
   2   1   3        787.04        822.74         4.28 o                         
   3   1   3          1.21         -1.07         1.07 o                         
   4   1   3         63.36         81.24         2.21 o                         
   5   1   3          4.14          5.82         1.59 o                         
   6   1   3          0.91          2.99         1.68 o                         
   7   1   3          4.81          1.28         1.88 o                         
   8   1   3         34.46         41.30         2.84 o                         
   9   1   3          0.28         -2.03         2.03 o                         
  10   1   3          7.55          9.76         2.34 o                         
  11   1   3         18.75         17.44         2.91 o                         
 -12   2   3          0.61         -1.02         3.08 o                         
 -11   2   3         28.32         28.02         3.26 o                         
 -10   2   3         26.13         18.24         2.96 o                         
  -9   2   3         38.58         34.59         2.92 o                         
  -8   2   3        136.68        130.40         3.89 o                         
  -7   2   3        114.75        115.68         2.85 o                         
  -6   2   3        211.88        235.57         3.44 o                         
  -5   2   3         36.53         50.93         2.04 o                         
  -4   2   3        670.49        705.58         5.34 o                         
  -3   2   3       1519.76       1525.21         8.92 o                         
  -2   2   3        827.71        833.56         5.50 o                         
  -1   2   3        549.77        505.52         3.66 o                         
   0   2   3          0.88          5.94         1.15 o                         
   1   2   3         12.07         21.35         1.22 o                         
   2   2   3        577.95        607.39         4.94 o                         
   3   2   3        111.22        130.72         2.76 o                         
   4   2   3       2053.38       2179.21        12.56 o                         
   5   2   3        527.47        565.10         5.09 o                         
   6   2   3         31.59         44.41         2.31 o                         
   7   2   3         12.96          9.31         2.08 o                         
   8   2   3        466.33        448.32         7.46 o                         
   9   2   3          3.81          2.79         2.16 o                         
  10   2   3          1.81          3.79         2.56 o                         
  11   2   3          0.75          0.06         2.63 o                         
 -12   3   3          0.72         -0.63         3.11 o                         
 -11   3   3          2.81          0.29         2.96 o                         
 -10   3   3          1.70          0.84         2.36 o                         
  -9   3   3         20.75         22.95         2.30 o                         
  -8   3   3        110.44        110.67         3.16 o                         
  -7   3   3          8.92         19.70         2.16 o                         
  -6   3   3        108.26        118.55         2.82 o                         
  -5   3   3        506.23        557.38         4.64 o                         
  -4   3   3       2184.05       2183.25        11.21 o                         
  -3   3   3        277.44        254.11         3.28 o                         
  -2   3   3        250.62        240.64         3.46 o                         
  -1   3   3        391.20        357.87         2.92 o                         
   0   3   3        119.07        104.94         2.23 o                         
   1   3   3       1626.57       1556.08         6.29 o                         
   2   3   3       1456.36       1378.40         8.02 o                         
   3   3   3        495.07        490.50         5.41 o                         
   4   3   3       1074.00       1144.63        11.00 o                         
   5   3   3        118.77        112.83         2.88 o                         
   6   3   3        162.80        164.84         3.56 o                         
   7   3   3        161.99        168.18         4.16 o                         
   8   3   3        266.66        272.69         6.31 o                         
   9   3   3          7.11          3.97         2.32 o                         
  10   3   3          0.80         -0.88         2.33 o                         
  11   3   3         38.32         42.31         3.60 o                         
 -12   4   3          0.55         -0.33         2.88 o                         
 -11   4   3          0.04          1.15         2.29 o                         
 -10   4   3          0.41          0.24         2.25 o                         
  -9   4   3        183.06        151.98         3.99 o                         
  -8   4   3        152.12        170.66         4.03 o                         
  -7   4   3          0.98          1.98         1.84 o                         
  -6   4   3         11.22         20.37         1.83 o                         
  -5   4   3         78.36         91.59         2.39 o                         
  -4   4   3        609.26        600.56         5.59 o                         
  -3   4   3        751.08        709.63         6.74 o                         
  -2   4   3         23.71         28.90         2.09 o                         
  -1   4   3        776.93        779.95         4.55 o                         
   0   4   3        143.87        165.62         2.89 o                         
   1   4   3        883.46        874.68         5.14 o                         
   2   4   3       1282.32       1358.83         7.18 o                         
   3   4   3        660.90        680.55         6.21 o                         
   4   4   3          7.77         12.94         2.41 o                         
   5   4   3        790.35        829.76        10.98 o                         
   6   4   3          6.59          9.52         2.51 o                         
   7   4   3          0.01          2.44         2.49 o                         
   8   4   3        726.41        715.35        16.22 o                         
   9   4   3          8.37          5.59         2.69 o                         
  10   4   3         26.88         22.34         2.84 o                         
  11   4   3         38.78         45.08         3.58 o                         
 -12   5   3          0.91          1.12         2.49 o                         
 -11   5   3          0.55          1.85         2.53 o                         
 -10   5   3         75.19         65.36         3.38 o                         
  -9   5   3          1.27          4.53         2.17 o                         
  -8   5   3         63.23         68.73         2.85 o                         
  -7   5   3         81.77         80.00         2.81 o                         
  -6   5   3        452.95        469.48         5.37 o                         
  -5   5   3       1451.58       1469.74         9.03 o                         
  -4   5   3         22.18         48.04         2.74 o                         
  -3   5   3        319.24        295.05         5.07 o                         
  -2   5   3        749.58        732.23         5.63 o                         
  -1   5   3       1346.67       1319.38        11.34 o                         
   0   5   3       6256.26       6192.53        33.56 o                         
   1   5   3       1147.10       1213.44         8.10 o                         
   2   5   3        747.14        834.08         6.40 o                         
   3   5   3       2191.33       2310.90        11.11 o                         
   4   5   3          1.77         10.89         2.27 o                         
   5   5   3         67.49         79.30         3.67 o                         
   6   5   3         96.57         96.95         2.90 o                         
   7   5   3        167.09        170.18         4.55 o                         
   8   5   3         18.11         23.05         2.98 o                         
   9   5   3          8.65          6.81         2.60 o                         
  10   5   3          2.18          4.24         2.76 o                         
  11   5   3          2.61          1.15         2.79 o                         
 -12   6   3          0.45         -0.62         2.73 o                         
 -11   6   3         53.15         62.73         3.66 o                         
 -10   6   3          1.22          2.48         2.30 o                         
  -9   6   3        168.32        177.83         4.55 o                         
  -8   6   3        190.10        163.94         3.94 o                         
  -7   6   3         54.72         57.16         2.94 o                         
  -6   6   3        267.63        256.05         4.19 o                         
  -5   6   3       1879.66       1855.37        11.08 o                         
  -4   6   3       2170.67       2284.79        19.76 o                         
  -3   6   3         27.75         31.26         2.64 o                         
  -2   6   3        732.75        785.06         5.29 o                         
  -1   6   3         66.63         55.94         1.95 o                         
   0   6   3        239.19        241.29         6.11 o                         
   1   6   3        388.41        414.97         5.44 o                         
   2   6   3        186.71        188.89         4.00 o                         
   4   6   3        425.92        475.75         6.10 o                         
   5   6   3          1.77          3.37         2.56 o                         
   6   6   3          8.83         12.35         2.33 o                         
   7   6   3         54.72         48.34         2.76 o                         
   8   6   3         11.25         12.15         2.04 o                         
   9   6   3         55.80         48.89         3.46 o                         
  10   6   3          0.03          0.21         3.46 o                         
  11   6   3          0.15         -2.33         2.97 o                         
 -12   7   3         31.15         24.62         3.30 o                         
 -11   7   3          6.07          2.77         3.08 o                         
 -10   7   3         34.24         37.95         3.09 o                         
  -9   7   3         28.47         28.74         2.59 o                         
  -8   7   3         67.43         69.62         3.35 o                         
  -7   7   3          5.76         14.95         2.18 o                         
  -6   7   3        166.05        171.35         4.19 o                         
  -5   7   3       2559.43       2713.47        15.01 o                         
  -4   7   3       2418.54       2465.07        14.32 o                         
  -3   7   3        259.60        260.92         4.03 o                         
  -2   7   3        163.41        179.00         2.81 o                         
  -1   7   3        967.48        936.86         9.12 o                         
   0   7   3       4318.76       4323.04        27.01 o                         
   1   7   3        865.13        843.32         9.91 o                         
   2   7   3       1120.74       1220.73         9.30 o                         
   3   7   3       1565.46       1732.69        10.91 o                         
   4   7   3        220.09        260.67         4.94 o                         
   5   7   3         14.47         15.38         2.01 o                         
   6   7   3         13.86         16.52         3.53 o                         
   7   7   3         55.25         58.50         3.36 o                         
   8   7   3          0.55          1.21         2.20 o                         
   9   7   3         15.67         16.12         2.71 o                         
  10   7   3          0.25         -0.69         3.14 o                         
  11   7   3          5.59          5.11         3.55 o                         
 -12   8   3          1.92          5.11         3.12 o                         
 -11   8   3          9.43          9.40         3.09 o                         
 -10   8   3          8.34         11.09         2.83 o                         
  -9   8   3          3.23          0.72         2.66 o                         
  -8   8   3        120.87        111.44         3.98 o                         
  -7   8   3        193.23        184.75         5.22 o                         
  -6   8   3          3.56          5.30         2.43 o                         
  -5   8   3          0.07          9.30         3.83 o                         
  -4   8   3        307.55        322.89         6.46 o                         
  -3   8   3        759.23        781.94         7.94 o                         
  -2   8   3          3.19          0.49         2.08 o                         
  -1   8   3         18.17         23.28         5.62 o                         
   0   8   3         19.54          5.40         2.92 o                         
   1   8   3        576.17        561.10         9.34 o                         
   2   8   3         11.45          9.70         3.10 o                         
   3   8   3         94.17         87.20         3.32 o                         
   4   8   3         69.90         71.69         3.28 o                         
   5   8   3        357.15        348.03         6.79 o                         
   6   8   3        153.32        159.60         6.25 o                         
   7   8   3         66.24         72.51         3.66 o                         
   8   8   3          0.44         -1.78         2.54 o                         
   9   8   3         11.97         10.57         2.79 o                         
  10   8   3         43.01         47.41         6.83 o                         
  11   8   3          0.17          1.75         4.13 o                         
 -12   9   3          0.01          3.88         3.44 o                         
 -11   9   3         22.83         20.50         3.43 o                         
 -10   9   3         18.33         16.46         3.19 o                         
  -9   9   3         57.01         67.95         4.05 o                         
  -8   9   3         23.27         28.53         3.37 o                         
  -7   9   3        222.36        197.18         5.34 o                         
  -6   9   3         36.66         48.24         3.25 o                         
  -5   9   3        192.54        190.69         5.70 o                         
  -4   9   3          0.01         -0.52         2.41 o                         
  -3   9   3          1.18          4.85         2.23 o                         
  -2   9   3          5.39          7.46         2.53 o                         
  -1   9   3        830.19        931.10        20.12 o                         
   0   9   3        356.70        362.98         6.65 o                         
   1   9   3         18.55         19.35         2.50 o                         
   2   9   3         88.26        103.94         3.07 o                         
   3   9   3         20.50         19.47         2.58 o                         
   4   9   3         26.36         23.93         2.71 o                         
   5   9   3        162.02        175.87         5.04 o                         
   6   9   3         69.54         75.26         3.64 o                         
   7   9   3        232.90        220.18         5.58 o                         
   8   9   3          0.95          2.24         3.00 o                         
   9   9   3          9.39          9.26         2.95 o                         
  10   9   3         20.38         25.88         3.01 o                         
  11   9   3          1.47          3.85         2.39 o                         
 -11  10   3          1.20          1.38         2.92 o                         
 -10  10   3          7.48         11.94         3.15 o                         
  -9  10   3         83.12         92.35         4.40 o                         
  -8  10   3         23.89         24.15         3.20 o                         
  -7  10   3         96.58         90.99         4.20 o                         
  -6  10   3         12.08         11.01         3.28 o                         
  -5  10   3        309.71        298.54         6.36 o                         
  -4  10   3         29.72         35.86         2.92 o                         
  -3  10   3        178.34        181.11         4.41 o                         
  -2  10   3        300.99        308.50         6.31 o                         
  -1  10   3        523.31        568.38        22.61 o                         
   0  10   3         36.62         49.99         3.31 o                         
   1  10   3       1671.70       1784.15        15.02 o                         
   2  10   3        191.35        221.25         4.20 o                         
   3  10   3        124.89        136.87         3.60 o                         
   4  10   3         32.84         34.82         2.92 o                         
   5  10   3        190.90        217.24         5.32 o                         
   6  10   3        446.63        472.20         7.97 o                         
   7  10   3         33.88         31.54         4.00 o                         
   8  10   3         54.50         62.46         4.40 o                         
   9  10   3         14.57         14.74         3.36 o                         
  10  10   3          1.06          2.82         2.62 o                         
  11  10   3          3.09          1.95         2.74 o                         
 -11  11   3          5.81          2.02         2.90 o                         
 -10  11   3          6.89          7.80         3.22 o                         
  -9  11   3          4.66          7.13         3.45 o                         
  -8  11   3         43.70         45.17         3.45 o                         
  -7  11   3         25.93         30.16         3.62 o                         
  -6  11   3        362.04        379.98         7.43 o                         
  -5  11   3         19.31         17.57         3.10 o                         
  -4  11   3        693.50        728.16         8.09 o                         
  -3  11   3        131.84        155.26         4.33 o                         
  -2  11   3         33.18         43.95         3.44 o                         
  -1  11   3        172.43        173.22         6.24 o                         
   0  11   3        879.26        937.56        30.88 o                         
   1  11   3         24.38         15.11         3.37 o                         
   2  11   3        133.18        154.08         4.16 o                         
   3  11   3         54.35         57.35         3.08 o                         
   4  11   3        290.76        311.70         6.35 o                         
   5  11   3        383.84        387.30         7.77 o                         
   6  11   3          0.02         -2.91         2.91 o                         
   7  11   3         96.97         80.95         3.36 o                         
   8  11   3         17.55         18.93         3.34 o                         
   9  11   3          9.91         10.24         3.71 o                         
  10  11   3          4.89          4.94         3.02 o                         
 -11  12   3         12.80         18.08         3.38 o                         
 -10  12   3          1.07         -0.02         3.18 o                         
  -9  12   3          4.66          6.99         3.45 o                         
  -8  12   3          0.58          0.62         2.85 o                         
  -7  12   3          2.24          2.30         3.06 o                         
  -6  12   3          1.67          4.07         3.10 o                         
  -5  12   3          2.96          4.84         2.64 o                         
  -4  12   3         58.74         54.26         3.59 o                         
  -3  12   3         13.13          8.31         2.85 o                         
  -2  12   3         83.68         92.01         4.74 o                         
  -1  12   3        113.59        138.35         6.70 o                         
   1  12   3        138.83        152.81         5.64 o                         
   2  12   3        149.21        171.65         4.36 o                         
   3  12   3         11.42         12.27         2.11 o                         
   4  12   3         17.59         16.36         3.17 o                         
   5  12   3        276.76        281.74         7.27 o                         
   6  12   3        234.25        213.83         7.13 o                         
   7  12   3          0.01         -0.35         2.13 o                         
   8  12   3        118.05        135.18         5.46 o                         
   9  12   3          4.73          8.35         3.53 o                         
  10  12   3          9.84          7.61         3.42 o                         
 -11  13   3          0.17          1.86         3.38 o                         
 -10  13   3          0.01         -0.93         3.72 o                         
  -9  13   3          6.52          6.60         3.73 o                         
  -8  13   3        101.27         94.86         4.75 o                         
  -7  13   3         22.47         20.11         2.92 o                         
  -6  13   3        106.65        106.92         4.60 o                         
  -5  13   3          0.43          2.67         2.97 o                         
  -4  13   3         58.75         59.98         3.80 o                         
  -3  13   3        437.35        433.54         5.90 o                         
  -2  13   3        285.20        239.23         7.60 o                         
  -1  13   3        305.64        310.92         9.82 o                         
   1  13   3        206.86        201.48         8.90 o                         
   2  13   3         47.20         49.12         3.34 o                         
   3  13   3         63.09         65.86         3.35 o                         
   4  13   3          5.66          6.91         3.60 o                         
   5  13   3        150.34        159.10         5.23 o                         
   6  13   3          8.96         14.58         4.29 o                         
   7  13   3          1.13          1.50         3.25 o                         
   8  13   3         18.86         17.49         3.06 o                         
   9  13   3          0.98          1.51         2.66 o                         
  10  13   3          2.13          2.76         3.96 o                         
 -11  14   3          3.12          1.83         3.54 o                         
 -10  14   3          8.42          7.99         4.89 o                         
  -9  14   3         15.22         20.22         3.88 o                         
  -8  14   3        125.57        116.52         5.55 o                         
  -7  14   3         26.26         33.27         3.23 o                         
  -6  14   3          0.85          1.75         3.30 o                         
  -5  14   3         57.68         60.77         4.20 o                         
  -4  14   3         21.98         17.63         2.71 o                         
  -3  14   3        186.83        155.35         4.23 o                         
  -2  14   3        210.37        236.72         9.53 o                         
  -1  14   3          4.28         -1.72         3.83 o                         
   0  14   3         82.78         85.76        13.81 o                         
   1  14   3         43.46         37.46         6.28 o                         
   2  14   3         43.41         38.43         3.82 o                         
   3  14   3          4.54          3.79         2.43 o                         
   4  14   3          0.35          0.87         2.48 o                         
   5  14   3          0.56         -2.73         2.73 o                         
   6  14   3         11.67         17.34         3.69 o                         
   7  14   3         21.52         17.87         5.76 o                         
   8  14   3          1.92         -0.57         3.61 o                         
   9  14   3          0.02          1.41         2.45 o                         
  10  14   3          1.02          3.50         2.94 o                         
 -10  15   3         19.43         20.83         4.31 o                         
  -9  15   3          0.29          0.29         3.68 o                         
  -8  15   3         11.05         11.27         3.47 o                         
  -7  15   3         97.12         85.05         4.59 o                         
  -6  15   3          5.28          5.63         3.24 o                         
  -5  15   3        197.47        197.71         5.50 o                         
  -4  15   3         20.20         20.14         2.77 o                         
  -3  15   3        138.44        128.29         9.77 o                         
  -2  15   3         25.61         40.53         8.34 o                         
  -1  15   3        191.25        184.51         8.74 o                         
   0  15   3          0.40          0.65         3.70 o                         
   1  15   3         39.71         53.68        12.93 o                         
   2  15   3         81.26         76.42         4.71 o                         
   3  15   3        105.51        115.45         4.21 o                         
   4  15   3         14.47         12.99         2.89 o                         
   5  15   3         55.23         55.26         4.30 o                         
   6  15   3         26.58         26.07         4.19 o                         
   7  15   3          0.07          3.32         4.63 o                         
   8  15   3          0.60          3.09         3.65 o                         
   9  15   3          2.82          1.24         4.12 o                         
 -10  16   3          1.56          2.37         4.29 o                         
  -9  16   3          0.15          2.04         4.25 o                         
  -8  16   3         27.28         23.61         3.99 o                         
  -7  16   3          1.12          3.42         3.21 o                         
  -6  16   3         17.10         20.37         2.97 o                         
  -5  16   3        117.77        109.54         4.86 o                         
  -4  16   3        303.78        297.27         6.86 o                         
  -3  16   3        259.54        245.26        12.82 o                         
  -2  16   3        117.53        111.68        11.03 o                         
  -1  16   3          4.95          9.29         6.13 o                         
   0  16   3        468.10        466.61        14.79 o                         
   2  16   3         95.36        100.42         5.19 o                         
   3  16   3        136.31        132.71         5.28 o                         
   4  16   3          9.30          6.34         2.73 o                         
   5  16   3        451.74        398.26        11.07 o                         
   6  16   3          5.22          5.22         3.68 o                         
   7  16   3         22.28         24.94         5.24 o                         
   8  16   3          0.23         -0.11         3.54 o                         
   9  16   3          3.52         -1.02         5.44 o                         
 -10  17   3          5.96          5.77         4.75 o                         
  -9  17   3          3.82          4.10         4.02 o                         
  -8  17   3          0.47         -1.18         2.86 o                         
  -7  17   3         52.61         49.09         3.53 o                         
  -6  17   3          1.77          1.45         2.70 o                         
  -5  17   3         24.96         26.73         3.27 o                         
  -4  17   3          1.49          3.46         2.90 o                         
  -3  17   3        108.19         94.70         9.58 o                         
  -2  17   3         22.28         26.07        11.92 o                         
  -1  17   3        273.93        293.33        10.66 o                         
   0  17   3         52.94         44.55         8.69 o                         
   1  17   3         75.54         80.57        12.93 o                         
   2  17   3         46.43         29.83         8.75 o                         
   3  17   3        502.66        500.41         9.18 o                         
   4  17   3        123.90        131.06         4.94 o                         
   5  17   3         13.03         12.46         3.28 o                         
   6  17   3          4.48          2.32         4.12 o                         
   7  17   3          4.33          3.46         5.73 o                         
   8  17   3         20.99         22.89         4.32 o                         
   9  17   3          1.61          0.78         4.17 o                         
  -9  18   3          5.85          2.09         3.27 o                         
  -8  18   3         10.03         11.61         3.44 o                         
  -7  18   3         19.01         18.15         3.08 o                         
  -6  18   3         44.84         40.34         3.67 o                         
  -5  18   3          7.27          6.32         2.81 o                         
  -4  18   3        102.27         97.22         4.55 o                         
  -2  18   3          9.30          9.84         4.02 o                         
  -1  18   3         17.60         14.48         6.84 o                         
   0  18   3         89.07         84.15         8.70 o                         
   1  18   3        370.41        397.47        17.89 o                         
   2  18   3         20.95         17.67         4.95 o                         
   3  18   3          4.04         -1.65         3.08 o                         
   4  18   3         69.92         65.34         3.87 o                         
   5  18   3          7.84          6.69         3.14 o                         
   6  18   3          6.53          8.74         4.16 o                         
   7  18   3         20.95         27.69         5.73 o                         
   8  18   3          5.02          1.63         3.84 o                         
   9  18   3         23.76         29.17         5.02 o                         
  -9  19   3          8.95         10.78         3.71 o                         
  -8  19   3          3.03          3.24         3.46 o                         
  -7  19   3          4.15          3.67         3.49 o                         
  -6  19   3         41.14         45.64         3.86 o                         
  -5  19   3          5.03          3.46         3.14 o                         
  -4  19   3         11.17          9.39         2.82 o                         
  -3  19   3        156.10        122.49        12.11 o                         
  -2  19   3          2.72          4.71         3.68 o                         
  -1  19   3         68.57         66.49        10.04 o                         
   0  19   3         87.13         77.07         9.67 o                         
   1  19   3         98.17         93.33         7.81 o                         
   2  19   3         13.66         14.02         7.78 o                         
   3  19   3         21.06         31.22         4.19 o                         
   4  19   3          3.56          1.74         3.36 o                         
   5  19   3          4.67          2.50         2.94 o                         
   6  19   3          0.02         -1.22         3.91 o                         
   7  19   3          2.30          2.48         4.81 o                         
   8  19   3          5.41          1.90         4.84 o                         
  -9  20   3          0.65         -0.07         4.10 o                         
  -8  20   3          2.62          6.35         3.49 o                         
  -7  20   3         11.29          9.46         3.87 o                         
  -6  20   3         12.70         11.10         3.95 o                         
  -5  20   3          9.78         12.65         3.54 o                         
  -4  20   3          3.43         -1.58         4.42 o                         
  -3  20   3         31.09         33.35         5.01 o                         
  -2  20   3         40.46         31.41         5.05 o                         
  -1  20   3        327.86        348.13        17.79 o                         
   0  20   3          8.71         15.08         6.36 o                         
   1  20   3         38.68         40.20         5.30 o                         
   2  20   3         56.75         64.69         7.59 o                         
   3  20   3          0.33          6.08         3.80 o                         
   4  20   3        143.20        149.58         8.93 o                         
   5  20   3          4.13          7.10         3.52 o                         
   6  20   3         11.67         13.38         4.57 o                         
   7  20   3          1.40          1.22         3.70 o                         
   8  20   3         15.72         26.07         7.01 o                         
  -8  21   3          7.09         10.62         4.20 o                         
  -7  21   3          9.38         11.14         3.68 o                         
  -6  21   3         10.45          6.56         3.92 o                         
  -5  21   3          4.66          2.09         3.52 o                         
  -4  21   3         28.26         28.33         6.15 o                         
  -3  21   3          1.30          0.96         4.08 o                         
  -2  21   3         64.75         50.72         4.67 o                         
  -1  21   3         13.84          8.26         6.44 o                         
   0  21   3         21.99         22.85         5.48 o                         
   1  21   3         87.44        100.80         8.51 o                         
   2  21   3        109.11        103.20        10.31 o                         
   3  21   3         31.69         34.29         5.11 o                         
   4  21   3         42.24         45.76         6.60 o                         
   5  21   3         18.53         17.90         3.81 o                         
   6  21   3         24.00         32.13         4.24 o                         
   7  21   3          2.84          1.31         4.07 o                         
  -8  22   3          3.43          4.53         4.29 o                         
  -7  22   3         11.59         10.25         4.12 o                         
  -6  22   3          7.50          9.31         4.29 o                         
  -5  22   3          3.61          7.06         3.38 o                         
  -4  22   3          7.75          9.86         4.93 o                         
  -3  22   3          9.88         11.34         5.99 o                         
  -2  22   3          1.39          3.38         3.02 o                         
  -1  22   3         81.82         78.89         9.01 o                         
   0  22   3        133.87        147.97        24.39 o                         
   1  22   3         71.03         66.54         8.93 o                         
   2  22   3         30.45         32.66         7.03 o                         
   3  22   3          2.35         -0.09         4.04 o                         
   4  22   3          7.72          8.85         4.89 o                         
   5  22   3          3.59          1.49         3.33 o                         
   6  22   3          2.88          5.74         3.81 o                         
   7  22   3          1.94          1.46         4.42 o                         
  -7  23   3          0.00         -2.50         3.89 o                         
  -6  23   3         19.60         29.50         4.68 o                         
  -5  23   3          2.70          3.28         4.53 o                         
  -4  23   3          8.24         12.04         6.78 o                         
  -3  23   3         14.48         11.25         5.71 o                         
  -2  23   3         56.82         50.02         5.00 o                         
  -1  23   3          5.79          0.79         6.60 o                         
   0  23   3          6.16         12.86        10.30 o                         
   1  23   3          1.73          2.69         7.33 o                         
   2  23   3          2.46          1.47         5.52 o                         
   3  23   3         66.11         69.08         6.27 o                         
   4  23   3         29.09         36.62         5.96 o                         
   5  23   3         29.71         32.43         4.52 o                         
   6  23   3          0.88          3.21         3.92 o                         
  -7  24   3          2.70          3.01         3.89 o                         
  -6  24   3          1.72          4.15         3.52 o                         
  -5  24   3         30.43         46.54         7.11 o                         
  -4  24   3         51.81         57.68        10.86 o                         
  -3  24   3          1.52          2.89         9.35 o                         
  -2  24   3         30.10         38.20         5.30 o                         
  -1  24   3          9.01         12.21         6.49 o                         
   0  24   3         12.25         15.09        11.72 o                         
   1  24   3         10.97         20.24         9.05 o                         
   2  24   3         24.96         25.59         6.85 o                         
   3  24   3          0.40         -0.46         4.17 o                         
   4  24   3          0.01          3.05         4.53 o                         
   5  24   3         26.21         24.69         4.78 o                         
   6  24   3          6.16          6.15         4.44 o                         
  -6  25   3          8.02          6.34         3.93 o                         
  -5  25   3          0.11         -4.53         4.53 o                         
  -4  25   3         11.80         16.70        13.61 o                         
  -3  25   3         19.99         22.24        10.44 o                         
  -2  25   3          0.00         -3.16         3.87 o                         
  -1  25   3          5.59          6.79         8.19 o                         
   0  25   3          4.18          2.51         6.46 o                         
   1  25   3         28.53         26.18         6.09 o                         
   2  25   3          0.68          0.53         5.23 o                         
   3  25   3          0.57         -3.31         3.59 o                         
   4  25   3          0.36         -2.70         3.96 o                         
   5  25   3         17.76         17.94         5.20 o                         
  -5  26   3         14.29         15.39         5.69 o                         
  -4  26   3          1.12          6.00         5.68 o                         
  -3  26   3          7.67         10.20         5.77 o                         
  -2  26   3         49.79         51.13         5.12 o                         
  -1  26   3          1.78          3.13         5.72 o                         
   0  26   3          5.26         12.33         7.00 o                         
   1  26   3          7.15          8.32         7.49 o                         
   2  26   3          0.03         -1.51         5.27 o                         
   3  26   3          9.61         14.84         3.81 o                         
   4  26   3          1.70          2.51         4.21 o                         
  -4  27   3          1.77          1.99         5.48 o                         
  -3  27   3         38.63         40.47         6.59 o                         
  -2  27   3          0.00         -3.19         3.78 o                         
  -1  27   3          1.44          1.17         5.02 o                         
   0  27   3         32.36         42.37         5.96 o                         
   1  27   3          0.79          0.77         5.70 o                         
   2  27   3          0.36          0.07         4.32 o                         
   3  27   3          4.59          6.47         3.75 o                         
  -2  28   3          0.00          4.53         4.68 o                         
  -1  28   3         22.28         18.29         5.97 o                         
   0  28   3         14.98         24.75         6.22 o                         
   1  28   3         16.97         16.00         6.84 o                         
 -12   0   4         10.08          7.97         4.76 o                         
 -11   0   4          0.13         -1.37         4.49 o                         
 -10   0   4         30.64         24.74         4.35 o                         
  -9   0   4         53.66         62.32         5.26 o                         
  -8   0   4        108.68        111.35         5.63 o                         
  -7   0   4        328.24        351.68         8.07 o                         
  -6   0   4         38.78         38.47         4.72 o                         
  -5   0   4        594.64        558.90        10.82 o                         
  -4   0   4        209.83        253.60         6.43 o                         
  -3   0   4        568.14        562.59         8.37 o                         
  -2   0   4       2129.68       2048.16        13.46 o                         
  -1   0   4        102.59        123.61         3.13 o                         
   0   0   4       3682.42       3776.16        17.65 o                         
   1   0   4         13.46         12.16         2.00 o                         
   2   0   4        849.87        814.66         6.08 o                         
   3   0   4         19.15         18.16         1.47 o                         
   4   0   4        928.10        929.71        11.52 o                         
   5   0   4        260.65        253.74         4.41 o                         
   6   0   4        325.88        339.29         7.17 o                         
   7   0   4        479.25        511.21        11.88 o                         
   8   0   4          5.88         14.36         3.05 o                         
   9   0   4        261.39        265.68         7.31 o                         
  10   0   4         10.06         14.30         3.48 o                         
  11   0   4          3.08          0.11         3.26 o                         
 -12   1   4          3.16          5.51         3.26 o                         
 -11   1   4          2.51         -0.02         3.01 o                         
 -10   1   4          6.32          3.03         2.82 o                         
  -9   1   4          9.66         10.73         2.70 o                         
  -8   1   4         57.71         58.11         3.12 o                         
  -7   1   4         47.90         45.07         2.82 o                         
  -6   1   4        139.64        141.48         3.87 o                         
  -5   1   4         46.40         38.30         2.75 o                         
  -4   1   4        445.26        440.90         5.12 o                         
  -3   1   4        728.94        762.92         5.01 o                         
  -2   1   4         44.55         58.68         1.63 o                         
  -1   1   4       4823.30       4771.25        16.08 o                         
   0   1   4        173.07        170.46         2.19 o                         
   1   1   4          4.52          4.66         1.40 o                         
   2   1   4        479.52        519.16         5.05 o                         
   3   1   4        121.87        119.39         2.29 o                         
   4   1   4         13.92         16.03         1.53 o                         
   5   1   4         71.72         79.71         2.40 o                         
   6   1   4         27.98         31.31         1.83 o                         
   7   1   4        104.29         95.58         2.81 o                         
   8   1   4        391.86        413.49         5.89 o                         
   9   1   4          1.60          6.49         2.05 o                         
  10   1   4          0.77          1.17         2.22 o                         
  11   1   4          0.29         -2.00         2.32 o                         
 -12   2   4          7.92          8.83         3.36 o                         
 -11   2   4          0.00         -1.72         3.15 o                         
 -10   2   4          2.23          2.74         2.79 o                         
  -9   2   4         13.22         13.09         2.63 o                         
  -8   2   4        153.99        134.98         3.83 o                         
  -7   2   4         78.07         71.89         3.36 o                         
  -6   2   4         30.66         28.33         2.35 o                         
  -5   2   4        516.82        500.30         5.87 o                         
  -4   2   4         30.99         35.46         1.74 o                         
  -3   2   4        271.24        278.88         3.20 o                         
  -2   2   4          1.73          3.30         1.01 o                         
  -1   2   4         12.02         17.17         1.62 o                         
   0   2   4       3460.42       3524.50        11.93 o                         
   1   2   4        288.71        331.43         3.32 o                         
   2   2   4        639.99        689.22         5.99 o                         
   3   2   4        360.44        333.65         3.77 o                         
   4   2   4         59.20         61.99         2.12 o                         
   5   2   4        103.96        103.50         3.24 o                         
   6   2   4         21.54         25.72         1.80 o                         
   7   2   4          4.59          2.48         1.73 o                         
   8   2   4         26.63         26.03         2.31 o                         
   9   2   4          8.65          7.32         2.26 o                         
  10   2   4          0.00         -0.91         2.36 o                         
  11   2   4          0.37          0.27         2.52 o                         
 -12   3   4          2.04          0.42         3.08 o                         
 -11   3   4          1.65         -0.56         2.97 o                         
 -10   3   4          0.77         -0.78         2.56 o                         
  -9   3   4         63.63         67.39         3.68 o                         
  -8   3   4         54.38         66.80         3.52 o                         
  -7   3   4          1.01          2.12         2.36 o                         
  -6   3   4          0.20          5.09         2.29 o                         
  -5   3   4          1.44          3.63         1.34 o                         
  -4   3   4         69.68         95.15         2.10 o                         
  -3   3   4         45.57         43.43         2.07 o                         
  -2   3   4          8.79          7.48         1.63 o                         
  -1   3   4        649.97        670.35         4.10 o                         
   0   3   4        132.70        147.68         2.56 o                         
   1   3   4        479.87        450.06         3.38 o                         
   2   3   4        250.20        238.79         3.08 o                         
   3   3   4        154.96        140.99         2.75 o                         
   4   3   4         78.46         78.64         2.47 o                         
   5   3   4        171.68        183.03         3.34 o                         
   6   3   4          7.32          5.32         1.71 o                         
   7   3   4         56.46         58.65         2.72 o                         
   8   3   4         14.12         16.83         2.32 o                         
   9   3   4          9.34         11.86         2.44 o                         
  10   3   4          9.58         10.49         2.66 o                         
  11   3   4          0.01         -1.55         2.74 o                         
 -12   4   4          2.47          6.62         3.68 o                         
 -11   4   4          5.74          7.26         3.28 o                         
 -10   4   4         18.34         19.50         2.96 o                         
  -9   4   4          2.53          5.51         2.14 o                         
  -8   4   4         22.81         18.97         2.35 o                         
  -7   4   4          7.58         14.02         2.10 o                         
  -6   4   4        115.08        108.70         2.55 o                         
  -5   4   4         52.56         51.74         2.10 o                         
  -4   4   4       1088.87       1141.54         8.28 o                         
  -3   4   4         47.63         62.23         2.53 o                         
  -2   4   4          0.84         -1.19         1.53 o                         
  -1   4   4        196.63        206.23         2.64 o                         
   0   4   4        752.44        770.20         6.40 o                         
   1   4   4         61.64         46.73         1.59 o                         
   2   4   4        578.53        631.81         4.62 o                         
   3   4   4        565.54        610.38         5.54 o                         
   4   4   4         17.39         17.85         2.18 o                         
   5   4   4          5.57          6.31         2.53 o                         
   6   4   4         10.89         14.80         2.88 o                         
   7   4   4        119.39        114.95         4.86 o                         
   8   4   4          1.67          1.34         2.49 o                         
   9   4   4         11.70         11.67         2.61 o                         
  10   4   4          1.52          2.51         2.49 o                         
  11   4   4          7.38         10.41         2.99 o                         
 -12   5   4          1.58          2.27         3.57 o                         
 -11   5   4         15.56         18.33         3.29 o                         
 -10   5   4         24.47         27.03         2.57 o                         
  -9   5   4        107.90        129.44         3.54 o                         
  -8   5   4          0.13          0.06         1.95 o                         
  -7   5   4         71.84         74.77         2.48 o                         
  -6   5   4         90.87         88.11         2.39 o                         
  -5   5   4        120.63        112.48         3.28 o                         
  -4   5   4          1.09         12.31         2.07 o                         
  -3   5   4          6.05          6.76         2.20 o                         
  -2   5   4        171.54        167.99         3.56 o                         
  -1   5   4         23.57         30.05         2.16 o                         
   0   5   4       2725.79       2692.68        15.49 o                         
   1   5   4        306.07        353.82         4.54 o                         
   2   5   4        109.84        132.86         2.60 o                         
   3   5   4        116.15        111.86         2.54 o                         
   4   5   4        303.71        297.82         4.91 o                         
   5   5   4         22.52         20.74         2.77 o                         
   6   5   4         64.73         70.25         3.65 o                         
   7   5   4        259.50        258.69         5.92 o                         
   8   5   4         78.25         73.60         5.25 o                         
   9   5   4         11.42         11.04         3.16 o                         
  10   5   4          0.00          3.51         2.48 o                         
  11   5   4          0.11          0.48         2.85 o                         
 -12   6   4          4.52          7.41         3.50 o                         
 -11   6   4         26.04         28.53         2.93 o                         
 -10   6   4         18.87         14.19         2.42 o                         
  -9   6   4          7.52          6.72         2.20 o                         
  -8   6   4          4.80          4.41         2.01 o                         
  -7   6   4        207.67        190.56         3.72 o                         
  -6   6   4        990.00        990.70         7.21 o                         
  -5   6   4         70.43         73.73         2.81 o                         
  -4   6   4         15.80         10.68         2.71 o                         
  -3   6   4        332.68        376.76         5.86 o                         
  -2   6   4        930.40        923.87         8.57 o                         
  -1   6   4        493.47        506.52         4.51 o                         
   0   6   4        442.92        444.74         5.98 o                         
   1   6   4        406.74        406.28         6.69 o                         
   2   6   4          1.03          0.14         1.92 o                         
   3   6   4         20.05         14.06         2.44 o                         
   4   6   4        197.17        209.49         4.44 o                         
   5   6   4        240.41        241.04         5.37 o                         
   6   6   4         54.49         51.84         3.87 o                         
   7   6   4          6.62         12.94         3.14 o                         
   8   6   4         44.69         49.21         3.92 o                         
   9   6   4          2.84          3.33         3.15 o                         
  10   6   4          0.89         -0.63         3.43 o                         
  11   6   4          3.20          5.23         4.29 o                         
 -12   7   4          0.02         -1.50         2.51 o                         
 -11   7   4          3.05          5.65         2.58 o                         
 -10   7   4         11.54         13.79         2.90 o                         
  -9   7   4         26.62         23.91         2.44 o                         
  -8   7   4         21.28         24.37         2.44 o                         
  -7   7   4          0.82          1.50         2.10 o                         
  -6   7   4        517.79        486.71         6.14 o                         
  -5   7   4        342.01        337.33         6.28 o                         
  -4   7   4         69.24         57.23         3.39 o                         
  -3   7   4        100.84        100.24         3.76 o                         
  -2   7   4        172.06        192.73         2.40 o                         
  -1   7   4       1324.74       1336.17         7.74 o                         
   0   7   4        551.45        559.04         7.29 o                         
   1   7   4         90.17        106.96         4.65 o                         
   2   7   4         75.89         78.09         3.12 o                         
   3   7   4          5.90         12.23         2.42 o                         
   4   7   4         66.47         61.85         3.16 o                         
   5   7   4        135.01        147.68         4.64 o                         
   6   7   4          6.32          9.66         3.27 o                         
   7   7   4          3.27          1.98         2.90 o                         
   8   7   4          0.31         -3.12         3.12 o                         
   9   7   4          5.47          7.31         3.85 o                         
  10   7   4          0.04         -3.35         3.61 o                         
 -12   8   4          3.59          4.58         2.92 o                         
 -11   8   4          0.00          0.03         2.50 o                         
 -10   8   4         13.18         21.03         2.91 o                         
  -9   8   4          6.10          4.55         2.26 o                         
  -8   8   4          2.23          7.13         2.23 o                         
  -7   8   4          8.78         11.24         2.27 o                         
  -6   8   4          0.46          8.29         3.07 o                         
  -5   8   4         31.76         29.67         3.22 o                         
  -4   8   4        111.03        121.98         4.02 o                         
  -3   8   4          8.99          0.12         1.70 o                         
  -2   8   4          0.12         -1.07         1.46 o                         
  -1   8   4         22.73         24.90         2.36 o                         
   0   8   4        259.73        269.04         4.61 o                         
   1   8   4         30.01         28.46         3.13 o                         
   2   8   4          7.91         12.75         1.85 o                         
   3   8   4         20.87         29.36         2.67 o                         
   4   8   4        151.82        144.76         4.30 o                         
   5   8   4        222.67        223.24         5.98 o                         
   6   8   4        139.07        138.57         5.54 o                         
   7   8   4         67.52         64.76         3.21 o                         
   8   8   4          0.01         -0.22         3.45 o                         
   9   8   4          8.12         17.12         4.18 o                         
  10   8   4          0.54          0.78         4.25 o                         
 -11   9   4          3.19          1.85         2.74 o                         
 -10   9   4          0.27          5.47         2.71 o                         
  -9   9   4          0.53          2.27         2.53 o                         
  -8   9   4        132.43        125.31         3.87 o                         
  -7   9   4        151.60        150.45         4.46 o                         
  -6   9   4        733.19        720.55        10.75 o                         
  -5   9   4         83.68         84.87         4.03 o                         
  -4   9   4         20.16         33.22         3.27 o                         
  -3   9   4          4.40          2.42         1.54 o                         
  -2   9   4          4.40          0.37         2.12 o                         
  -1   9   4        534.58        668.98        10.93 o                         
   0   9   4       1152.56       1217.02        12.94 o                         
   1   9   4          0.00         -2.76         2.76 o                         
   2   9   4         13.88         22.02         3.20 o                         
   3   9   4         90.70         98.41         3.84 o                         
   4   9   4        128.19        132.67         4.45 o                         
   5   9   4        140.81        133.24         4.79 o                         
   6   9   4         58.06         50.67         3.88 o                         
   7   9   4          0.65          1.70         3.51 o                         
   8   9   4         18.21         24.77         2.90 o                         
   9   9   4          1.93         -0.43         3.93 o                         
  10   9   4          2.59          6.94         4.50 o                         
 -11  10   4          1.85          2.09         2.67 o                         
 -10  10   4         58.08         69.84         3.71 o                         
  -9  10   4         23.60         22.48         3.04 o                         
  -8  10   4          0.86          1.50         2.61 o                         
  -7  10   4        432.10        389.83         8.82 o                         
  -6  10   4       1024.10       1024.27        14.72 o                         
  -5  10   4        269.78        255.57         6.23 o                         
  -4  10   4         68.16         67.27         3.21 o                         
  -3  10   4       1545.94       1573.50        11.67 o                         
  -2  10   4         37.22         51.15         3.44 o                         
  -1  10   4         43.26         34.51         5.46 o                         
   0  10   4        517.58        576.58         8.68 o                         
   1  10   4         12.73          9.88         2.45 o                         
   2  10   4          0.40          2.10         2.72 o                         
   3  10   4          2.28          2.67         2.62 o                         
   4  10   4        201.24        195.92         5.55 o                         
   5  10   4          7.71         12.34         3.08 o                         
   6  10   4          1.44          2.56         2.14 o                         
   7  10   4          3.62          6.24         3.92 o                         
   8  10   4         21.41         21.56         3.04 o                         
   9  10   4         10.37         15.37         2.51 o                         
  10  10   4          1.97          8.13         5.23 o                         
 -11  11   4          9.67          5.22         2.92 o                         
 -10  11   4          5.88          2.85         3.20 o                         
  -9  11   4         93.23         91.22         4.05 o                         
  -8  11   4         18.88         15.62         3.69 o                         
  -7  11   4        327.19        293.16         9.38 o                         
  -6  11   4         50.82         59.13         5.05 o                         
  -5  11   4         99.05        110.83         4.90 o                         
  -4  11   4         99.12        104.19         3.85 o                         
  -3  11   4          3.64          7.49         2.65 o                         
  -2  11   4          3.82          7.67         2.79 o                         
  -1  11   4        282.06        318.82        10.84 o                         
   0  11   4        248.60        272.42         4.56 o                         
   1  11   4        512.93        533.36         7.02 o                         
   2  11   4        261.74        268.82         8.01 o                         
   3  11   4         13.76          9.20         2.03 o                         
   4  11   4          0.23          0.80         3.08 o                         
   5  11   4          4.66          4.43         2.95 o                         
   6  11   4         71.65         63.99         3.97 o                         
   7  11   4          0.32          2.75         3.87 o                         
   8  11   4          7.05          3.59         3.15 o                         
   9  11   4          3.40          6.51         3.51 o                         
  10  11   4          2.93         -1.05         2.48 o                         
 -11  12   4          9.06         12.52         3.22 o                         
 -10  12   4         32.48         41.44         3.84 o                         
  -9  12   4          1.70          5.05         3.96 o                         
  -8  12   4         28.61         28.44         3.86 o                         
  -7  12   4        200.82        213.16         6.87 o                         
  -6  12   4        215.63        227.21         6.76 o                         
  -5  12   4        145.42        164.08         6.00 o                         
  -4  12   4         15.01         14.06         2.97 o                         
  -3  12   4        353.69        370.98         6.86 o                         
  -2  12   4         29.42         22.61         4.55 o                         
  -1  12   4          3.67         -2.03         4.29 o                         
   0  12   4          0.34          2.50         2.01 o                         
   1  12   4         54.93         52.47         3.26 o                         
   2  12   4         27.53         24.32         4.40 o                         
   3  12   4        137.18        133.60         4.28 o                         
   4  12   4        263.03        264.46         5.66 o                         
   5  12   4        172.98        161.00         5.44 o                         
   6  12   4          2.83          3.21         3.19 o                         
   7  12   4          4.37          1.79         2.96 o                         
   8  12   4         16.74         13.36         5.87 o                         
   9  12   4          5.88          7.45         2.27 o                         
  10  12   4          0.00         -2.64         2.64 o                         
 -11  13   4          0.47          0.50         3.01 o                         
 -10  13   4          0.62          4.39         3.66 o                         
  -9  13   4         14.26         22.49         5.07 o                         
  -8  13   4         26.06         28.06         3.57 o                         
  -7  13   4          7.42          6.47         2.82 o                         
  -6  13   4          0.14          4.27         3.06 o                         
  -5  13   4         12.48         18.93         3.24 o                         
  -4  13   4         66.62         58.80         3.88 o                         
  -3  13   4        104.97        105.37         4.24 o                         
  -2  13   4        369.03        359.55        12.97 o                         
  -1  13   4         13.62         13.19         5.08 o                         
   0  13   4         14.39          9.92         2.09 o                         
   1  13   4         68.66         62.25         4.50 o                         
   2  13   4        428.51        447.73         6.92 o                         
   3  13   4        292.50        285.78        10.41 o                         
   4  13   4        159.92        159.79         4.95 o                         
   5  13   4          5.02          2.94         3.04 o                         
   6  13   4        151.23        171.01         6.48 o                         
   7  13   4         93.31         88.01         4.67 o                         
   8  13   4         14.50         13.28         9.64 o                         
   9  13   4          8.08          7.70         3.24 o                         
 -10  14   4          3.88          0.94         4.62 o                         
  -9  14   4         17.97         18.59         4.37 o                         
  -8  14   4         25.75         26.34         3.76 o                         
  -7  14   4          0.15         -1.30         3.65 o                         
  -6  14   4         30.39         28.18         3.98 o                         
  -5  14   4         61.06         54.83         3.83 o                         
  -4  14   4         45.37         43.21         4.06 o                         
  -3  14   4         22.86         15.27         3.12 o                         
  -2  14   4        136.12        144.05         9.68 o                         
  -1  14   4         28.83         23.94         4.89 o                         
   0  14   4          2.68         -3.01         3.45 o                         
   1  14   4         30.67         27.01         4.30 o                         
   2  14   4        231.65        252.46         5.56 o                         
   3  14   4        356.38        342.89        11.64 o                         
   4  14   4        113.30         92.25         5.22 o                         
   5  14   4        175.57        185.09         5.64 o                         
   6  14   4        195.39        214.40         6.78 o                         
   7  14   4          1.31         11.30         9.34 o                         
   8  14   4         20.35         25.29        11.00 o                         
   9  14   4          1.91          0.99         3.75 o                         
 -10  15   4          9.01          0.13         3.66 o                         
  -9  15   4          1.47         -1.56         3.33 o                         
  -8  15   4          0.20          0.20         3.56 o                         
  -7  15   4         67.28         60.71         5.26 o                         
  -6  15   4         26.56         26.46         3.81 o                         
  -5  15   4         56.83         53.06         4.16 o                         
  -4  15   4          9.70          6.17         2.29 o                         
  -3  15   4         21.09         17.40         3.58 o                         
  -2  15   4        360.97        361.08        24.54 o                         
  -1  15   4         11.65         26.51         5.53 o                         
   0  15   4         10.33         10.10         6.21 o                         
   1  15   4        140.31        144.40         6.06 o                         
   2  15   4        106.84         98.48         4.34 o                         
   3  15   4        145.34        150.46         6.28 o                         
   4  15   4         49.12         55.49         4.80 o                         
   5  15   4          3.44         12.01         3.40 o                         
   6  15   4        110.24         87.91         6.66 o                         
   7  15   4          2.79          1.65         4.06 o                         
   8  15   4         14.94         19.51         5.10 o                         
   9  15   4          0.71          0.64         3.92 o                         
 -10  16   4          7.73          4.93         3.79 o                         
  -9  16   4          0.29          0.44         3.93 o                         
  -8  16   4          2.32         -0.56         3.77 o                         
  -7  16   4         45.63         42.09         5.39 o                         
  -6  16   4        115.82        111.77         5.74 o                         
  -5  16   4         35.88         38.94         3.14 o                         
  -4  16   4        147.39        137.46         6.19 o                         
  -3  16   4          0.02          0.65         4.46 o                         
  -2  16   4          2.04          0.87         7.93 o                         
  -1  16   4          5.31          6.73         7.97 o                         
   0  16   4         69.74         78.18         5.57 o                         
   1  16   4          7.30          6.31         3.26 o                         
   2  16   4        202.61        224.38         6.55 o                         
   3  16   4         42.80         42.38         3.31 o                         
   4  16   4         17.10         16.19         4.06 o                         
   5  16   4         21.01         14.35         4.10 o                         
   6  16   4          0.05          0.52         3.92 o                         
   7  16   4         41.05         46.26         6.28 o                         
   8  16   4         46.27         41.79         4.21 o                         
   9  16   4         24.23         22.99         6.60 o                         
 -10  17   4          2.81          5.64         4.21 o                         
  -9  17   4          7.19          6.84         4.38 o                         
  -8  17   4          9.15         14.91         4.49 o                         
  -7  17   4         11.66         14.60         5.47 o                         
  -6  17   4         33.08         30.67         3.37 o                         
  -5  17   4        122.15        105.27         6.19 o                         
  -4  17   4          0.01          4.01         3.66 o                         
  -3  17   4        279.05        281.13        16.67 o                         
  -2  17   4         45.00         25.37         9.77 o                         
  -1  17   4         43.13         36.23         4.88 o                         
   0  17   4          1.17          4.17         5.04 o                         
   1  17   4         19.95         21.39         3.14 o                         
   2  17   4         54.01         51.78         5.55 o                         
   3  17   4        375.04        391.88         7.30 o                         
   4  17   4         39.11         37.79         5.14 o                         
   5  17   4          5.82         -0.48         4.04 o                         
   6  17   4         18.40         13.51         4.71 o                         
   7  17   4          7.87          9.56         5.26 o                         
   8  17   4          0.54          0.66         3.52 o                         
  -9  18   4          3.24          8.49         4.40 o                         
  -8  18   4          0.02          0.93         3.87 o                         
  -7  18   4          1.33          0.90         2.98 o                         
  -6  18   4          0.28          2.43         2.77 o                         
  -5  18   4         57.33         69.19         4.42 o                         
  -4  18   4         25.31         17.71         4.56 o                         
  -3  18   4          5.84         -1.30         3.85 o                         
  -2  18   4        243.15        235.97        13.07 o                         
  -1  18   4          8.48         -0.34         8.28 o                         
   0  18   4         10.86          5.98         6.07 o                         
   1  18   4         25.05         23.45         3.19 o                         
   2  18   4          1.27         -1.54         5.10 o                         
   3  18   4         57.21         43.38         3.91 o                         
   4  18   4         25.18         28.53         4.25 o                         
   5  18   4        109.06        112.37         6.81 o                         
   6  18   4          0.14          3.77         4.75 o                         
   7  18   4         24.78         21.55         5.09 o                         
   8  18   4          2.04          1.80         5.60 o                         
  -9  19   4          0.88         -0.42         3.81 o                         
  -8  19   4          0.00          0.34         3.27 o                         
  -7  19   4          0.00         -1.95         3.38 o                         
  -6  19   4          8.97          8.93         3.19 o                         
  -5  19   4         27.49         19.63         3.23 o                         
  -4  19   4          1.02         -1.54         5.02 o                         
  -3  19   4         76.78         71.08         9.63 o                         
  -2  19   4        351.82        382.32        19.94 o                         
  -1  19   4        128.04        116.10         7.67 o                         
   0  19   4          0.99         -2.02         8.49 o                         
   1  19   4          7.30          7.18         3.18 o                         
   2  19   4        711.54        746.13        15.89 o                         
   3  19   4         22.89         20.49         3.94 o                         
   4  19   4          0.00         -2.83         2.90 o                         
   5  19   4         25.50         18.11         4.10 o                         
   6  19   4         26.99         30.86         5.41 o                         
   7  19   4          0.33          3.06         3.80 o                         
   8  19   4          7.88         11.24         5.75 o                         
  -8  20   4          7.57          9.09         3.41 o                         
  -7  20   4          0.10         -0.78         3.13 o                         
  -6  20   4          2.16          0.32         3.06 o                         
  -5  20   4          1.38          1.29         5.50 o                         
  -4  20   4          0.48          1.55         4.54 o                         
  -3  20   4         24.22         22.14         7.09 o                         
  -2  20   4         24.84         21.02         6.04 o                         
  -1  20   4        129.82        128.91         9.24 o                         
   0  20   4          3.14         18.45        10.10 o                         
   1  20   4        148.37        142.49         6.56 o                         
   2  20   4         59.87         46.37         9.63 o                         
   3  20   4          5.37          3.62         3.97 o                         
   4  20   4          2.15          1.07         3.18 o                         
   5  20   4          3.10          5.16         6.12 o                         
   6  20   4          1.31          0.99         3.94 o                         
   7  20   4          0.24          1.83         4.19 o                         
  -8  21   4          0.57         -1.41         3.35 o                         
  -7  21   4          0.50         -0.21         3.12 o                         
  -6  21   4          0.23          0.60         3.25 o                         
  -5  21   4         12.68          3.47         5.77 o                         
  -4  21   4         27.23         18.47         5.78 o                         
  -3  21   4         44.55         38.74         7.52 o                         
  -2  21   4         30.14         23.10        13.74 o                         
  -1  21   4         25.29         17.22         5.05 o                         
   0  21   4          3.64          4.86         6.42 o                         
   1  21   4          0.10          1.07         2.68 o                         
   2  21   4        369.48        343.55        25.48 o                         
   3  21   4          4.33         -1.01         3.85 o                         
   4  21   4         18.60         21.22         3.91 o                         
   5  21   4          3.87          1.80         5.79 o                         
   6  21   4          1.01          5.63         3.64 o                         
   7  21   4         23.02         31.28         5.84 o                         
  -7  22   4          2.51          2.60         3.33 o                         
  -6  22   4          2.40          1.02         2.77 o                         
  -5  22   4         57.20         70.81         9.04 o                         
  -4  22   4          8.98         10.24        10.37 o                         
  -3  22   4         68.27         68.89         9.10 o                         
  -2  22   4         77.73        102.39        19.67 o                         
  -1  22   4          0.46          1.35        10.17 o                         
   0  22   4         47.63         45.80         8.49 o                         
   1  22   4          3.42          3.02         5.46 o                         
   2  22   4          5.52          0.81        11.85 o                         
   3  22   4          1.65          4.82         4.10 o                         
   4  22   4          0.00         -0.85         3.37 o                         
   5  22   4          8.86          4.34         2.95 o                         
   6  22   4          2.78          1.99         3.79 o                         
  -7  23   4          1.52         -2.10         3.50 o                         
  -6  23   4         15.34         16.34         5.07 o                         
  -5  23   4          0.40          4.16         7.57 o                         
  -4  23   4          0.44         -2.36        15.63 o                         
  -3  23   4         16.43         13.07         9.83 o                         
  -2  23   4         61.74         65.07        11.22 o                         
  -1  23   4          0.48          3.70        11.79 o                         
   0  23   4          5.13          9.78         6.05 o                         
   1  23   4         30.04         28.33         6.44 o                         
   2  23   4         12.48         14.63         8.52 o                         
   3  23   4          2.78          5.68         4.41 o                         
   4  23   4          4.75          3.66         3.68 o                         
   5  23   4          1.00          4.49         3.28 o                         
   6  23   4          8.54          9.80         4.42 o                         
  -6  24   4          0.15          2.99         6.38 o                         
  -5  24   4          5.57          9.84         4.48 o                         
  -4  24   4         22.75         31.88         9.12 o                         
  -3  24   4         19.36         13.40        10.91 o                         
  -2  24   4          4.12         -8.10         8.10 o                         
  -1  24   4          0.59         -5.13         5.13 o                         
   0  24   4          4.75          2.56         7.68 o                         
   1  24   4         12.81         14.83         5.19 o                         
   2  24   4          0.04         -1.06         5.06 o                         
   3  24   4          0.47         -0.05         4.03 o                         
   4  24   4          8.66         11.09         4.20 o                         
   5  24   4          6.62          7.60         3.92 o                         
  -5  25   4          6.23          5.86         5.73 o                         
  -4  25   4          3.92          3.34         4.85 o                         
  -3  25   4          2.75          0.91         6.43 o                         
  -2  25   4         24.89         30.12         7.58 o                         
  -1  25   4          5.29         12.86         7.81 o                         
   0  25   4          8.65         12.09         5.62 o                         
   1  25   4          6.38          8.03         4.52 o                         
   2  25   4          0.88          3.39         4.72 o                         
   3  25   4          0.82          7.33         4.43 o                         
   4  25   4          2.78         -1.44         3.77 o                         
  -4  26   4         13.14         18.05         5.61 o                         
  -3  26   4          8.69          7.00         5.73 o                         
  -2  26   4          7.53         12.06         7.72 o                         
  -1  26   4          2.25         -2.23         5.87 o                         
   0  26   4          0.63         -0.36         4.50 o                         
   1  26   4          3.44          1.66         5.61 o                         
   2  26   4          0.31         -2.05         4.02 o                         
   3  26   4          0.17          2.48         4.17 o                         
  -3  27   4          0.10          4.16         5.76 o                         
  -2  27   4         10.38         15.51         6.21 o                         
  -1  27   4          8.28         14.04        10.24 o                         
   0  27   4          0.09         -2.16         4.52 o                         
   1  27   4          7.55         10.71         5.80 o                         
   2  27   4          0.45          5.30         4.66 o                         
 -12   1   5          0.54          1.29         3.16 o                         
 -11   1   5         15.25         17.44         3.25 o                         
 -10   1   5         28.38         34.26         3.32 o                         
  -9   1   5          0.56          2.59         2.44 o                         
  -8   1   5          0.98         -1.04         2.20 o                         
  -7   1   5          0.84         -0.73         2.39 o                         
  -6   1   5         23.71         23.82         2.97 o                         
  -5   1   5        225.50        237.44         4.75 o                         
  -4   1   5          5.21          7.36         2.06 o                         
  -3   1   5        597.95        601.71         4.30 o                         
  -2   1   5         44.68         55.12         1.78 o                         
  -1   1   5       1668.19       1664.62         7.81 o                         
   0   1   5          2.59         -0.75         1.35 o                         
   1   1   5          0.21          2.19         1.53 o                         
   2   1   5        212.99        237.10         4.21 o                         
   3   1   5        284.05        298.76         2.95 o                         
   4   1   5          2.63          2.19         1.31 o                         
   5   1   5          5.46          4.66         1.66 o                         
   6   1   5         10.99          9.26         1.39 o                         
   7   1   5        132.50        135.62         3.19 o                         
   8   1   5          2.64         -0.20         1.64 o                         
   9   1   5          3.72          0.76         1.72 o                         
  10   1   5         12.52         13.32         1.97 o                         
 -12   2   5          9.03         13.76         3.76 o                         
 -11   2   5          1.75          4.07         2.99 o                         
 -10   2   5         13.02         20.98         3.22 o                         
  -9   2   5         80.30         66.45         3.52 o                         
  -8   2   5         20.36         24.59         2.97 o                         
  -7   2   5         32.13         34.67         2.94 o                         
  -6   2   5         79.96         68.70         2.76 o                         
  -5   2   5          0.74          4.83         2.05 o                         
  -4   2   5         97.62        120.03         2.50 o                         
  -3   2   5        140.81        138.72         1.95 o                         
  -2   2   5         63.82         52.61         1.76 o                         
  -1   2   5         37.27         46.52         1.72 o                         
   0   2   5        124.08        142.97         2.00 o                         
   1   2   5        983.88        982.64         5.62 o                         
   2   2   5          6.93          6.20         1.61 o                         
   3   2   5        534.38        555.12         4.78 o                         
   4   2   5        584.91        610.96         5.55 o                         
   5   2   5        193.25        196.03         3.41 o                         
   6   2   5          0.43          2.83         1.86 o                         
   7   2   5        275.52        269.23         5.78 o                         
   8   2   5          8.62          9.20         2.37 o                         
   9   2   5          0.41         -2.30         2.30 o                         
  10   2   5          4.29          5.05         1.93 o                         
 -12   3   5          2.46         -2.26         3.75 o                         
 -11   3   5          0.00         -1.05         3.02 o                         
 -10   3   5          7.96          8.49         3.04 o                         
  -9   3   5          3.22          1.68         2.53 o                         
  -8   3   5         18.63         22.28         2.59 o                         
  -7   3   5          7.83          7.22         2.29 o                         
  -6   3   5         31.13         38.64         2.39 o                         
  -5   3   5        231.24        241.12         2.94 o                         
  -4   3   5          5.61          7.54         1.60 o                         
  -3   3   5        119.91        128.79         2.39 o                         
  -2   3   5         11.08         16.58         1.30 o                         
  -1   3   5          6.73          8.58         1.53 o                         
   0   3   5        589.30        614.12         3.82 o                         
   1   3   5        212.51        235.72         3.03 o                         
   2   3   5        754.19        788.37         5.53 o                         
   3   3   5       1300.18       1303.65         8.38 o                         
   4   3   5         97.51         85.48         2.47 o                         
   5   3   5        203.10        217.74         3.93 o                         
   6   3   5        185.25        184.84         4.70 o                         
   7   3   5        286.21        305.34         5.47 o                         
   8   3   5         84.89         87.27         3.66 o                         
   9   3   5          0.00          0.05         2.63 o                         
  10   3   5         28.80         31.40         3.36 o                         
 -12   4   5          2.25          9.39         3.80 o                         
 -11   4   5          0.21         -2.98         3.07 o                         
 -10   4   5         26.36         19.73         2.96 o                         
  -9   4   5          0.37          2.20         2.72 o                         
  -8   4   5         20.64         27.30         2.73 o                         
  -7   4   5          0.20          0.40         2.26 o                         
  -6   4   5          8.51          9.25         2.09 o                         
  -5   4   5        179.92        191.72         3.75 o                         
  -4   4   5         98.08         96.91         2.96 o                         
  -3   4   5          8.72          5.94         2.03 o                         
  -2   4   5         39.32         43.28         1.84 o                         
  -1   4   5        897.77        913.11         5.35 o                         
   0   4   5         37.90         49.37         1.80 o                         
   1   4   5        410.11        419.27         3.72 o                         
   2   4   5        415.71        471.95         4.31 o                         
   3   4   5         10.02         13.90         2.38 o                         
   4   4   5         44.93         59.16         2.37 o                         
   5   4   5          3.30          7.02         2.02 o                         
   6   4   5         48.25         54.46         2.68 o                         
   7   4   5         81.05         95.02         4.31 o                         
   8   4   5          2.03          4.17         2.43 o                         
   9   4   5          3.61          2.47         2.63 o                         
  10   4   5          0.67          3.46         3.21 o                         
 -12   5   5          3.87          5.56         3.90 o                         
 -11   5   5          6.42          9.14         3.13 o                         
 -10   5   5          0.15          4.99         2.79 o                         
  -9   5   5        189.75        196.25         5.48 o                         
  -8   5   5         46.10         42.41         3.13 o                         
  -7   5   5         10.83         16.81         1.93 o                         
  -6   5   5         20.54         24.41         1.59 o                         
  -5   5   5          9.14         11.16         2.28 o                         
  -4   5   5         20.20         13.90         2.10 o                         
  -3   5   5         80.30         90.50         2.97 o                         
  -2   5   5          7.36         11.66         1.49 o                         
  -1   5   5        651.27        752.04         5.23 o                         
   0   5   5        274.01        278.09         3.87 o                         
   1   5   5        158.36        183.07         2.59 o                         
   2   5   5        106.80        120.24         2.38 o                         
   3   5   5         37.74         42.47         2.46 o                         
   4   5   5        146.38        138.37         3.19 o                         
   5   5   5         12.94         13.71         2.26 o                         
   6   5   5        283.57        286.77         5.79 o                         
   7   5   5         13.38         12.75         2.26 o                         
   8   5   5        165.36        176.16         5.69 o                         
   9   5   5          8.00          8.44         2.89 o                         
  10   5   5          0.60          0.89         3.18 o                         
 -11   6   5          1.25          2.47         3.31 o                         
 -10   6   5         38.80         54.91         4.51 o                         
  -9   6   5          0.29          6.36         2.39 o                         
  -8   6   5          8.71         11.71         2.29 o                         
  -7   6   5          3.63          0.91         1.77 o                         
  -6   6   5         60.46         56.03         2.69 o                         
  -5   6   5          0.07         -1.25         2.16 o                         
  -4   6   5         17.10         22.15         2.39 o                         
  -3   6   5        106.68        119.10         3.65 o                         
  -2   6   5        250.14        228.23         2.84 o                         
  -1   6   5        171.51        172.04         3.43 o                         
   0   6   5        895.90        986.62         7.78 o                         
   1   6   5          0.28          1.71         1.58 o                         
   2   6   5          0.63         -0.89         1.32 o                         
   3   6   5        165.88        166.89         2.80 o                         
   4   6   5         37.32         43.53         2.84 o                         
   5   6   5         21.13         22.23         2.89 o                         
   6   6   5         10.44         11.12         2.86 o                         
   7   6   5         28.40         32.02         3.28 o                         
   8   6   5          8.75         11.96         3.67 o                         
   9   6   5         10.54         13.14         3.36 o                         
  10   6   5          1.04          3.26         3.24 o                         
 -11   7   5          5.27          4.37         3.16 o                         
 -10   7   5         13.05         20.75         2.88 o                         
  -9   7   5         60.39         65.27         3.62 o                         
  -8   7   5         93.99         76.49         2.99 o                         
  -7   7   5         38.95         41.28         2.65 o                         
  -6   7   5        611.36        628.49         9.86 o                         
  -5   7   5        103.54        105.90         3.60 o                         
  -4   7   5         77.54         78.51         3.47 o                         
  -3   7   5         71.34         55.60         2.94 o                         
  -2   7   5         32.09         34.45         1.74 o                         
  -1   7   5         82.53         92.64         2.38 o                         
   0   7   5       1098.86       1188.85        10.68 o                         
   1   7   5         57.81         55.67         2.29 o                         
   2   7   5         15.42         15.46         1.99 o                         
   3   7   5          0.44          4.25         2.37 o                         
   4   7   5        108.04        109.52         4.25 o                         
   5   7   5          1.24         -1.63         2.53 o                         
   6   7   5        154.89        150.29         5.18 o                         
   7   7   5          0.14         -0.50         2.84 o                         
   8   7   5          8.36          7.08         3.29 o                         
   9   7   5          9.44          9.93         3.81 o                         
  10   7   5          8.48          9.38         3.79 o                         
 -11   8   5          1.63          3.77         2.58 o                         
 -10   8   5          4.23          7.79         2.41 o                         
  -9   8   5         70.30         61.00         2.94 o                         
  -8   8   5         56.96         50.45         3.35 o                         
  -7   8   5          0.03         -1.77         1.77 o                         
  -6   8   5         71.64         77.18         4.18 o                         
  -5   8   5         42.81         43.42         3.29 o                         
  -4   8   5        100.05         99.90         3.91 o                         
  -3   8   5        128.34        131.34         3.99 o                         
  -2   8   5         34.62         24.34         1.64 o                         
  -1   8   5          0.04         -1.49         1.49 o                         
   0   8   5         17.47         13.99         4.52 o                         
   1   8   5        105.73         80.57         3.87 o                         
   2   8   5          4.87         -0.21         1.69 o                         
   3   8   5        184.78        173.89         5.13 o                         
   4   8   5          0.58         -1.73         2.97 o                         
   5   8   5         41.73         39.72         3.31 o                         
   6   8   5         54.05         55.84         3.81 o                         
   7   8   5         29.70         26.38         3.97 o                         
   8   8   5          3.48          4.57         3.50 o                         
   9   8   5         10.00         10.63         3.88 o                         
  10   8   5          5.95          8.77         4.52 o                         
 -11   9   5          3.61          1.02         2.39 o                         
 -10   9   5         40.41         48.29         3.11 o                         
  -9   9   5         44.18         36.50         2.65 o                         
  -8   9   5         65.95         58.66         3.15 o                         
  -7   9   5          0.61         -1.29         2.09 o                         
  -6   9   5        274.46        293.16         7.59 o                         
  -5   9   5          0.00          3.31         2.93 o                         
  -4   9   5         69.30         56.05         3.06 o                         
  -3   9   5         35.92         53.49         2.33 o                         
  -2   9   5       1590.17       1712.98        11.92 o                         
  -1   9   5        116.06        119.59         3.13 o                         
   0   9   5        132.96        137.18         5.27 o                         
   1   9   5        157.88        145.97         4.85 o                         
   2   9   5         11.32         10.27         2.12 o                         
   3   9   5         58.21         61.22         3.73 o                         
   4   9   5         93.74         99.89         4.52 o                         
   5   9   5        175.18        168.20         5.44 o                         
   6   9   5        131.59        141.28         5.57 o                         
   7   9   5         15.74         13.79         3.91 o                         
   8   9   5          3.24         -1.67         3.40 o                         
   9   9   5          0.86          2.77         4.11 o                         
  10   9   5          0.20         -1.77         6.03 o                         
 -11  10   5          0.31         -0.26         2.46 o                         
 -10  10   5         22.82         28.62         2.77 o                         
  -9  10   5         10.62         11.15         2.62 o                         
  -8  10   5        130.49        119.15         4.26 o                         
  -7  10   5         65.74         63.67         3.81 o                         
  -6  10   5         76.03         79.24         4.24 o                         
  -5  10   5         84.73         79.37         4.44 o                         
  -4  10   5         85.53         84.76         3.65 o                         
  -3  10   5        209.51        174.05         2.94 o                         
  -2  10   5         77.39         84.96         3.25 o                         
  -1  10   5         27.52         31.72         2.20 o                         
   0  10   5        368.04        350.48         6.86 o                         
   1  10   5         56.45         68.91         4.17 o                         
   2  10   5          0.50         -1.07         2.08 o                         
   3  10   5         15.56         14.26         2.93 o                         
   4  10   5          0.88         -1.03         3.12 o                         
   5  10   5        290.80        280.59         6.67 o                         
   6  10   5          1.36          0.35         3.11 o                         
   7  10   5         10.34         11.28         4.54 o                         
   8  10   5          9.90          9.32         4.34 o                         
   9  10   5          0.00          2.34         5.17 o                         
 -11  11   5          0.37          0.41         2.45 o                         
 -10  11   5          1.34         -1.13         2.72 o                         
  -9  11   5          1.11          1.84         2.88 o                         
  -8  11   5          6.73         11.46         3.91 o                         
  -7  11   5         38.56         39.58         4.87 o                         
  -6  11   5        248.01        237.31         7.25 o                         
  -5  11   5        335.69        335.42         6.51 o                         
  -4  11   5         17.86         18.12         2.02 o                         
  -3  11   5         44.28         54.65         2.76 o                         
  -2  11   5        436.41        438.37         7.59 o                         
  -1  11   5        807.45        840.87         9.71 o                         
   0  11   5         10.74          9.05         2.96 o                         
   1  11   5          0.36          0.59         2.03 o                         
   2  11   5         59.50         55.25         3.00 o                         
   3  11   5          0.72         -2.96         2.96 o                         
   4  11   5         51.28         58.20         4.19 o                         
   5  11   5          0.09          0.36         3.20 o                         
   6  11   5         37.29         34.84         4.06 o                         
   7  11   5          1.13          4.54         4.41 o                         
   8  11   5          5.17          4.61         2.58 o                         
   9  11   5          3.47          2.96         5.96 o                         
 -10  12   5         26.86         25.57         3.82 o                         
  -9  12   5         28.95         27.34         3.31 o                         
  -8  12   5          0.03         -3.01         3.01 o                         
  -7  12   5         93.52        101.10         5.72 o                         
  -6  12   5         86.02         99.42         5.74 o                         
  -5  12   5          0.90          2.34         3.44 o                         
  -4  12   5         12.22         11.50         3.00 o                         
  -3  12   5         24.98         26.68         2.81 o                         
  -2  12   5         33.98         30.63         4.48 o                         
  -1  12   5          7.63          2.70         2.89 o                         
   0  12   5          5.51          2.71         2.90 o                         
   1  12   5         33.48         30.59         3.22 o                         
   2  12   5          7.67          3.73         3.59 o                         
   3  12   5        100.50        102.51         5.67 o                         
   4  12   5        145.24        155.85         7.06 o                         
   5  12   5          6.94          6.74         4.12 o                         
   6  12   5          1.77         -0.19         4.08 o                         
   7  12   5         57.13         72.50         8.38 o                         
   8  12   5          2.66          5.56         4.90 o                         
   9  12   5          0.05         -0.18         1.97 o                         
 -10  13   5         79.04         86.37         4.76 o                         
  -9  13   5         98.49         86.97         5.35 o                         
  -8  13   5          2.12         -0.71         3.83 o                         
  -7  13   5         56.44         55.47         5.71 o                         
  -6  13   5          5.66          4.95         3.21 o                         
  -5  13   5         18.70         18.18         3.11 o                         
  -4  13   5        232.13        215.21         5.67 o                         
  -3  13   5        408.12        426.80         9.00 o                         
  -2  13   5        195.40        197.42         7.03 o                         
  -1  13   5        154.13        151.39         4.35 o                         
   0  13   5          2.48         -0.79         2.87 o                         
   1  13   5         14.01         12.71         2.91 o                         
   2  13   5         63.20         71.63         3.55 o                         
   3  13   5         71.60         72.52         5.45 o                         
   4  13   5         30.07         28.81         2.85 o                         
   5  13   5         81.81         91.60         5.96 o                         
   6  13   5         19.93         20.90         6.32 o                         
   7  13   5          0.22         -2.60         5.23 o                         
   8  13   5          8.46          5.83         7.80 o                         
   9  13   5          1.89         -1.92         2.76 o                         
 -10  14   5          0.00          1.83         3.09 o                         
  -9  14   5          9.65         13.18         4.71 o                         
  -8  14   5          1.08         -2.13         3.44 o                         
  -7  14   5         76.90         84.77         7.48 o                         
  -6  14   5          1.16          3.73         3.54 o                         
  -5  14   5         63.38         57.06         4.05 o                         
  -4  14   5         32.84         29.85         3.29 o                         
  -3  14   5          3.01          2.16         2.94 o                         
  -2  14   5        107.19         99.28         6.74 o                         
  -1  14   5         63.62         56.65         6.04 o                         
   0  14   5         10.04          4.96         3.00 o                         
   1  14   5        114.18        122.89         7.04 o                         
   2  14   5         94.35         96.52         4.11 o                         
   3  14   5        558.04        524.79        11.75 o                         
   4  14   5          0.23         -3.91         3.91 o                         
   5  14   5          2.70          0.60         3.19 o                         
   6  14   5        178.18        210.02        12.44 o                         
   7  14   5          0.69         -0.42         2.65 o                         
   8  14   5          3.68          5.09         9.76 o                         
   9  14   5          4.45          4.99         3.46 o                         
 -10  15   5         51.28         50.22         3.87 o                         
  -9  15   5          0.02         -3.45         3.45 o                         
  -8  15   5         80.03         77.68         4.73 o                         
  -7  15   5          0.61          2.68         4.24 o                         
  -6  15   5        176.37        180.76        13.59 o                         
  -5  15   5         13.30         18.90         3.14 o                         
  -4  15   5         24.84         23.63         3.30 o                         
  -3  15   5         81.06         75.39         4.78 o                         
  -2  15   5         17.67         13.67         5.32 o                         
  -1  15   5         39.64         43.73         5.78 o                         
   0  15   5        300.98        287.71         7.68 o                         
   1  15   5        420.03        445.20        15.53 o                         
   2  15   5        115.27        114.91         4.67 o                         
   3  15   5        121.28        114.30         5.16 o                         
   4  15   5          8.32          8.84         5.58 o                         
   5  15   5          7.47          8.00         3.60 o                         
   6  15   5          0.20          1.88         4.20 o                         
   7  15   5          1.30          0.39         5.42 o                         
   8  15   5          0.01         -0.35         8.38 o                         
  -9  16   5          0.10         -0.92         3.23 o                         
  -8  16   5          0.36          1.35         4.76 o                         
  -7  16   5          0.60         -4.44         5.00 o                         
  -6  16   5         26.05         23.13         4.44 o                         
  -5  16   5         15.42          9.86         3.36 o                         
  -4  16   5        174.05        150.00         5.25 o                         
  -3  16   5          0.59          0.94         4.26 o                         
  -2  16   5        212.28        232.36        15.79 o                         
  -1  16   5         10.87         12.08         4.86 o                         
   0  16   5          2.61          0.50         2.64 o                         
   1  16   5          0.44         -3.56         3.56 o                         
   2  16   5          0.09         -1.67         4.03 o                         
   3  16   5          3.06          2.81         4.54 o                         
   4  16   5        174.07        179.52        12.94 o                         
   5  16   5          1.69         -3.18         3.18 o                         
   6  16   5         48.27         52.70         5.38 o                         
   7  16   5          4.69          3.68         4.12 o                         
   8  16   5         13.29          7.06         5.50 o                         
  -9  17   5          5.14          7.38         4.13 o                         
  -8  17   5          0.19          2.69         6.09 o                         
  -7  17   5          0.10         -4.95         5.20 o                         
  -6  17   5         12.28         13.21         4.76 o                         
  -5  17   5          9.71          8.95         2.53 o                         
  -4  17   5         50.90         56.96         4.46 o                         
  -3  17   5         51.92         48.05         5.16 o                         
  -2  17   5          5.49          0.07        11.58 o                         
  -1  17   5         53.97         62.66         6.51 o                         
   0  17   5        146.81        144.02         5.76 o                         
   1  17   5         15.58          7.19         3.86 o                         
   2  17   5        244.79        255.04         5.58 o                         
   3  17   5        213.11        218.73         9.48 o                         
   4  17   5          9.44          4.17         4.51 o                         
   5  17   5          0.07         -0.62         3.39 o                         
   6  17   5         47.57         58.02         5.10 o                         
   7  17   5          1.77         -1.94         3.60 o                         
   8  17   5          9.35          8.41         3.59 o                         
  -9  18   5          2.18          1.08         3.90 o                         
  -8  18   5          0.41          1.18         3.99 o                         
  -7  18   5          0.28          3.60         5.60 o                         
  -6  18   5          2.36          0.63         2.92 o                         
  -5  18   5         10.16         11.12         4.00 o                         
  -4  18   5          4.36          0.52         3.36 o                         
  -3  18   5         37.46         42.08         7.20 o                         
  -2  18   5         98.52        102.23         9.51 o                         
  -1  18   5         56.35         51.73         6.29 o                         
   0  18   5         69.73         64.22         5.02 o                         
   1  18   5         19.47         22.16         4.09 o                         
   2  18   5        151.74        159.27         5.02 o                         
   3  18   5          2.20          0.72         3.60 o                         
   4  18   5          2.03         -2.66         5.29 o                         
   5  18   5          0.40         -8.52         8.53 o                         
   6  18   5          4.33          3.28         3.85 o                         
   7  18   5         10.26         13.17         4.17 o                         
  -8  19   5          3.14          4.27         3.54 o                         
  -7  19   5          1.48          5.98         3.42 o                         
  -6  19   5          4.32          1.31         2.51 o                         
  -5  19   5          0.79          2.13         5.05 o                         
  -4  19   5          1.87          1.08         4.47 o                         
  -3  19   5         21.91         24.01         8.19 o                         
  -2  19   5          2.44          4.85         7.75 o                         
  -1  19   5          0.32          0.24         6.51 o                         
   0  19   5        128.83        128.62         5.96 o                         
   1  19   5         39.79         50.36         5.49 o                         
   2  19   5         31.21         26.73         3.45 o                         
   3  19   5         37.77         34.60         4.24 o                         
   4  19   5         17.18         21.56         6.43 o                         
   5  19   5         19.11         24.41         5.63 o                         
   6  19   5         31.55         34.75         4.37 o                         
   7  19   5         12.00         11.57         4.02 o                         
  -8  20   5          0.54          3.27         3.68 o                         
  -7  20   5          4.98          3.78         3.27 o                         
  -6  20   5          0.74          0.82         2.41 o                         
  -5  20   5          2.37          5.93         5.04 o                         
  -4  20   5         20.24         23.79         5.08 o                         
  -3  20   5         18.59         15.58         4.74 o                         
  -2  20   5          6.26          2.79         4.66 o                         
  -1  20   5          0.69        -11.52        11.52 o                         
   0  20   5         83.13         82.06         5.79 o                         
   1  20   5          2.37         -0.61        10.10 o                         
   2  20   5          0.31         -0.01         2.96 o                         
   3  20   5          0.10         -1.34         4.12 o                         
   4  20   5         19.08         28.36         6.07 o                         
   5  20   5         16.68         16.54         5.98 o                         
   6  20   5          4.23          8.27         6.09 o                         
  -7  21   5          1.61          2.42         3.06 o                         
  -6  21   5          2.58          1.75         4.22 o                         
  -5  21   5         18.44         13.67         5.42 o                         
  -4  21   5          2.24          6.13         5.57 o                         
  -3  21   5         30.04         29.83         6.02 o                         
   0  21   5         31.42         38.64         6.24 o                         
   1  21   5          9.84         10.04        12.33 o                         
   2  21   5          3.05          2.95         3.04 o                         
   3  21   5          0.00          0.16         4.43 o                         
   4  21   5          0.41         -7.34         7.34 o                         
   5  21   5         19.24         16.81         5.96 o                         
   6  21   5          1.74          3.44         6.15 o                         
  -7  22   5          2.16          0.42         2.91 o                         
  -6  22   5          0.86          2.67         4.23 o                         
  -5  22   5          4.35          5.51         5.02 o                         
  -4  22   5          3.64         -2.06         5.60 o                         
  -3  22   5          4.01          4.68         5.22 o                         
  -2  22   5         15.81          6.80        13.87 o                         
  -1  22   5         45.26         64.53        17.04 o                         
   0  22   5          9.60          6.29         6.50 o                         
   1  22   5          2.59          1.00         5.79 o                         
   2  22   5          2.38          3.96         2.96 o                         
   3  22   5          0.16         -0.29         2.44 o                         
   4  22   5          5.72          5.71         8.75 o                         
   5  22   5          0.27          0.77         4.92 o                         
  -6  23   5          4.16          8.11         5.11 o                         
  -5  23   5         14.20         24.46         5.82 o                         
  -4  23   5          3.82          6.41         5.47 o                         
  -3  23   5          4.58         10.51         7.90 o                         
  -2  23   5          3.60          2.46         5.42 o                         
  -1  23   5         32.52         37.05        15.69 o                         
   0  23   5          0.00          0.50         4.97 o                         
   1  23   5          1.78          3.32         5.68 o                         
   2  23   5          4.75          4.51         2.80 o                         
   3  23   5         10.88          8.71         2.73 o                         
   4  23   5          3.60         -0.52         6.87 o                         
   5  23   5          2.94         -0.17         6.13 o                         
  -5  24   5          0.57         -4.45         4.58 o                         
  -4  24   5          1.87          1.97         5.20 o                         
  -3  24   5          2.56          1.70         5.17 o                         
  -2  24   5          0.16          0.48         5.21 o                         
  -1  24   5          0.23          3.03         7.65 o                         
   0  24   5         27.30         35.93         6.14 o                         
   1  24   5          0.39         -1.65         3.51 o                         
   2  24   5          0.01          3.76         2.39 o                         
   3  24   5          1.09          3.47         2.58 o                         
   4  24   5          6.34         10.22         7.57 o                         
  -4  25   5          9.34         12.35         4.76 o                         
  -3  25   5          1.34         -1.33         6.07 o                         
  -2  25   5          3.33          6.52         5.94 o                         
  -1  25   5         10.88          8.08        13.87 o                         
   0  25   5          1.61         -5.34         5.34 o                         
   1  25   5          0.04         -0.25         3.32 o                         
   2  25   5          6.84          8.14         2.22 o                         
   3  25   5          3.16          4.86         2.66 o                         
  -3  26   5         11.66         11.40         5.19 o                         
  -2  26   5          0.00          4.63         5.97 o                         
   0  26   5          4.75          7.40         4.70 o                         
   1  26   5          1.86         -3.52         4.04 o                         
 -11   0   6         17.05         15.26         4.25 o                         
 -10   0   6          3.23          5.16         4.09 o                         
  -9   0   6          2.64          9.68         4.07 o                         
  -8   0   6          5.01          4.02         3.07 o                         
  -7   0   6        167.27        192.70         6.88 o                         
  -6   0   6        101.76        108.57         5.65 o                         
  -5   0   6        137.26        154.15         5.31 o                         
  -4   0   6         58.63         50.12         2.35 o                         
  -3   0   6        315.48        291.58         4.34 o                         
  -2   0   6        200.76        205.89         3.84 o                         
  -1   0   6         93.79         99.57         3.12 o                         
   0   0   6        977.39        968.12         7.72 o                         
   1   0   6       1237.26       1215.40         9.50 o                         
   2   0   6        154.92        178.24         6.52 o                         
   3   0   6        171.31        187.67         5.15 o                         
   4   0   6          0.17          3.37         2.48 o                         
   5   0   6          0.90          0.41         2.84 o                         
   6   0   6        118.52        116.73         4.52 o                         
   7   0   6          7.96         15.30         3.29 o                         
   8   0   6         12.29         16.17         3.34 o                         
   9   0   6         26.29         31.62         4.42 o                         
  10   0   6         21.99         33.98         7.72 o                         
 -11   1   6          2.16          1.15         2.70 o                         
 -10   1   6          3.55          6.58         2.77 o                         
  -9   1   6         31.79         34.52         2.97 o                         
  -8   1   6         14.49         19.36         2.72 o                         
  -7   1   6         15.39         15.51         2.41 o                         
  -6   1   6         11.03         12.63         2.85 o                         
  -5   1   6         44.09         37.32         2.78 o                         
  -4   1   6         44.28         49.81         1.71 o                         
  -3   1   6        619.07        608.79         4.18 o                         
  -2   1   6        377.01        361.96         3.67 o                         
  -1   1   6         56.90         46.54         1.63 o                         
   0   1   6        112.73        117.82         2.33 o                         
   1   1   6        118.05        127.21         2.67 o                         
   2   1   6         96.69         97.38         3.34 o                         
   3   1   6         90.46        108.77         3.18 o                         
   4   1   6         61.59         57.50         1.85 o                         
   5   1   6          5.42          2.98         1.36 o                         
   6   1   6        194.11        207.97         4.10 o                         
   7   1   6         76.47         69.64         3.32 o                         
   8   1   6         38.22         39.74         2.72 o                         
   9   1   6         14.84         21.65         2.67 o                         
 -11   2   6          1.84          1.51         2.78 o                         
 -10   2   6          3.33          3.57         2.80 o                         
  -9   2   6          2.11          3.46         2.56 o                         
  -8   2   6         39.32         39.21         3.01 o                         
  -7   2   6         19.79         19.97         2.45 o                         
  -6   2   6         15.00         15.94         2.24 o                         
  -5   2   6         13.33         12.00         2.35 o                         
  -4   2   6         72.70         66.05         2.42 o                         
  -3   2   6         37.14         45.89         1.89 o                         
  -2   2   6        147.89        157.68         2.59 o                         
  -1   2   6         54.43         56.24         1.84 o                         
   0   2   6        582.86        661.99         4.98 o                         
   1   2   6        173.14        161.87         2.68 o                         
   2   2   6         89.79         97.34         2.98 o                         
   3   2   6         94.02         95.19         2.51 o                         
   4   2   6          1.07          0.39         1.84 o                         
   5   2   6          2.26          4.11         1.51 o                         
   6   2   6         18.11         14.84         2.07 o                         
   7   2   6         18.98         17.30         2.84 o                         
   8   2   6          0.00         -0.90         2.61 o                         
   9   2   6          1.65          2.73         1.72 o                         
 -11   3   6          2.14          0.87         2.99 o                         
 -10   3   6         17.16         15.90         3.16 o                         
  -9   3   6         16.07         25.00         3.30 o                         
  -8   3   6          0.86         -0.51         2.33 o                         
  -7   3   6         84.45         79.22         3.34 o                         
  -6   3   6        197.16        211.61         3.69 o                         
  -5   3   6         82.18         80.60         2.05 o                         
  -4   3   6        203.24        204.08         3.14 o                         
  -3   3   6         46.49         52.00         2.84 o                         
  -2   3   6          4.53          5.14         1.31 o                         
  -1   3   6        210.69        217.58         2.72 o                         
   0   3   6         69.88         71.42         1.69 o                         
   1   3   6        169.74        156.47         2.65 o                         
   2   3   6          0.26         -1.29         1.62 o                         
   3   3   6         14.94         14.22         2.01 o                         
   4   3   6        249.00        219.16         3.80 o                         
   5   3   6        409.93        412.17         4.94 o                         
   6   3   6          0.69          1.43         2.25 o                         
   7   3   6         60.76         61.69         2.84 o                         
   8   3   6         74.30         84.53         3.32 o                         
   9   3   6         12.60         11.67         2.26 o                         
 -11   4   6         10.52         12.92         3.26 o                         
 -10   4   6         14.37         16.16         3.11 o                         
  -9   4   6         46.05         48.02         3.63 o                         
  -8   4   6         61.20         59.36         3.09 o                         
  -7   4   6        101.40         93.30         3.04 o                         
  -6   4   6         16.83         27.88         2.82 o                         
  -5   4   6        123.73        125.05         3.24 o                         
  -4   4   6         36.01         38.42         1.83 o                         
  -3   4   6        196.76        179.07         3.24 o                         
  -2   4   6          0.68         -1.11         1.21 o                         
  -1   4   6         33.72         41.68         1.71 o                         
   0   4   6        121.60        108.87         2.10 o                         
   1   4   6          8.96         12.81         1.48 o                         
   2   4   6          1.88         -0.38         1.46 o                         
   3   4   6         18.64         19.54         2.48 o                         
   4   4   6          0.10          0.93         2.13 o                         
   5   4   6         59.86         60.34         3.24 o                         
   6   4   6         61.49         55.39         2.71 o                         
   7   4   6          4.28          6.30         3.07 o                         
   8   4   6          0.63         -1.74         2.21 o                         
   9   4   6         18.53         21.26         2.96 o                         
 -11   5   6         14.01         16.65         3.42 o                         
 -10   5   6          0.27         -0.12         3.02 o                         
  -9   5   6         13.04         16.37         3.05 o                         
  -8   5   6         24.31         24.53         2.88 o                         
  -7   5   6         17.35         14.74         2.01 o                         
  -6   5   6        103.08        102.13         3.35 o                         
  -5   5   6         10.35         10.94         2.34 o                         
  -4   5   6          1.28          0.77         1.94 o                         
  -3   5   6        381.88        379.35         4.57 o                         
  -2   5   6         23.56         37.65         1.79 o                         
  -1   5   6        327.91        331.38         3.35 o                         
   0   5   6         64.22         55.54         1.95 o                         
   1   5   6        311.72        325.92         3.45 o                         
   2   5   6         58.38         59.62         2.15 o                         
   3   5   6         63.91         58.56         3.17 o                         
   4   5   6         15.52         14.30         2.42 o                         
   5   5   6        225.70        223.25         4.49 o                         
   6   5   6          9.42         16.47         2.33 o                         
   7   5   6         14.10         18.46         2.13 o                         
   8   5   6         11.98         14.17         2.94 o                         
   9   5   6         12.14         17.42         2.81 o                         
 -11   6   6          0.46         -0.36         3.23 o                         
 -10   6   6         11.97         15.07         3.33 o                         
  -9   6   6          0.76         -0.17         2.88 o                         
  -8   6   6         14.16         13.69         2.70 o                         
  -7   6   6          3.88          3.65         1.62 o                         
  -6   6   6         68.48         66.84         3.19 o                         
  -5   6   6          0.05          0.87         2.20 o                         
  -4   6   6          4.29          5.23         1.97 o                         
  -3   6   6          0.11          2.57         1.93 o                         
  -2   6   6         25.93         31.08         1.76 o                         
  -1   6   6        377.68        371.50         4.31 o                         
   0   6   6         44.12         37.12         2.17 o                         
   1   6   6         51.92         56.46         2.01 o                         
   2   6   6          9.41         10.84         1.50 o                         
   3   6   6         12.08         14.71         1.52 o                         
   4   6   6        508.04        505.44         6.40 o                         
   5   6   6         56.67         62.42         3.01 o                         
   6   6   6          2.94          3.95         2.06 o                         
   7   6   6          0.08          0.23         2.07 o                         
   8   6   6          3.34          8.16         3.56 o                         
   9   6   6          3.15          2.53         2.50 o                         
 -11   7   6          9.40          0.90         3.61 o                         
 -10   7   6          1.53          0.94         3.19 o                         
  -9   7   6          0.31          3.15         2.94 o                         
  -8   7   6          0.51          0.14         1.80 o                         
  -7   7   6         58.95         51.80         2.43 o                         
  -6   7   6         99.89        107.12         3.91 o                         
  -5   7   6         87.43         82.08         3.68 o                         
  -4   7   6         20.38         22.58         2.63 o                         
  -3   7   6         96.42        101.78         3.11 o                         
  -2   7   6        989.85        974.08         7.75 o                         
  -1   7   6          1.30          6.26         1.70 o                         
   0   7   6       1015.96       1063.65         9.75 o                         
   1   7   6         15.52         25.75         1.93 o                         
   2   7   6        280.48        290.37         3.91 o                         
   3   7   6         43.51         37.55         2.36 o                         
   4   7   6         28.12         26.70         3.28 o                         
   5   7   6         10.50          6.67         2.25 o                         
   6   7   6         13.69         17.34         2.45 o                         
   7   7   6         10.45          7.84         2.39 o                         
   8   7   6         14.74         16.87         2.64 o                         
   9   7   6          7.43          6.47         3.80 o                         
 -11   8   6          2.17          4.69         3.53 o                         
 -10   8   6         11.66         14.79         2.17 o                         
  -9   8   6         31.12         35.79         2.22 o                         
  -8   8   6          3.25          2.84         1.94 o                         
  -7   8   6         29.59         33.52         2.63 o                         
  -6   8   6        214.40        207.80         5.02 o                         
  -5   8   6          2.94         10.92         2.64 o                         
  -4   8   6        143.45        145.26         4.16 o                         
  -3   8   6        129.51        138.86         3.19 o                         
  -2   8   6        748.27        750.53         6.68 o                         
  -1   8   6        477.24        494.88         4.76 o                         
   0   8   6          5.61          2.89         2.96 o                         
   1   8   6        398.66        409.69         6.01 o                         
   2   8   6         39.97         36.51         2.29 o                         
   3   8   6         17.28         22.41         2.58 o                         
   4   8   6        296.54        293.48         7.08 o                         
   5   8   6          0.28          0.22         3.02 o                         
   6   8   6          0.06         -1.96         2.47 o                         
   7   8   6          4.66          4.60         3.00 o                         
   8   8   6          1.92          3.49         2.47 o                         
   9   8   6          5.97          5.96         1.99 o                         
 -11   9   6          3.06          4.95         3.96 o                         
 -10   9   6          2.52          0.83         2.24 o                         
  -9   9   6         22.43         18.16         2.80 o                         
  -8   9   6          7.44          4.78         2.48 o                         
  -7   9   6        230.73        218.03         5.43 o                         
  -6   9   6          4.69          7.20         2.67 o                         
  -5   9   6        392.67        401.50         7.23 o                         
  -4   9   6        154.06        147.79         4.64 o                         
  -3   9   6        283.47        279.22         5.45 o                         
  -2   9   6        308.95        353.83         4.20 o                         
  -1   9   6         32.89         37.94         2.10 o                         
   0   9   6        267.50        227.80         5.35 o                         
   1   9   6          0.45         -2.47         2.47 o                         
   2   9   6         12.66          7.73         2.43 o                         
   3   9   6         95.31         94.72         4.58 o                         
   4   9   6          9.11         10.23         3.42 o                         
   5   9   6         19.88         20.66         3.74 o                         
   6   9   6          0.84          2.16         3.74 o                         
   7   9   6          0.25         -0.34         3.51 o                         
   8   9   6          9.74          9.91         3.73 o                         
   9   9   6          0.02         -1.38         4.67 o                         
 -10  10   6         13.28         11.67         3.23 o                         
  -9  10   6          2.18          2.74         3.24 o                         
  -8  10   6         18.23          9.84         3.35 o                         
  -7  10   6         96.06         90.40         4.53 o                         
  -6  10   6        261.30        267.83         6.02 o                         
  -5  10   6          0.60          2.18         2.45 o                         
  -4  10   6        319.92        325.77         6.24 o                         
  -3  10   6         81.44         81.56         2.39 o                         
  -2  10   6         34.17         40.49         2.22 o                         
  -1  10   6        449.05        449.26         5.37 o                         
   0  10   6         49.95         61.98         4.92 o                         
   1  10   6         90.84         79.71         4.12 o                         
   2  10   6        108.08        104.13         3.85 o                         
   3  10   6         10.62          8.81         2.90 o                         
   4  10   6          8.48          7.37         3.02 o                         
   5  10   6        104.25        104.95         5.46 o                         
   6  10   6          3.13          4.50         4.10 o                         
   7  10   6          7.42          3.59         3.42 o                         
   8  10   6         23.57         27.14         4.33 o                         
   9  10   6          2.68          6.68         5.05 o                         
 -10  11   6         84.13         76.74         4.43 o                         
  -9  11   6          5.98          2.27         3.65 o                         
  -8  11   6        362.00        401.34        10.93 o                         
  -7  11   6          5.81          9.62         4.36 o                         
  -6  11   6        282.75        307.93         8.57 o                         
  -5  11   6         59.60         64.02         3.44 o                         
  -4  11   6          6.73          6.08         2.26 o                         
  -3  11   6        431.63        430.77         4.62 o                         
  -2  11   6         35.37         34.05         2.33 o                         
  -1  11   6          4.48          3.97         2.02 o                         
   0  11   6        193.02        173.95         5.98 o                         
   1  11   6          0.34         -1.63         2.74 o                         
   2  11   6        105.00         96.71         3.77 o                         
   3  11   6        576.47        534.84        11.64 o                         
   4  11   6         12.91         12.29         3.31 o                         
   5  11   6          5.43          5.14         3.55 o                         
   6  11   6         81.54         83.21         5.77 o                         
   7  11   6          4.61          1.92         4.87 o                         
   8  11   6          7.66          7.74         4.17 o                         
 -10  12   6         42.12         39.52         2.95 o                         
  -9  12   6          0.18         -1.99         2.12 o                         
  -8  12   6         26.97         31.88         3.19 o                         
  -7  12   6         42.87         50.13         5.09 o                         
  -6  12   6         33.09         38.29         3.38 o                         
  -5  12   6         35.38         42.20         2.79 o                         
  -4  12   6         31.21         30.33         2.69 o                         
  -3  12   6        181.10        173.75         4.18 o                         
  -2  12   6          2.22          2.45         2.04 o                         
  -1  12   6          9.15         10.36         2.37 o                         
   0  12   6        111.88        116.40         6.12 o                         
   1  12   6         53.28         51.23         3.40 o                         
   2  12   6         27.65         22.55         2.84 o                         
   3  12   6         60.06         53.17         4.81 o                         
   4  12   6         10.97          7.42         3.61 o                         
   5  12   6         23.81         17.62         3.99 o                         
   6  12   6         22.99         23.50         5.09 o                         
   7  12   6          0.89         -1.50         4.13 o                         
   8  12   6          0.84          0.47         4.29 o                         
 -10  13   6          1.06         -0.88         2.51 o                         
  -9  13   6         17.59         16.15         2.72 o                         
  -8  13   6         22.46         27.20         3.99 o                         
  -7  13   6         12.39          9.35         2.92 o                         
  -6  13   6         13.43         11.95         4.27 o                         
  -5  13   6        212.82        234.89         6.95 o                         
  -4  13   6          2.95          3.80         2.45 o                         
  -3  13   6         17.41         13.11         2.18 o                         
  -2  13   6          2.46          1.98         1.85 o                         
  -1  13   6         66.05         77.85         3.41 o                         
   0  13   6         41.60         33.02         4.38 o                         
   1  13   6         71.81         57.64         3.73 o                         
   2  13   6         35.46         35.46         2.76 o                         
   3  13   6        305.87        307.66         8.22 o                         
   4  13   6          0.14         -0.38         3.82 o                         
   5  13   6         21.98         21.36         4.37 o                         
   6  13   6         27.32         19.49         5.37 o                         
   7  13   6          9.70          9.19         5.12 o                         
   8  13   6         13.94         13.00         4.72 o                         
  -9  14   6         33.50         30.21         3.27 o                         
  -8  14   6          0.35          0.64         3.74 o                         
  -7  14   6          2.54         -3.32         4.15 o                         
  -6  14   6         29.01         30.31         4.41 o                         
  -5  14   6         12.10          8.45         3.19 o                         
  -4  14   6          0.42         -0.52         1.86 o                         
  -3  14   6        312.82        297.94         6.10 o                         
  -2  14   6         67.47         57.08         2.99 o                         
  -1  14   6          0.10         -2.16         2.16 o                         
   0  14   6        148.69        158.19         5.43 o                         
   1  14   6        209.38        199.82        13.06 o                         
   2  14   6        311.12        314.95         6.26 o                         
   3  14   6         13.58          9.60         4.05 o                         
   4  14   6        349.31        373.77        10.08 o                         
   5  14   6          9.63          7.63         2.74 o                         
   6  14   6         19.32         17.96         4.75 o                         
   7  14   6         22.88         20.95         5.40 o                         
   8  14   6          0.00          5.04         4.86 o                         
  -9  15   6          1.52          2.70         3.84 o                         
  -8  15   6          0.24          1.78         4.24 o                         
  -7  15   6          0.16          0.55         4.38 o                         
  -6  15   6          8.35          9.23         4.56 o                         
  -5  15   6        133.92        141.36         9.71 o                         
  -4  15   6          0.24          2.08         2.50 o                         
  -3  15   6         22.45         17.93         3.05 o                         
  -2  15   6        132.25        128.13         5.97 o                         
  -1  15   6        132.85        145.08         6.66 o                         
   0  15   6        229.45        225.98         5.99 o                         
   1  15   6         76.87         71.84         4.77 o                         
   2  15   6        497.72        528.46         8.57 o                         
   3  15   6          0.00         -0.90         3.17 o                         
   4  15   6          0.47          1.15         5.15 o                         
   5  15   6         38.32         33.97         5.46 o                         
   6  15   6          1.50         -0.50         3.25 o                         
   7  15   6         18.87         23.98         6.48 o                         
  -9  16   6          0.01         -1.41         3.78 o                         
  -8  16   6          0.00         -0.31         4.64 o                         
  -7  16   6         10.76          6.25         4.50 o                         
  -6  16   6         21.37         22.42         4.34 o                         
  -5  16   6          4.42          3.78         3.48 o                         
  -4  16   6         86.55         87.90         4.50 o                         
  -3  16   6         24.46         20.85         3.50 o                         
  -2  16   6         22.28         24.84         5.34 o                         
  -1  16   6        123.20        124.34         6.71 o                         
   0  16   6         19.27         15.97         3.48 o                         
   1  16   6         94.81        114.23         6.10 o                         
   2  16   6         31.60         25.58         4.27 o                         
   3  16   6         42.88         36.13         4.41 o                         
   4  16   6         13.01         10.00         6.46 o                         
   5  16   6          0.30         -2.88         4.81 o                         
   6  16   6         12.95         12.68         3.25 o                         
   7  16   6         23.53         23.34         4.37 o                         
  -8  17   6          0.74         -4.72         4.72 o                         
  -7  17   6          5.40          5.24         4.97 o                         
  -6  17   6          3.33          7.67         5.99 o                         
  -5  17   6          1.92          1.04         3.67 o                         
  -4  17   6         87.09         89.90         5.28 o                         
  -3  17   6         85.50         83.91         5.21 o                         
  -2  17   6          0.70         -2.79         4.89 o                         
  -1  17   6         13.58          3.72         3.83 o                         
   0  17   6          0.73         -2.29         5.95 o                         
   1  17   6         41.18         30.52         4.52 o                         
   2  17   6        136.34        141.99         6.56 o                         
   3  17   6         10.43         10.47         3.41 o                         
   4  17   6          5.15          5.56         4.56 o                         
   5  17   6          0.00         -4.45         4.50 o                         
   6  17   6          3.17          2.04         2.52 o                         
   7  17   6          3.60          6.48         3.67 o                         
  -8  18   6          3.68         -3.31         4.90 o                         
  -7  18   6          3.65          6.87         5.18 o                         
  -6  18   6          4.03          4.34         4.08 o                         
  -5  18   6          7.40          3.61         3.53 o                         
  -4  18   6         69.96         78.95         5.74 o                         
  -3  18   6         66.72         58.74         5.75 o                         
  -2  18   6          0.75         -1.60         4.97 o                         
  -1  18   6         34.53         30.89         5.42 o                         
   0  18   6          8.29          2.11         6.80 o                         
   1  18   6         37.76         29.13         4.85 o                         
   2  18   6         42.30         36.17         4.94 o                         
   3  18   6         15.60          9.56         3.47 o                         
   4  18   6          9.07          6.36         4.87 o                         
   5  18   6          0.09         -8.62         8.62 o                         
   6  18   6          4.16         11.10         4.86 o                         
  -8  19   6          6.20         13.13         6.60 o                         
  -7  19   6          9.77          8.67         5.16 o                         
  -6  19   6          5.48          2.41         2.26 o                         
  -5  19   6          1.62          1.58         4.05 o                         
  -4  19   6         24.69         23.18         6.30 o                         
  -3  19   6         53.94         50.44         6.28 o                         
  -2  19   6          5.81          4.98         7.14 o                         
  -1  19   6         49.76         50.20         7.85 o                         
   0  19   6          0.68         -1.35         8.85 o                         
   1  19   6         97.26        101.43         9.80 o                         
   2  19   6         23.87         20.60         4.22 o                         
   3  19   6          0.77         -1.78         3.31 o                         
   4  19   6          0.22         -1.99         3.40 o                         
   5  19   6          0.00          3.31         5.04 o                         
   6  19   6          1.89          5.81         4.87 o                         
  -7  20   6          1.26         -0.23         2.73 o                         
  -6  20   6          0.19         -0.82         4.29 o                         
  -5  20   6          0.43         -3.58         4.27 o                         
  -4  20   6          2.53          3.91         4.87 o                         
  -3  20   6         40.65         31.13         5.86 o                         
  -2  20   6         51.13         50.94         8.57 o                         
  -1  20   6          4.92         -0.66         9.27 o                         
   0  20   6          3.02         -4.67         8.73 o                         
   1  20   6         32.45         30.23         2.81 o                         
   2  20   6         14.75         16.84         4.86 o                         
   3  20   6          0.03         -3.44         3.92 o                         
   4  20   6          5.19          4.38         3.78 o                         
   5  20   6          1.29         -4.05         5.70 o                         
  -6  21   6          2.21         13.16         4.51 o                         
  -5  21   6          0.36         -1.17         3.92 o                         
  -4  21   6          0.07         -4.32         4.32 o                         
  -3  21   6          0.14         -3.70         5.12 o                         
  -2  21   6          0.34         -7.28         7.28 o                         
  -1  21   6         11.47          8.59         6.32 o                         
   0  21   6         28.40         34.15        14.95 o                         
   1  21   6         15.82          8.34         3.16 o                         
   2  21   6          5.25          3.23         3.94 o                         
   3  21   6          4.18          4.52         4.14 o                         
   4  21   6          0.67          2.35         3.37 o                         
   5  21   6          9.52         12.40         5.55 o                         
  -6  22   6          6.39          1.54         4.52 o                         
  -5  22   6          3.47          8.81         4.76 o                         
  -4  22   6          1.95         -1.81         3.76 o                         
  -3  22   6         24.08         19.79         4.30 o                         
  -2  22   6         12.97         -0.45         6.97 o                         
  -1  22   6         19.90         20.92         8.00 o                         
   0  22   6          7.85         14.22         7.80 o                         
   1  22   6         17.90         15.12         3.36 o                         
   2  22   6          0.62         -1.78         2.64 o                         
   3  22   6         22.86         28.35         4.96 o                         
   4  22   6         14.93         14.20         4.43 o                         
  -5  23   6          0.44          3.03         4.42 o                         
  -4  23   6          0.23          0.79         3.96 o                         
  -3  23   6          9.59         11.79         4.29 o                         
  -2  23   6         38.42         35.66         6.35 o                         
  -1  23   6          4.75          0.50         5.92 o                         
   0  23   6          0.36          1.48         5.65 o                         
   1  23   6         20.43         17.18         3.95 o                         
   2  23   6          0.79         -0.99         1.88 o                         
   3  23   6          3.48         -1.93         3.87 o                         
  -4  24   6          1.48          1.82         4.32 o                         
  -3  24   6          1.03          0.11         4.02 o                         
  -2  24   6          0.04         -5.58         8.18 o                         
  -1  24   6         19.32         30.57         6.23 o                         
   0  24   6          8.27          6.98         6.13 o                         
   1  24   6          0.11         -2.29         2.73 o                         
   2  24   6          0.84         -0.27         2.64 o                         
  -2  25   6          1.93         -2.56         6.65 o                         
  -1  25   6          1.27          3.60         5.89 o                         
   0  25   6          3.01          3.16         4.43 o                         
 -11   1   7          4.50          6.85         3.06 o                         
 -10   1   7          0.05          0.06         2.58 o                         
  -9   1   7          0.80         -1.17         2.29 o                         
  -8   1   7          2.94          4.46         2.34 o                         
  -7   1   7         18.54         15.54         2.68 o                         
  -6   1   7          3.87          3.74         2.11 o                         
  -5   1   7         82.42         80.20         2.80 o                         
  -4   1   7        109.93         98.25         2.38 o                         
  -3   1   7         31.25         30.69         1.74 o                         
  -2   1   7          4.52         -0.04         1.35 o                         
  -1   1   7         29.17         26.00         1.69 o                         
   0   1   7         29.76         30.23         1.71 o                         
   1   1   7         87.68         81.97         2.69 o                         
   2   1   7        109.29        110.16         4.02 o                         
   3   1   7         92.23         95.24         3.26 o                         
   4   1   7         40.63         44.18         2.48 o                         
   5   1   7         24.69         26.39         2.60 o                         
   6   1   7          9.14         10.28         2.26 o                         
   7   1   7          5.98         10.47         2.35 o                         
   8   1   7          3.68          3.29         2.44 o                         
   9   1   7          0.42          1.52         2.73 o                         
 -11   2   7          0.06          0.98         3.07 o                         
 -10   2   7          0.36          1.87         2.70 o                         
  -9   2   7          0.09          3.78         2.80 o                         
  -8   2   7          0.37          3.23         2.40 o                         
  -7   2   7         32.56         27.65         2.44 o                         
  -6   2   7          1.24          0.95         2.23 o                         
  -5   2   7         13.62         21.16         2.19 o                         
  -4   2   7        106.39         93.35         2.69 o                         
  -3   2   7          7.64          8.35         1.49 o                         
  -2   2   7         43.04         46.91         1.93 o                         
  -1   2   7         59.70         62.39         2.00 o                         
   0   2   7        297.06        289.75         3.88 o                         
   1   2   7        333.09        285.14         3.96 o                         
   2   2   7         58.44         60.07         2.86 o                         
   3   2   7        312.70        315.95         5.11 o                         
   4   2   7        125.76        120.39         3.06 o                         
   5   2   7         47.12         52.51         2.49 o                         
   6   2   7         69.60         65.96         2.52 o                         
   7   2   7          2.44          1.39         2.14 o                         
   8   2   7          2.84          5.73         2.39 o                         
   9   2   7          2.53          1.14         2.55 o                         
 -11   3   7          1.62          2.23         3.02 o                         
 -10   3   7          1.36          0.42         2.66 o                         
  -9   3   7         13.75         22.93         3.21 o                         
  -8   3   7          3.14          3.75         2.41 o                         
  -7   3   7         27.79         24.28         2.30 o                         
  -6   3   7         18.73         16.20         2.73 o                         
  -5   3   7         26.38         26.12         2.26 o                         
  -4   3   7          0.94          3.62         2.03 o                         
  -3   3   7          0.18          2.21         1.78 o                         
  -2   3   7          1.78          2.00         1.39 o                         
  -1   3   7        221.07        237.48         3.05 o                         
   0   3   7         71.25         64.61         2.17 o                         
   1   3   7         49.77         53.31         2.15 o                         
   2   3   7        216.24        210.67         3.85 o                         
   3   3   7         78.54         69.25         2.96 o                         
   4   3   7         61.44         60.25         2.69 o                         
   5   3   7         24.36         22.79         1.88 o                         
   6   3   7         38.36         37.79         2.03 o                         
   7   3   7         72.67         86.17         3.30 o                         
   8   3   7          0.18          1.37         2.50 o                         
   9   3   7          4.47          4.65         2.84 o                         
 -11   4   7          0.20          2.72         3.16 o                         
 -10   4   7          0.63          3.18         2.88 o                         
  -9   4   7         13.24         12.26         3.00 o                         
  -8   4   7          4.33          6.47         2.45 o                         
  -7   4   7          0.73          2.26         2.90 o                         
  -6   4   7         67.90         60.56         3.65 o                         
  -5   4   7          6.53          8.02         1.63 o                         
  -4   4   7         32.46         32.83         1.93 o                         
  -3   4   7         17.96         22.53         2.33 o                         
  -2   4   7         45.07         41.28         1.82 o                         
  -1   4   7         44.00         39.94         1.81 o                         
   0   4   7         64.24         51.82         1.59 o                         
   1   4   7        207.56        210.81         3.04 o                         
   2   4   7         11.65         17.18         1.93 o                         
   3   4   7         43.66         39.38         2.77 o                         
   4   4   7          0.48          2.51         1.94 o                         
   5   4   7        132.23        123.02         3.38 o                         
   6   4   7         68.43         72.24         2.64 o                         
   7   4   7         12.45         14.91         2.22 o                         
   8   4   7         15.91         15.87         2.26 o                         
 -10   5   7         13.19         12.83         3.81 o                         
  -9   5   7          6.17         12.64         2.84 o                         
  -8   5   7         37.33         33.61         3.63 o                         
  -7   5   7         38.29         44.52         3.30 o                         
  -6   5   7         85.30         77.95         2.87 o                         
  -5   5   7          2.67          3.99         1.88 o                         
  -4   5   7         16.33         16.85         1.66 o                         
  -3   5   7        122.92        119.20         2.40 o                         
  -2   5   7          0.70          1.85         1.41 o                         
  -1   5   7          2.37          4.26         1.37 o                         
   0   5   7         22.79         20.16         1.69 o                         
   1   5   7          1.41          2.29         1.52 o                         
   2   5   7        329.33        320.05         3.95 o                         
   3   5   7        137.08        119.61         3.55 o                         
   4   5   7         19.74         21.18         2.41 o                         
   5   5   7         94.24        106.12         3.74 o                         
   6   5   7          3.16          2.60         2.32 o                         
   7   5   7         62.77         66.22         3.61 o                         
   8   5   7         11.13          9.69         2.41 o                         
 -10   6   7          0.59          1.31         2.91 o                         
  -9   6   7         24.27         38.23         4.35 o                         
  -8   6   7         32.80         35.84         3.83 o                         
  -7   6   7          5.77          9.77         3.11 o                         
  -6   6   7          2.23          4.50         2.02 o                         
  -5   6   7         67.26         61.40         2.66 o                         
  -4   6   7          0.23          0.25         1.74 o                         
  -3   6   7         15.56         15.59         1.77 o                         
  -2   6   7          2.49          4.54         1.55 o                         
  -1   6   7        153.90        144.55         2.84 o                         
   0   6   7          1.03         -0.24         1.45 o                         
   1   6   7         39.97         44.46         1.74 o                         
   2   6   7         39.71         36.11         2.03 o                         
   3   6   7          4.88          4.50         1.53 o                         
   4   6   7         39.76         38.67         2.57 o                         
   5   6   7         43.85         43.25         2.76 o                         
   6   6   7         19.22         19.63         2.64 o                         
   7   6   7          6.06          5.42         2.02 o                         
   8   6   7         50.51         54.11         4.16 o                         
 -10   7   7          0.06          5.66         3.65 o                         
  -9   7   7         76.02         79.79         5.42 o                         
  -8   7   7         31.08         38.41         4.05 o                         
  -7   7   7         18.41         12.39         2.11 o                         
  -6   7   7          2.61          4.25         2.43 o                         
  -5   7   7          5.86          4.54         2.16 o                         
  -4   7   7         16.11         16.30         2.04 o                         
  -3   7   7         26.41         36.46         2.17 o                         
  -2   7   7         14.39         12.54         1.72 o                         
  -1   7   7          5.13          5.50         1.55 o                         
   0   7   7          6.66          0.76         1.72 o                         
   1   7   7        218.35        203.23         3.31 o                         
   2   7   7         78.35         65.96         2.46 o                         
   3   7   7          0.16          1.51         1.71 o                         
   4   7   7         83.87         82.89         3.86 o                         
   5   7   7          0.03         -0.01         1.95 o                         
   6   7   7         13.19         11.96         2.45 o                         
   7   7   7         11.84         11.96         2.60 o                         
   8   7   7          0.10         -0.47         3.19 o                         
 -10   8   7          8.92          9.49         4.46 o                         
  -9   8   7          8.35         10.54         4.23 o                         
  -8   8   7         21.85         21.80         2.05 o                         
  -7   8   7          5.75          4.42         2.23 o                         
  -6   8   7        166.76        182.28         4.66 o                         
  -5   8   7          2.11          5.74         2.36 o                         
  -4   8   7          5.86          9.16         1.99 o                         
  -3   8   7          8.99          7.40         1.94 o                         
  -2   8   7        332.21        298.35         4.73 o                         
  -1   8   7         22.13         20.79         2.01 o                         
   0   8   7         16.82         17.61         2.41 o                         
   1   8   7        126.10        116.06         2.76 o                         
   2   8   7        459.43        435.69         5.89 o                         
   3   8   7          3.61          0.27         1.78 o                         
   4   8   7          4.47         10.42         2.82 o                         
   5   8   7          0.01         -1.64         2.76 o                         
   6   8   7         18.13         15.56         3.33 o                         
   7   8   7          1.96         -1.05         2.20 o                         
   8   8   7          3.43          5.39         2.22 o                         
 -10   9   7         16.17         17.26         4.85 o                         
  -9   9   7          5.51          4.47         2.31 o                         
  -8   9   7          9.95          8.93         2.08 o                         
  -7   9   7          9.03         10.64         3.10 o                         
  -6   9   7          0.11          6.42         2.74 o                         
  -5   9   7        175.61        179.06         4.32 o                         
  -4   9   7          7.75          5.80         2.03 o                         
  -3   9   7        198.82        184.07         4.20 o                         
  -2   9   7          5.79         15.38         2.00 o                         
  -1   9   7         76.45         66.24         2.58 o                         
   0   9   7         13.14         14.23         2.71 o                         
   1   9   7         92.37         81.28         3.28 o                         
   2   9   7         21.46         26.73         2.35 o                         
   3   9   7         45.09         47.34         2.44 o                         
   4   9   7        115.65        118.03         5.30 o                         
   5   9   7         25.11         34.15         4.05 o                         
   6   9   7          0.79          3.45         3.41 o                         
   7   9   7          6.40          2.45         3.29 o                         
   8   9   7          4.02          4.84         1.98 o                         
 -10  10   7          4.10          0.69         3.47 o                         
  -9  10   7         11.72          7.49         2.10 o                         
  -8  10   7         29.85         33.33         3.02 o                         
  -7  10   7         44.50         64.35         4.06 o                         
  -6  10   7        139.87        158.73         5.67 o                         
  -5  10   7          0.06          3.48         2.44 o                         
  -4  10   7          0.98          2.34         1.83 o                         
  -3  10   7          1.97          2.97         1.97 o                         
  -2  10   7        190.69        193.21         3.30 o                         
  -1  10   7          0.13         -0.73         1.76 o                         
   0  10   7         29.72         31.02         4.22 o                         
   1  10   7         14.16         15.42         2.51 o                         
   2  10   7         83.30         81.78         2.60 o                         
   3  10   7         20.24         20.37         2.29 o                         
   4  10   7          0.30          0.15         2.07 o                         
   5  10   7          9.25         14.06         4.41 o                         
   6  10   7          6.11          4.32         3.38 o                         
   7  10   7          2.47          4.66         3.83 o                         
   8  10   7          1.48          1.98         3.31 o                         
 -10  11   7          0.00         -0.84         2.16 o                         
  -9  11   7          0.22          1.30         2.31 o                         
  -8  11   7          5.22          5.19         2.68 o                         
  -7  11   7          7.32          7.40         3.28 o                         
  -6  11   7         70.53         69.67         3.57 o                         
  -5  11   7          2.06          0.20         2.45 o                         
  -4  11   7          1.00         -1.79         1.79 o                         
  -3  11   7          0.09          0.73         2.15 o                         
  -2  11   7        161.72        161.37         3.84 o                         
  -1  11   7          0.14          1.76         1.96 o                         
   0  11   7        103.96        104.99         5.21 o                         
   1  11   7         12.83          6.61         2.68 o                         
   2  11   7          1.36          0.98         2.05 o                         
   3  11   7         61.04         55.90         4.49 o                         
   4  11   7          0.72          0.74         2.32 o                         
   5  11   7          0.14          2.00         3.94 o                         
   6  11   7          0.22         -4.25         4.43 o                         
   7  11   7         51.01         64.06         7.34 o                         
  -9  12   7          0.37         -2.15         2.48 o                         
  -8  12   7         11.65         12.49         3.14 o                         
  -7  12   7         30.53         36.17         3.47 o                         
  -6  12   7          8.29          7.22         3.21 o                         
  -5  12   7        124.12        120.80         4.03 o                         
  -4  12   7         10.54         11.29         1.96 o                         
  -3  12   7         60.75         69.19         2.54 o                         
  -2  12   7        118.76         98.08         3.37 o                         
  -1  12   7         30.55         24.79         2.34 o                         
   0  12   7          0.95          3.55         2.79 o                         
   1  12   7         75.32         63.68         4.60 o                         
   2  12   7        214.30        229.06         7.14 o                         
   3  12   7          0.04          4.10         3.31 o                         
   4  12   7          0.02          1.85         3.88 o                         
   5  12   7          1.23          2.58         3.91 o                         
   6  12   7          1.55          1.49         4.61 o                         
   7  12   7          0.03          3.21         5.01 o                         
  -9  13   7          3.92          6.41         2.98 o                         
  -8  13   7          6.35          6.80         3.75 o                         
  -7  13   7          4.00          9.87         2.65 o                         
  -6  13   7         31.62         28.58         3.07 o                         
  -5  13   7        161.86        164.81         6.59 o                         
  -4  13   7         11.71         14.59         2.33 o                         
  -3  13   7        105.97         90.65         3.12 o                         
  -2  13   7         31.46         31.15         2.13 o                         
  -1  13   7        135.55        132.33         4.02 o                         
   0  13   7          8.91          4.64         3.11 o                         
   1  13   7         14.56         17.51         3.18 o                         
   2  13   7          5.63         10.06         2.15 o                         
   3  13   7         19.26         17.67         4.06 o                         
   4  13   7          2.39          0.68         3.43 o                         
   5  13   7         31.04         44.84         5.62 o                         
   6  13   7          0.53          3.32         4.82 o                         
   7  13   7          2.02          4.47         6.10 o                         
  -9  14   7          2.20          2.71         3.33 o                         
  -8  14   7         32.22         31.17         2.74 o                         
  -7  14   7         12.31         16.48         3.60 o                         
  -6  14   7          5.17         14.42         4.14 o                         
  -5  14   7         35.50         35.42         4.03 o                         
  -4  14   7         73.15         82.18         5.44 o                         
  -3  14   7          4.61          7.27         2.24 o                         
  -2  14   7        207.65        201.14         4.56 o                         
  -1  14   7         26.11         29.90         3.46 o                         
   0  14   7         42.83         47.09         4.12 o                         
   1  14   7         55.79         58.61         3.89 o                         
   2  14   7        211.58        213.67         6.13 o                         
   3  14   7         11.06         16.87         5.09 o                         
   4  14   7          1.83          0.72         3.90 o                         
   5  14   7          7.26          7.21         4.63 o                         
   6  14   7          4.33          3.31         4.67 o                         
   7  14   7          6.57         11.23         5.61 o                         
  -8  15   7          5.00          0.56         3.68 o                         
  -7  15   7         41.46         49.81         5.52 o                         
  -6  15   7          9.65         10.13         4.70 o                         
  -5  15   7          7.60         12.53         3.84 o                         
  -4  15   7         31.88         29.73         4.01 o                         
  -3  15   7          1.25          2.54         1.81 o                         
  -2  15   7          1.20         -0.36         2.30 o                         
  -1  15   7        108.00        105.63         6.36 o                         
   0  15   7          1.95          2.22         3.09 o                         
   1  15   7         62.46         66.69         4.82 o                         
   2  15   7          7.32          2.41         2.83 o                         
   3  15   7          1.13          4.93         3.47 o                         
   4  15   7         22.55         30.79         6.49 o                         
   5  15   7         12.54         13.97         6.59 o                         
   6  15   7          0.01          0.41         2.55 o                         
  -8  16   7          1.29         -0.37         3.56 o                         
  -7  16   7          8.17          6.44         4.72 o                         
  -6  16   7          1.03         -0.24         3.89 o                         
  -5  16   7         14.51         14.18         4.44 o                         
  -4  16   7         26.88         29.50         2.50 o                         
  -3  16   7         40.33         36.66         2.52 o                         
  -2  16   7          7.76          5.53         2.47 o                         
  -1  16   7          1.90         -0.47         3.23 o                         
   0  16   7          3.56         -0.58         3.57 o                         
   1  16   7          0.08         -2.77         3.78 o                         
   2  16   7          6.45          7.12         2.85 o                         
   3  16   7         28.62         24.10         4.21 o                         
   4  16   7         16.26         19.72         6.39 o                         
   5  16   7          2.72         -0.34         4.96 o                         
   6  16   7         23.99         21.20         6.50 o                         
  -8  17   7          0.31          1.29         4.94 o                         
  -7  17   7          0.06          2.75         5.02 o                         
  -6  17   7         22.86         22.29         4.53 o                         
  -5  17   7          2.30         -0.94         3.99 o                         
  -4  17   7          2.24         -1.37         2.17 o                         
  -3  17   7          2.19         -1.28         2.24 o                         
  -2  17   7         24.47         30.54         3.10 o                         
  -1  17   7          4.93         -2.41         3.42 o                         
   0  17   7        109.41        119.87         6.87 o                         
   1  17   7          3.60          1.54         3.87 o                         
   2  17   7         19.33         16.93         3.11 o                         
   3  17   7         29.95         36.82         3.87 o                         
   4  17   7         10.70          7.66         4.09 o                         
   5  17   7         34.07         45.50         6.27 o                         
   6  17   7         19.75         21.47         5.93 o                         
  -7  18   7          4.15          2.92         4.38 o                         
  -6  18   7          1.55          1.03         4.02 o                         
  -5  18   7          0.00         -1.40         4.17 o                         
  -4  18   7          7.06          5.28         2.53 o                         
  -3  18   7          6.42          7.97         2.91 o                         
  -2  18   7          9.41         11.43         2.60 o                         
  -1  18   7         56.96         68.04         9.29 o                         
   0  18   7          1.19         -0.54         6.29 o                         
   1  18   7          1.70          0.07         3.51 o                         
   2  18   7          0.04         -3.61         3.61 o                         
   3  18   7          6.74          3.46         4.02 o                         
   4  18   7         26.92         35.38         4.45 o                         
   5  18   7          1.80          3.18         5.09 o                         
  -7  19   7          2.58          5.45         4.15 o                         
  -6  19   7          0.84          0.02         5.06 o                         
  -5  19   7          1.48          0.69         2.02 o                         
  -4  19   7          0.59          1.14         2.21 o                         
  -3  19   7          8.80         10.84         3.27 o                         
  -2  19   7          0.31         -1.25         2.37 o                         
  -1  19   7          9.99          1.39         6.06 o                         
   0  19   7         27.86         32.65         8.57 o                         
   1  19   7         89.74         83.71         8.60 o                         
   2  19   7          9.72          8.85         4.09 o                         
   3  19   7         10.88          6.22         3.96 o                         
   4  19   7          2.29         -2.02         3.45 o                         
  -6  20   7         18.00         17.02         5.50 o                         
  -5  20   7          8.40          8.51         4.44 o                         
  -4  20   7          7.98          9.18         2.95 o                         
  -3  20   7          2.04         -3.03         3.45 o                         
  -2  20   7          1.32         -1.97         2.48 o                         
  -1  20   7        164.23        182.66         9.58 o                         
   0  20   7          0.37         -1.69         5.43 o                         
   1  20   7         29.16         22.64         3.57 o                         
   2  20   7          0.18         -1.91         3.76 o                         
   3  20   7         18.30         27.08         4.35 o                         
   4  20   7         22.84         31.21         4.87 o                         
  -5  21   7         15.58         18.80         3.37 o                         
  -4  21   7         12.62         14.64         3.40 o                         
  -3  21   7         12.77         16.34         3.85 o                         
  -2  21   7         35.77         51.72         8.42 o                         
  -1  21   7         69.01         88.09         7.90 o                         
   0  21   7         11.20          6.23         4.40 o                         
   1  21   7          0.72          1.61         2.17 o                         
   2  21   7          0.14          0.59         3.18 o                         
   3  21   7          0.75          0.85         3.58 o                         
  -4  22   7         47.37         60.12         4.90 o                         
  -3  22   7          0.51         -0.89         3.69 o                         
  -2  22   7         20.44         28.15         6.68 o                         
  -1  22   7          5.32          5.17         5.49 o                         
   0  22   7          2.43          4.03         3.85 o                         
   1  22   7          1.77          2.92         2.38 o                         
   2  22   7          1.64          2.62         1.93 o                         
  -3  23   7          9.71          8.37         4.25 o                         
  -2  23   7          0.83          3.40         5.08 o                         
  -1  23   7          0.11          3.39         5.47 o                         
   0  23   7          0.23         -3.29         5.19 o                         
   1  23   7          3.54          5.61         2.75 o                         
 -10   0   8          0.01          3.65         3.44 o                         
  -9   0   8        116.58        122.21         5.49 o                         
  -8   0   8         12.36         14.89         4.50 o                         
  -7   0   8          0.02         -2.85         3.51 o                         
  -6   0   8          3.26          3.64         2.73 o                         
  -5   0   8         41.04         42.24         2.34 o                         
  -4   0   8        105.97        109.34         2.73 o                         
  -3   0   8          0.69          0.08         2.23 o                         
  -2   0   8         63.31         50.94         2.80 o                         
  -1   0   8          3.05          6.07         2.37 o                         
   0   0   8         69.64         65.25         3.25 o                         
   1   0   8          2.62          1.02         2.33 o                         
   2   0   8        231.78        233.20         8.17 o                         
   3   0   8         17.53         14.15         3.22 o                         
   4   0   8         15.62         13.44         3.25 o                         
   5   0   8          8.42         11.44         2.89 o                         
   6   0   8         14.03         16.90         5.76 o                         
   7   0   8          1.89          2.86         2.74 o                         
   8   0   8         35.27         50.14         4.72 o                         
 -10   1   8         10.36         10.43         2.66 o                         
  -9   1   8          0.91          4.02         2.41 o                         
  -8   1   8          0.99          1.47         2.29 o                         
  -7   1   8         20.59         22.05         2.91 o                         
  -6   1   8          0.08          0.16         1.90 o                         
  -5   1   8          5.73          3.31         1.52 o                         
  -4   1   8          0.28          1.19         1.37 o                         
  -3   1   8          5.09          2.91         1.39 o                         
  -2   1   8        128.57        113.14         2.76 o                         
  -1   1   8        291.27        263.16         3.48 o                         
   0   1   8          9.00          6.84         1.65 o                         
   1   1   8          2.55          1.40         1.81 o                         
   2   1   8          5.67          2.83         2.49 o                         
   3   1   8         11.44         17.61         2.61 o                         
   4   1   8        157.26        153.94         3.90 o                         
   5   1   8          6.29          4.14         2.35 o                         
   6   1   8         16.11         21.90         2.50 o                         
   7   1   8          1.37          1.61         2.48 o                         
   8   1   8          4.54          4.09         2.48 o                         
 -10   2   8          1.86          1.65         2.46 o                         
  -9   2   8         18.16         20.64         2.93 o                         
  -8   2   8         32.55         30.51         2.67 o                         
  -7   2   8         11.97         14.93         2.11 o                         
  -6   2   8         86.02         80.42         3.11 o                         
  -5   2   8         15.81         20.91         2.13 o                         
  -4   2   8         17.17         15.00         1.51 o                         
  -3   2   8        145.04        130.65         2.89 o                         
  -2   2   8          8.73          7.75         1.60 o                         
  -1   2   8         96.15         81.26         2.48 o                         
   0   2   8         52.24         49.47         2.15 o                         
   1   2   8        152.68        152.95         3.46 o                         
   2   2   8         50.56         44.81         2.67 o                         
   3   2   8         34.26         27.41         2.45 o                         
   4   2   8          9.47          8.74         2.07 o                         
   5   2   8          3.33          4.20         2.31 o                         
   6   2   8          5.10          7.36         3.17 o                         
   7   2   8          4.94          6.24         2.70 o                         
   8   2   8          0.06          4.13         2.24 o                         
 -10   3   8          0.92         -2.32         2.32 o                         
  -9   3   8          1.30         -1.59         2.27 o                         
  -8   3   8          0.97          0.95         3.67 o                         
  -7   3   8         15.66         19.01         3.23 o                         
  -6   3   8         17.33         14.83         2.53 o                         
  -5   3   8         25.73         23.32         2.51 o                         
  -4   3   8         83.84         72.66         2.86 o                         
  -3   3   8          7.06          7.33         1.74 o                         
  -2   3   8         88.10         74.82         2.19 o                         
  -1   3   8         45.69         42.77         2.06 o                         
   0   3   8         20.76         28.11         1.95 o                         
   1   3   8        299.41        267.25         4.26 o                         
   2   3   8          6.47          7.91         1.95 o                         
   3   3   8        111.22         88.19         3.38 o                         
   4   3   8          7.70          9.54         2.56 o                         
   5   3   8         18.22         17.13         2.48 o                         
   6   3   8         19.57         14.00         2.03 o                         
   7   3   8          2.55          4.32         2.70 o                         
 -10   4   8         12.59          9.31         2.47 o                         
  -9   4   8          0.33          0.60         4.13 o                         
  -8   4   8          1.17         -1.44         3.90 o                         
  -7   4   8          0.22         -1.25         3.27 o                         
  -6   4   8         76.85         86.41         3.67 o                         
  -5   4   8         29.82         23.09         2.56 o                         
  -4   4   8          2.08          0.56         1.91 o                         
  -3   4   8        158.28        168.48         3.88 o                         
  -2   4   8          3.16          5.91         1.50 o                         
  -1   4   8        377.25        381.18         4.50 o                         
   0   4   8        229.81        222.48         3.47 o                         
   1   4   8         55.98         59.04         2.27 o                         
   2   4   8         60.44         54.28         2.39 o                         
   3   4   8          8.82          7.84         1.99 o                         
   4   4   8         31.23         26.12         2.32 o                         
   5   4   8         33.15         32.84         2.65 o                         
   6   4   8          0.63          0.50         1.64 o                         
   7   4   8          2.63          0.82         2.09 o                         
 -10   5   8          1.44          4.90         5.57 o                         
  -9   5   8          1.63         -0.13         3.69 o                         
  -8   5   8          0.09          0.92         3.65 o                         
  -7   5   8          0.18          1.60         3.39 o                         
  -6   5   8         46.91         53.26         3.08 o                         
  -5   5   8         59.33         66.89         3.02 o                         
  -4   5   8         88.11         95.20         3.22 o                         
  -3   5   8         71.92         71.52         2.97 o                         
  -2   5   8         22.08         27.49         1.96 o                         
  -1   5   8         79.69         86.45         2.47 o                         
   0   5   8        531.05        519.46         6.10 o                         
   1   5   8         31.56         29.33         1.85 o                         
   2   5   8          1.54          1.50         1.76 o                         
   3   5   8        102.39         92.12         3.35 o                         
   4   5   8         10.39          4.21         2.22 o                         
   5   5   8         17.75         19.05         2.53 o                         
   6   5   8         54.33         59.66         2.57 o                         
   7   5   8          0.24          1.69         2.01 o                         
 -10   6   8          0.25          3.76         6.38 o                         
  -9   6   8         21.58         25.17         4.76 o                         
  -8   6   8          3.17         -2.41         3.58 o                         
  -7   6   8         87.88         98.10         3.98 o                         
  -6   6   8         45.50         50.75         2.79 o                         
  -5   6   8          5.52          5.82         1.68 o                         
  -4   6   8         14.38         16.85         1.83 o                         
  -3   6   8          0.32          0.63         1.79 o                         
  -2   6   8         46.28         44.05         1.93 o                         
  -1   6   8        185.12        191.92         3.22 o                         
   0   6   8         33.52         29.72         1.89 o                         
   1   6   8         37.37         35.25         1.86 o                         
   2   6   8        334.34        330.23         5.34 o                         
   3   6   8          8.68          5.53         2.14 o                         
   4   6   8         22.95         30.18         2.36 o                         
   5   6   8         69.24         64.68         3.09 o                         
   6   6   8          0.64          3.76         2.13 o                         
   7   6   8         13.41         14.94         1.91 o                         
  -9   7   8          0.30          1.74         3.53 o                         
  -8   7   8         18.22          9.38         3.68 o                         
  -7   7   8         51.92         50.86         2.91 o                         
  -6   7   8        115.92        101.84         3.25 o                         
  -5   7   8         93.58         82.63         2.91 o                         
  -4   7   8         29.82         28.35         2.01 o                         
  -3   7   8        194.23        176.21         3.55 o                         
  -2   7   8         25.92         22.81         2.01 o                         
  -1   7   8          5.46          7.74         1.66 o                         
   0   7   8        153.54        153.26         2.93 o                         
   1   7   8          1.61          3.32         1.56 o                         
   2   7   8        122.68        109.40         3.30 o                         
   3   7   8         13.50         17.00         1.94 o                         
   4   7   8         15.52         14.19         2.09 o                         
   5   7   8          0.44          4.26         1.82 o                         
   6   7   8         49.96         44.04         2.59 o                         
   7   7   8         37.05         39.64         3.07 o                         
  -9   8   8         18.98         26.86         4.08 o                         
  -8   8   8         10.73         21.81         3.89 o                         
  -7   8   8        102.00         95.85         3.81 o                         
  -6   8   8        107.33        126.10         4.04 o                         
  -5   8   8        108.05        113.52         3.39 o                         
  -4   8   8         35.13         36.81         2.30 o                         
  -3   8   8          4.36          9.12         1.83 o                         
  -2   8   8        204.15        192.69         3.88 o                         
  -1   8   8          5.47          4.64         1.64 o                         
   0   8   8          2.21         -0.89         1.57 o                         
   1   8   8         10.31          6.44         2.17 o                         
   2   8   8         87.70         94.68         3.03 o                         
   3   8   8         51.68         48.07         2.37 o                         
   4   8   8         39.11         34.34         3.43 o                         
   5   8   8         27.71         29.18         3.18 o                         
   6   8   8          0.07         -2.73         2.73 o                         
   7   8   8         46.33         45.28         4.45 o                         
  -9   9   8          0.00          4.20         3.50 o                         
  -8   9   8        167.56        147.26        12.35 o                         
  -7   9   8          0.15          8.52         3.57 o                         
  -6   9   8        109.56        101.51         3.95 o                         
  -5   9   8         87.32         95.68         3.40 o                         
  -4   9   8         62.45         61.34         2.87 o                         
  -3   9   8         31.48         33.05         2.44 o                         
  -2   9   8        317.05        287.03         8.64 o                         
  -1   9   8        161.35        136.93         3.08 o                         
   0   9   8          6.43          7.29         2.12 o                         
   1   9   8        163.01        166.37         4.06 o                         
   2   9   8         24.98         19.32         2.06 o                         
   3   9   8         16.02         14.35         2.26 o                         
   4   9   8          9.52         14.67         3.55 o                         
   5   9   8          9.93          9.07         3.11 o                         
   6   9   8         18.27         22.81         3.61 o                         
   7   9   8         34.07         37.06         4.69 o                         
  -9  10   8          0.26          2.03         1.96 o                         
  -8  10   8          0.02          3.80         2.62 o                         
  -7  10   8        119.63        132.26         4.95 o                         
  -6  10   8          7.23          8.41         2.61 o                         
  -5  10   8         27.90         27.43         2.79 o                         
  -4  10   8        130.74        134.96         3.13 o                         
  -3  10   8         55.47         59.24         3.03 o                         
  -2  10   8        102.15        104.04         3.14 o                         
  -1  10   8        121.48        115.94         3.54 o                         
   0  10   8          0.78          3.10         2.90 o                         
   1  10   8        154.38        165.67         4.77 o                         
   2  10   8         20.49         18.88         2.41 o                         
   3  10   8         56.22         59.61         3.04 o                         
   4  10   8          8.68          8.71         3.58 o                         
   5  10   8          2.14          2.01         3.47 o                         
   6  10   8          8.13         11.78         3.46 o                         
  -9  11   8         19.06         13.60         2.24 o                         
  -8  11   8         16.67         21.66         3.42 o                         
  -7  11   8          0.01         -0.52         2.65 o                         
  -6  11   8          3.11          3.50         2.70 o                         
  -5  11   8        257.69        256.11         7.36 o                         
  -4  11   8         34.69         30.42         2.43 o                         
  -3  11   8        142.86        139.66         4.27 o                         
  -2  11   8        194.18        201.63         4.61 o                         
  -1  11   8         76.69         72.70         2.99 o                         
   0  11   8         57.38         62.32         4.14 o                         
   1  11   8        136.30        141.06         4.24 o                         
   2  11   8         99.99         92.05         3.43 o                         
   3  11   8         86.32         85.58         3.30 o                         
   4  11   8          1.36          1.07         1.64 o                         
   5  11   8         18.28         14.17         4.23 o                         
   6  11   8         11.62         15.37         3.75 o                         
  -8  12   8          1.93          1.93         3.18 o                         
  -7  12   8         34.55         43.34         3.49 o                         
  -6  12   8          0.09          2.35         2.46 o                         
  -5  12   8          2.27          5.35         2.30 o                         
  -4  12   8        208.76        210.41         5.97 o                         
  -3  12   8         74.84         69.28         2.70 o                         
  -2  12   8         14.40         10.85         2.29 o                         
  -1  12   8        162.83        162.48         4.35 o                         
   0  12   8          5.84          8.59         3.26 o                         
   1  12   8        104.94        104.33         4.20 o                         
   2  12   8         32.00         24.96         2.79 o                         
   3  12   8          5.15          4.49         2.26 o                         
   4  12   8          9.10          5.83         2.20 o                         
   5  12   8          0.31          1.38         4.01 o                         
   6  12   8          4.09          6.19         3.86 o                         
  -8  13   8          5.53          9.59         2.93 o                         
  -7  13   8          6.95          6.45         2.53 o                         
  -6  13   8         18.81         22.18         3.11 o                         
  -5  13   8         20.26         21.42         2.49 o                         
  -4  13   8         28.51         23.88         3.58 o                         
  -3  13   8         63.25         59.48         2.92 o                         
  -2  13   8         72.88         68.72         3.22 o                         
  -1  13   8          0.00          0.65         1.99 o                         
   0  13   8        147.41        135.67         6.14 o                         
   1  13   8         10.49         13.42         2.83 o                         
   2  13   8         96.04        102.34         6.12 o                         
   3  13   8         38.83         40.28         3.00 o                         
   4  13   8          5.56          6.93         2.52 o                         
   5  13   8          6.41          8.92         4.57 o                         
   6  13   8          0.07         -4.44         4.44 o                         
  -8  14   8          0.05          0.09         2.26 o                         
  -7  14   8          0.77          2.08         2.13 o                         
  -6  14   8          7.54          9.77         2.37 o                         
  -5  14   8          3.63          3.85         2.37 o                         
  -4  14   8         75.40         70.13         4.64 o                         
  -3  14   8         18.07         19.42         2.65 o                         
  -2  14   8          5.37          5.09         2.40 o                         
  -1  14   8         20.92         20.98         2.97 o                         
   0  14   8         16.47         25.59         4.13 o                         
   1  14   8         84.36         92.90         5.28 o                         
   2  14   8          0.19         -1.14         2.92 o                         
   3  14   8         17.60         18.98         3.11 o                         
   4  14   8         21.43         23.03         4.09 o                         
   5  14   8          3.37          6.70         2.29 o                         
  -7  15   8         12.35         13.26         3.67 o                         
  -6  15   8         12.12         10.95         4.30 o                         
  -5  15   8         16.87         20.82         3.88 o                         
  -4  15   8          4.45          1.15         4.00 o                         
  -3  15   8         46.77         53.94         3.24 o                         
  -2  15   8         20.72         25.40         2.99 o                         
  -1  15   8          8.26          6.60         2.69 o                         
   0  15   8         25.64         31.33         4.33 o                         
   1  15   8          2.36         -0.32         3.64 o                         
   2  15   8         11.32         11.51         3.10 o                         
   3  15   8          7.83         12.92         2.40 o                         
   4  15   8         10.32         17.60         4.16 o                         
   5  15   8          0.01         -4.56         4.56 o                         
  -7  16   8          2.49         -1.19         4.88 o                         
  -6  16   8          0.01          0.96         3.55 o                         
  -5  16   8          2.67          2.41         3.20 o                         
  -4  16   8         39.90         47.66         4.97 o                         
  -3  16   8          0.87          0.28         2.36 o                         
  -2  16   8          1.62          1.31         1.86 o                         
  -1  16   8          0.13          0.73         2.96 o                         
   0  16   8          0.72         -3.78         3.78 o                         
   1  16   8          1.33         -0.50         3.54 o                         
   2  16   8          0.10          0.41         2.62 o                         
   3  16   8          0.15         -1.27         1.91 o                         
   4  16   8          7.01          5.49         4.80 o                         
  -6  17   8          2.66          7.35         6.24 o                         
  -5  17   8         14.66         13.76         3.29 o                         
  -4  17   8          3.75          5.18         2.75 o                         
  -3  17   8          1.26          1.67         2.26 o                         
  -2  17   8          0.23          2.66         2.06 o                         
  -1  17   8         28.12         38.20         4.18 o                         
   0  17   8         12.03         12.50         3.30 o                         
   1  17   8          3.44          7.29         3.69 o                         
   2  17   8          3.26          8.08         2.51 o                         
   3  17   8          7.35         12.10         4.11 o                         
   4  17   8         28.52         29.95         4.60 o                         
  -6  18   8          8.66         10.61         4.88 o                         
  -5  18   8          1.30         -0.02         3.47 o                         
  -4  18   8          6.18          3.82         2.80 o                         
  -3  18   8         11.80         15.04         2.48 o                         
  -2  18   8          7.81         13.55         2.83 o                         
  -1  18   8         18.98         28.34         3.90 o                         
   0  18   8          2.57          0.76         4.02 o                         
   1  18   8          2.67          1.97         3.23 o                         
   2  18   8          7.53          7.13         2.41 o                         
   3  18   8          1.77          3.44         3.78 o                         
  -5  19   8          0.03         -0.65         3.51 o                         
  -4  19   8          4.79          1.12         1.85 o                         
  -3  19   8          7.43          5.88         2.02 o                         
  -2  19   8          1.86         -1.72         2.66 o                         
  -1  19   8          0.49         -2.12         3.26 o                         
   0  19   8          0.18          1.72         4.14 o                         
   1  19   8          4.52          4.50         3.11 o                         
   2  19   8          3.34          2.22         3.64 o                         
   3  19   8          0.02         -0.52         4.09 o                         
  -4  20   8          0.03          1.67         2.01 o                         
  -3  20   8          1.70          1.70         2.01 o                         
  -2  20   8         10.39          8.89         3.23 o                         
  -1  20   8          2.02          2.07         3.34 o                         
   0  20   8          9.11         10.02         4.73 o                         
   1  20   8          6.05          3.73         2.87 o                         
   2  20   8          2.30          4.31         3.50 o                         
  -3  21   8          3.21          5.53         2.16 o                         
  -2  21   8          3.33          6.17         3.37 o                         
  -1  21   8          5.40         -1.02         3.30 o                         
   0  21   8          3.93          9.27         4.83 o                         
  -9   1   9          7.65          8.63         2.12 o                         
  -8   1   9          4.21          5.13         2.05 o                         
  -7   1   9          0.08         -0.36         2.43 o                         
  -6   1   9         19.95         19.68         2.59 o                         
  -5   1   9          0.19         -0.49         1.46 o                         
  -4   1   9          5.12          5.88         1.39 o                         
  -3   1   9          3.89          2.81         1.80 o                         
  -2   1   9         22.32         25.80         2.01 o                         
  -1   1   9         79.97         72.55         2.45 o                         
   0   1   9         30.47         27.12         1.99 o                         
   1   1   9          9.40          6.24         1.80 o                         
   2   1   9          1.22         -0.49         2.46 o                         
   3   1   9          0.67          1.93         3.28 o                         
   4   1   9          0.57         -2.31         2.31 o                         
   5   1   9          7.40          7.41         2.41 o                         
   6   1   9          0.84          4.24         3.32 o                         
  -9   2   9          3.69          4.14         1.89 o                         
  -8   2   9         16.35         16.74         3.17 o                         
  -7   2   9         19.69         21.91         2.88 o                         
  -6   2   9          9.45         10.89         1.79 o                         
  -5   2   9          0.37          0.66         1.91 o                         
  -4   2   9          0.18          0.59         1.56 o                         
  -3   2   9         35.76         43.72         1.98 o                         
  -2   2   9         17.14         25.95         1.87 o                         
  -1   2   9         23.06         23.99         1.85 o                         
   0   2   9        121.43         98.40         2.72 o                         
   1   2   9         24.99         20.10         2.23 o                         
   2   2   9         20.24         23.10         2.78 o                         
   3   2   9          3.44          3.48         2.82 o                         
   4   2   9         22.67         32.00         2.86 o                         
   5   2   9         13.35         13.15         2.78 o                         
   6   2   9          3.79          3.18         3.21 o                         
  -9   3   9         10.88         11.22         3.83 o                         
  -8   3   9          0.31          0.20         3.37 o                         
  -7   3   9          0.86          1.94         2.43 o                         
  -6   3   9         39.71         35.85         3.28 o                         
  -5   3   9          4.66          3.54         2.44 o                         
  -4   3   9          0.98         -0.79         1.77 o                         
  -3   3   9          0.17          1.00         1.56 o                         
  -2   3   9         24.15         26.23         1.86 o                         
  -1   3   9         43.44         42.34         2.13 o                         
   0   3   9          2.77          0.63         1.77 o                         
   1   3   9         69.58         56.06         2.52 o                         
   2   3   9         23.69         21.98         2.27 o                         
   3   3   9         14.61         12.92         2.63 o                         
   4   3   9          0.76          1.34         2.57 o                         
   5   3   9          6.20          0.92         2.60 o                         
   6   3   9         26.18         26.13         2.48 o                         
  -9   4   9          9.22         10.45         3.77 o                         
  -8   4   9          0.55          0.87         3.74 o                         
  -7   4   9         67.61         63.54         3.31 o                         
  -6   4   9          9.80          9.72         2.95 o                         
  -5   4   9          0.11          0.13         2.03 o                         
  -4   4   9          0.25         -0.53         1.89 o                         
  -3   4   9         36.68         39.29         2.31 o                         
  -2   4   9         22.57         25.53         1.81 o                         
  -1   4   9         69.26         61.13         2.69 o                         
   0   4   9          1.68          0.29         1.96 o                         
   1   4   9         68.23         64.76         2.63 o                         
   2   4   9        153.38        135.48         3.66 o                         
   3   4   9          0.01         -0.31         2.46 o                         
   4   4   9         20.25         22.31         2.77 o                         
   5   4   9         67.22         61.08         3.68 o                         
   6   4   9         10.72         11.10         2.43 o                         
  -9   5   9          5.03          6.52         4.58 o                         
  -8   5   9          1.43         -1.14         3.69 o                         
  -7   5   9          2.38          1.86         4.01 o                         
  -6   5   9          1.81          0.09         2.54 o                         
  -5   5   9          1.01          3.06         2.26 o                         
  -4   5   9         15.08         17.19         2.21 o                         
  -3   5   9         11.11          7.82         2.02 o                         
  -2   5   9          3.97         -0.02         1.65 o                         
  -1   5   9         13.55         13.17         1.73 o                         
   0   5   9         57.19         61.49         2.63 o                         
   1   5   9        234.62        225.80         5.64 o                         
   2   5   9          0.08          1.43         2.00 o                         
   3   5   9         21.76         22.90         2.95 o                         
   4   5   9          8.11         10.52         2.66 o                         
   5   5   9          4.69          2.67         2.50 o                         
   6   5   9         46.98         46.57         2.66 o                         
  -9   6   9         15.61         16.04         5.03 o                         
  -8   6   9         21.30         28.39         4.45 o                         
  -7   6   9          3.20          7.74         3.75 o                         
  -6   6   9         13.84         15.73         2.73 o                         
  -5   6   9          1.83          1.89         2.23 o                         
  -4   6   9          5.63          4.81         2.13 o                         
  -3   6   9         37.93         40.62         2.52 o                         
  -2   6   9          5.77          7.71         1.63 o                         
  -1   6   9          1.92          3.73         1.46 o                         
   0   6   9          4.85          6.07         1.71 o                         
   1   6   9         31.79         30.10         2.10 o                         
   2   6   9         38.00         39.02         2.35 o                         
   3   6   9          5.36          6.19         2.29 o                         
   4   6   9          6.76          3.90         2.35 o                         
   5   6   9         18.68         17.41         2.23 o                         
   6   6   9          2.97          5.46         1.59 o                         
  -8   7   9          4.51          0.83         3.85 o                         
  -7   7   9          6.69          5.88         2.20 o                         
  -6   7   9         38.25         40.80         3.41 o                         
  -5   7   9          0.29         -0.61         2.34 o                         
  -4   7   9         16.94         19.81         2.61 o                         
  -3   7   9          4.12          7.26         1.92 o                         
  -2   7   9         95.82         96.65         2.74 o                         
  -1   7   9         17.06         16.89         1.79 o                         
   0   7   9        138.06        136.65         2.72 o                         
   1   7   9         44.82         53.63         2.59 o                         
   2   7   9          2.26          0.73         1.92 o                         
   3   7   9         31.23         34.11         3.02 o                         
   4   7   9          2.29          2.54         1.93 o                         
   5   7   9         13.66         16.82         2.68 o                         
   6   7   9          0.93          1.38         2.52 o                         
  -8   8   9          2.37         -0.06         3.19 o                         
  -7   8   9         64.19         61.84         2.92 o                         
  -6   8   9         24.73         22.40         2.17 o                         
  -5   8   9          0.10          0.54         1.48 o                         
  -4   8   9          3.06          4.13         1.92 o                         
  -3   8   9        260.79        232.99         3.69 o                         
  -2   8   9         12.97         14.98         1.94 o                         
  -1   8   9          5.61          9.68         1.75 o                         
   0   8   9         52.23         47.70         2.19 o                         
   1   8   9        160.24        144.76         4.96 o                         
   2   8   9          0.00         -0.42         1.92 o                         
   3   8   9          0.88          0.48         1.60 o                         
   4   8   9          2.95          3.49         2.93 o                         
   5   8   9          0.09         -0.72         2.59 o                         
  -8   9   9          0.20          2.61         1.96 o                         
  -7   9   9          5.77          4.08         2.15 o                         
  -6   9   9        116.07        118.83         3.50 o                         
  -5   9   9          0.83         -0.14         1.76 o                         
  -4   9   9         29.48         22.45         2.10 o                         
  -3   9   9          5.83          5.68         2.21 o                         
  -2   9   9        107.46         93.44         2.98 o                         
  -1   9   9          2.63          2.05         1.86 o                         
   0   9   9         74.21         71.28         2.70 o                         
   1   9   9          8.12         10.30         2.06 o                         
   2   9   9         12.10         12.80         2.77 o                         
   3   9   9          4.40          6.09         1.91 o                         
   4   9   9          3.33          6.00         2.73 o                         
   5   9   9          1.48         -0.57         2.86 o                         
  -8  10   9         17.02         21.33         2.63 o                         
  -7  10   9          7.32         11.16         2.33 o                         
  -6  10   9         11.49         14.38         2.36 o                         
  -5  10   9          6.91          6.49         2.09 o                         
  -4  10   9         29.76         27.16         2.68 o                         
  -3  10   9         55.91         47.85         2.66 o                         
  -2  10   9          4.30          1.65         1.91 o                         
  -1  10   9         22.84         20.44         2.18 o                         
   0  10   9          1.60          2.35         2.19 o                         
   1  10   9          1.83          0.49         2.29 o                         
   2  10   9          0.33         -1.35         2.69 o                         
   3  10   9         14.92         17.59         2.24 o                         
   4  10   9          0.81          2.83         2.61 o                         
   5  10   9          5.59          7.83         3.15 o                         
  -7  11   9          5.87          7.73         2.42 o                         
  -6  11   9          3.08          1.52         1.98 o                         
  -5  11   9          1.12          0.14         1.89 o                         
  -4  11   9          0.23          1.47         2.32 o                         
  -3  11   9          7.34          8.54         2.47 o                         
  -2  11   9          0.18         -1.34         2.08 o                         
  -1  11   9          7.41          9.85         2.16 o                         
   0  11   9          0.13          1.49         2.30 o                         
   1  11   9          3.66          5.15         2.60 o                         
   2  11   9          2.81         -2.09         2.66 o                         
   3  11   9          5.28          7.36         2.37 o                         
   4  11   9          3.97          4.46         2.97 o                         
   5  11   9          3.20          6.53         3.69 o                         
  -7  12   9          4.33          6.81         2.44 o                         
  -6  12   9          2.23          1.02         1.98 o                         
  -5  12   9          0.92         -0.94         1.60 o                         
  -4  12   9          7.13          8.10         2.73 o                         
  -3  12   9          4.20         -2.36         2.52 o                         
  -2  12   9         21.33         18.61         2.66 o                         
  -1  12   9          0.01          1.48         2.17 o                         
   0  12   9          0.52          0.23         2.88 o                         
   1  12   9         49.44         66.52         4.55 o                         
   2  12   9         12.90          7.67         2.79 o                         
   3  12   9          0.35          0.62         1.67 o                         
   4  12   9          0.49         -0.61         2.77 o                         
  -7  13   9         15.57         11.66         2.35 o                         
  -6  13   9          6.59          6.66         1.99 o                         
  -5  13   9          0.04         -2.48         2.48 o                         
  -4  13   9         32.95         25.29         2.84 o                         
  -3  13   9         15.27         15.24         3.54 o                         
  -2  13   9         16.17         13.07         2.74 o                         
  -1  13   9         29.06         34.07         3.07 o                         
   0  13   9         57.29         68.54         4.89 o                         
   1  13   9         16.76         16.84         2.54 o                         
   2  13   9         57.55         60.83         4.08 o                         
   3  13   9          0.01         -0.49         2.50 o                         
   4  13   9         31.76         33.68         3.37 o                         
  -6  14   9          0.00          0.25         1.95 o                         
  -5  14   9          5.84          6.46         3.56 o                         
  -4  14   9          2.09          2.82         3.03 o                         
  -3  14   9          6.97          4.73         1.98 o                         
  -2  14   9         40.13         44.52         3.32 o                         
  -1  14   9         25.03         28.41         3.60 o                         
   0  14   9         11.44         12.79         4.24 o                         
   1  14   9         18.29         22.30         3.42 o                         
   2  14   9          2.53          4.94         2.93 o                         
   3  14   9         13.34         15.11         3.04 o                         
   4  14   9          6.71          5.45         2.06 o                         
  -6  15   9          3.62          2.24         2.22 o                         
  -5  15   9          0.12          1.05         3.30 o                         
  -4  15   9          0.24         -1.24         3.09 o                         
  -3  15   9         19.69         20.32         2.26 o                         
  -2  15   9          0.03         -0.09         1.76 o                         
  -1  15   9          0.07         -3.23         3.23 o                         
   0  15   9         14.49         18.95         3.47 o                         
   1  15   9          4.39          1.73         2.88 o                         
   2  15   9         11.04         10.80         3.05 o                         
   3  15   9         28.12         30.96         3.48 o                         
  -5  16   9          0.33          1.00         3.12 o                         
  -4  16   9          0.52          1.04         3.21 o                         
  -3  16   9          2.36          4.41         2.12 o                         
  -2  16   9         17.67         17.05         2.28 o                         
  -1  16   9          1.28          0.59         3.68 o                         
   0  16   9          0.06         -2.61         2.61 o                         
   1  16   9          0.32          1.25         2.76 o                         
   2  16   9          0.31          1.80         3.26 o                         
  -4  17   9          5.24          4.66         3.91 o                         
  -3  17   9          0.18          1.08         1.73 o                         
  -2  17   9          0.74          0.23         2.56 o                         
  -1  17   9         19.51         23.50         2.97 o                         
   0  17   9          4.31          4.99         2.71 o                         
   1  17   9          0.11         -0.11         2.90 o                         
   2  17   9          0.17          0.69         3.30 o                         
  -3  18   9          7.70          8.13         2.15 o                         
  -2  18   9          6.76          4.60         2.84 o                         
  -1  18   9          0.01          0.96         2.51 o                         
   0  18   9          0.18          0.11         3.07 o                         
  -8   0  10         56.91         57.37         5.07 o                         
  -7   0  10          9.08         11.44         3.57 o                         
  -6   0  10         45.05         37.57         4.47 o                         
  -5   0  10         24.54         27.67         2.66 o                         
  -4   0  10         52.86         55.36         3.33 o                         
  -3   0  10          9.81          8.88         3.44 o                         
  -2   0  10        113.61        113.46         4.49 o                         
  -1   0  10         47.35         45.23         3.50 o                         
   0   0  10         37.52         32.30         3.45 o                         
   1   0  10         13.54          9.63         3.06 o                         
   2   0  10         25.93         25.33         4.20 o                         
   3   0  10          6.20          3.39         4.91 o                         
   4   0  10          0.49          2.58         3.46 o                         
   5   0  10          3.39          7.07         2.99 o                         
  -8   1  10         24.33         24.73         2.13 o                         
  -7   1  10         63.88         68.68         3.32 o                         
  -6   1  10          0.80          3.59         2.03 o                         
  -5   1  10         10.32          9.17         1.77 o                         
  -4   1  10         86.15         79.99         2.94 o                         
  -3   1  10          5.39          5.39         2.08 o                         
  -2   1  10        101.99         95.99         3.18 o                         
  -1   1  10         71.04         65.53         2.65 o                         
   0   1  10          4.96          2.49         1.99 o                         
   1   1  10          7.60         11.16         2.49 o                         
   2   1  10         10.30          6.70         2.82 o                         
   3   1  10         28.51         30.73         4.46 o                         
   4   1  10         13.47         10.55         2.47 o                         
   5   1  10          0.02          0.34         2.63 o                         
  -7   2  10          1.86          2.40         2.23 o                         
  -6   2  10         65.22         57.97         2.55 o                         
  -5   2  10         12.14         14.49         2.01 o                         
  -4   2  10          8.71          8.47         2.12 o                         
  -3   2  10        125.54        125.57         3.42 o                         
  -2   2  10          2.57          3.85         1.88 o                         
  -1   2  10         39.22         36.31         2.20 o                         
   0   2  10         49.27         51.50         2.88 o                         
   1   2  10          1.38          0.65         2.29 o                         
   2   2  10          7.97          5.12         2.65 o                         
   3   2  10         10.23          8.54         2.85 o                         
   4   2  10          2.75          3.22         2.42 o                         
   5   2  10          0.11          1.87         2.75 o                         
  -7   3  10         33.73         32.30         3.56 o                         
  -6   3  10          0.05          4.06         2.21 o                         
  -5   3  10         56.98         57.83         2.80 o                         
  -4   3  10         11.71          9.72         1.93 o                         
  -3   3  10          0.00          2.39         2.04 o                         
  -2   3  10          1.75          0.77         1.74 o                         
  -1   3  10         76.50         78.22         2.63 o                         
   0   3  10          6.47          7.42         2.39 o                         
   1   3  10          0.07          0.01         2.14 o                         
   2   3  10          0.05          2.04         2.41 o                         
   3   3  10          2.95          2.15         2.59 o                         
   4   3  10          7.47          8.12         2.55 o                         
  -7   4  10          0.47          1.11         2.02 o                         
  -6   4  10         27.52         30.48         3.47 o                         
  -5   4  10         15.35         13.53         2.80 o                         
  -4   4  10          1.63         -0.73         2.09 o                         
  -3   4  10         91.71         92.30         3.06 o                         
  -2   4  10         16.95         21.61         2.08 o                         
  -1   4  10         71.85         72.88         2.84 o                         
   0   4  10         47.00         53.00         3.36 o                         
   1   4  10          0.00         -0.12         1.99 o                         
   2   4  10          3.61          2.01         2.04 o                         
   3   4  10          3.51          7.06         2.67 o                         
   4   4  10          0.39         -1.85         2.32 o                         
  -7   5  10          2.58          6.92         3.22 o                         
  -6   5  10          1.38          0.79         2.49 o                         
  -5   5  10         65.67         74.96         3.38 o                         
  -4   5  10         31.45         38.77         3.01 o                         
  -3   5  10          7.94          3.41         2.21 o                         
  -2   5  10         41.95         47.85         2.57 o                         
  -1   5  10          8.26          9.95         2.16 o                         
   0   5  10          6.38          7.79         2.66 o                         
   1   5  10         11.17         11.68         2.33 o                         
   2   5  10          4.06          2.85         1.92 o                         
   3   5  10          5.76          6.70         2.53 o                         
   4   5  10          0.14          0.24         2.35 o                         
  -7   6  10          3.25          7.47         3.32 o                         
  -6   6  10          0.01          0.57         2.30 o                         
  -5   6  10         26.43         31.04         2.60 o                         
  -4   6  10          2.30          5.53         2.57 o                         
  -3   6  10          1.46          3.83         2.11 o                         
  -2   6  10         17.96         17.34         2.13 o                         
  -1   6  10         43.02         39.60         2.80 o                         
   0   6  10         33.26         28.62         3.15 o                         
   1   6  10          2.05          3.38         2.08 o                         
   2   6  10         34.73         37.69         2.48 o                         
   3   6  10          0.53          4.14         2.25 o                         
   4   6  10          0.09          0.73         2.12 o                         
  -7   7  10         10.25          7.69         3.68 o                         
  -6   7  10          1.06          1.54         2.32 o                         
  -5   7  10          7.97          8.64         2.58 o                         
  -4   7  10         32.17         29.92         2.91 o                         
  -3   7  10         28.62         35.24         2.59 o                         
  -2   7  10         25.73         20.28         1.92 o                         
  -1   7  10          0.25          1.56         1.74 o                         
   0   7  10          8.22         10.68         2.68 o                         
   1   7  10         62.36         52.89         2.77 o                         
   2   7  10          0.32         -1.69         2.00 o                         
   3   7  10          7.62          7.13         2.62 o                         
   4   7  10          0.03         -0.82         3.08 o                         
  -7   8  10          2.25          4.30         2.54 o                         
  -6   8  10          7.86          6.04         2.47 o                         
  -5   8  10          0.22          1.53         1.86 o                         
  -4   8  10          2.63          4.69         2.40 o                         
  -3   8  10          0.77         -0.51         2.91 o                         
  -2   8  10          0.74          3.43         2.27 o                         
  -1   8  10         13.08         13.98         1.75 o                         
   0   8  10         29.02         24.93         2.50 o                         
   1   8  10         16.72         19.62         2.45 o                         
   2   8  10         34.11         34.11         2.90 o                         
   3   8  10          4.12          2.58         2.67 o                         
   4   8  10          3.06          1.45         2.92 o                         
  -6   9  10          5.05          3.65         2.58 o                         
  -5   9  10          0.00          2.69         2.28 o                         
  -4   9  10          3.65          1.35         1.58 o                         
  -3   9  10          4.93          0.15         1.57 o                         
  -2   9  10         10.39          8.52         1.88 o                         
  -1   9  10          0.99          0.78         1.63 o                         
   0   9  10          9.21         14.94         1.71 o                         
   1   9  10          7.62          9.88         2.41 o                         
   2   9  10          1.80          2.82         2.29 o                         
   3   9  10          2.43          2.42         1.61 o                         
  -6  10  10          2.01          1.88         1.44 o                         
  -5  10  10         26.49         28.82         2.22 o                         
  -4  10  10          1.28          0.94         1.67 o                         
  -3  10  10          1.42         -0.57         1.76 o                         
  -2  10  10         10.15         10.75         1.87 o                         
  -1  10  10         16.87         15.05         1.89 o                         
   0  10  10          7.00          3.83         1.67 o                         
   1  10  10          0.01         -0.85         2.18 o                         
   2  10  10          0.00         -0.31         2.27 o                         
   3  10  10         22.55         22.84         1.93 o                         
  -6  11  10         20.20         17.55         1.81 o                         
  -5  11  10          0.56          1.03         1.88 o                         
  -4  11  10         20.64         19.19         2.57 o                         
  -3  11  10         13.58         14.06         2.30 o                         
  -2  11  10         20.21         20.44         2.14 o                         
  -1  11  10          0.00          0.63         1.81 o                         
   0  11  10          3.90          6.09         1.83 o                         
   1  11  10          0.00          0.98         1.83 o                         
   2  11  10          0.51          2.79         2.58 o                         
   3  11  10          0.11         -1.08         1.99 o                         
  -5  12  10          6.85          3.17         2.23 o                         
  -4  12  10         24.17         22.91         2.77 o                         
  -3  12  10         29.82         32.63         2.81 o                         
  -2  12  10          0.02          0.74         2.03 o                         
  -1  12  10          4.37          3.85         2.23 o                         
   0  12  10         16.33         11.78         1.81 o                         
   1  12  10         13.69         22.33         2.56 o                         
   2  12  10          5.06          5.95         2.65 o                         
  -4  13  10          2.42          5.01         2.33 o                         
  -3  13  10          6.61          5.28         2.54 o                         
  -2  13  10          6.36          3.52         2.10 o                         
  -1  13  10          0.47         -2.08         2.08 o                         
   0  13  10          7.22         10.83         1.84 o                         
   1  13  10          5.00          3.39         2.83 o                         
  -4  14  10          0.72          1.48         2.78 o                         
  -3  14  10          0.00         -2.22         2.46 o                         
  -2  14  10          0.00         -2.17         2.17 o                         
  -1  14  10          4.15          4.80         2.37 o                         
   0  14  10          1.17          1.15         1.71 o                         
   1  14  10          5.82          9.57         3.09 o                         
  -2  15  10         32.15         40.92         2.92 o                         
  -1  15  10          9.23         13.77         2.86 o                         
  -5   1  11          3.94          5.06         2.03 o                         
  -4   1  11          9.53         13.58         2.10 o                         
  -3   1  11          5.51          3.05         2.36 o                         
  -2   1  11         15.26         15.01         2.07 o                         
  -1   1  11          0.52         -1.15         1.83 o                         
   0   1  11          0.03         -0.05         2.21 o                         
   1   1  11          0.26          3.33         2.53 o                         
   2   1  11          0.93          3.62         2.52 o                         
  -5   2  11         21.72         19.29         2.53 o                         
  -4   2  11         26.11         26.21         2.59 o                         
  -3   2  11          2.34          4.48         1.93 o                         
  -2   2  11          3.32          2.19         1.81 o                         
  -1   2  11          1.16          1.93         1.83 o                         
   0   2  11          8.21          8.30         2.47 o                         
   1   2  11          8.10         10.33         2.55 o                         
   2   2  11          4.14          4.12         2.63 o                         
  -5   3  11          5.06          8.05         2.46 o                         
  -4   3  11          2.14          0.94         2.16 o                         
  -3   3  11          6.07          6.93         1.99 o                         
  -2   3  11          3.95          3.15         1.74 o                         
  -1   3  11          0.06         -0.17         1.77 o                         
   0   3  11          7.28          6.59         2.32 o                         
   1   3  11          2.17          0.76         2.50 o                         
   2   3  11         11.83         14.84         2.71 o                         
  -5   4  11          1.20          1.52         1.93 o                         
  -4   4  11          0.04          0.71         1.95 o                         
  -3   4  11          0.03          0.12         2.10 o                         
  -2   4  11          0.42          0.58         1.77 o                         
  -1   4  11          0.17          0.22         1.77 o                         
   0   4  11          2.88          5.80         2.49 o                         
   1   4  11         36.69         34.19         2.83 o                         
   2   4  11         11.52         14.58         2.51 o                         
  -5   5  11         14.42         15.97         2.24 o                         
  -4   5  11          2.28          4.35         2.03 o                         
  -3   5  11          0.03         -1.76         1.76 o                         
  -2   5  11          3.47          3.61         2.05 o                         
  -1   5  11         13.93         21.26         2.35 o                         
   0   5  11         31.89         29.55         2.63 o                         
   1   5  11          0.00          0.57         2.19 o                         
   2   5  11         16.54         15.75         2.51 o                         
  -5   6  11          1.70          1.38         2.12 o                         
  -4   6  11          9.50         15.03         2.43 o                         
  -3   6  11          6.20          7.64         1.82 o                         
  -2   6  11         11.41         16.71         2.70 o                         
  -1   6  11          0.01          2.73         2.20 o                         
   0   6  11         56.51         63.06         3.34 o                         
   1   6  11         36.17         42.16         2.87 o                         
  -4   7  11          2.30          2.86         2.23 o                         
  -3   7  11         40.19         38.31         2.63 o                         
  -2   7  11          0.87          0.62         2.06 o                         
  -1   7  11          6.58          7.15         2.24 o                         
   0   7  11         25.57         28.59         2.99 o                         
   1   7  11          6.07          3.27         2.73 o                         
  -4   8  11         15.46         14.94         2.34 o                         
  -3   8  11          0.36          1.93         2.12 o                         
  -2   8  11          5.93          6.59         1.90 o                         
  -1   8  11          0.04         -0.43         2.00 o                         
   0   8  11         21.83         20.79         2.87 o                         
  -3   9  11          8.83          5.81         2.27 o                         
  -2   9  11          3.40          0.68         1.77 o                         
  -1   9  11          1.47          1.53         1.82 o                         
   0   9  11          3.54          4.38         2.72 o                         
                                                                                
